# Supplementary material for: Tomato spotted wilt virus in tomato from Croatia, Montenegro and Slovenia: genetic diversity and evolution
Source: Front Microbiol. 2025 Jul 28;16:1618327. doi: 10.3389/fmicb.2025.1618327 (PMC12336143; doi:10.3389/fmicb.2025.1618327)
Supplement: Supplementary file 2 [file Table_1.xlsx]

## Sheet: Sheet1
Supplementary Table 1. TSWV isolates from Slovenia, Croatia and Montenegro considered in this study and NCBI’s GenBank accession numbers for their genome segments or genes sequences.
Library/ Isolate name	Sample	Type of sample	Tomato cultivar	TSWV resistance	Country/County or District/Locality	Symptoms	Year	HTS platform	GenBank Accession Number			Other viruses detected by HTS
				(producer declared)					S segment/N, NSs	M segment/ GnGc, NSm	L segment/ Rdrp
52STT21S	52STT21S	single	unknown	unknown	Croatia/Zadar/Turanj	wilting of plants, necrotic rings on fruits	2021	Illumina	PV445500	PV445499	PV445498	PVY
104DOT22S	104DOT22S	single	unknown	unknown	Croatia/Medjumurje/Domašinec	wilting of leaves, leaf chlorotic and necrotic patches, necrotic ring spots on fruits	2022	Illumina	OQ534349	OQ534350	OQ534351	PVY
105DOT22S	105DOT22S	single	SignoraF1	IR	Croatia/Medjumurje/Domašinec	wilting of leaves, leaf chlorotic and necrotic patches, necrotic ring spots on fruits	2022	Illumina	OQ507121	OQ507122	OQ507123	PVY
107DOT22S	107DOT22S	single	SignoraF1	IR	Croatia/Medjumurje/Domašinec	leaf bronzing, foliar chlorosis and necrosis , fruit marbeling	2022	Illumina	OQ507124	OQ507125	OQ507126	PVY, STV
108DOT22S	108DOT22S	single	unknown	unknown	Croatia/Medjumurje/Domašinec	wilting of plants, clorotic and necrotic patches on leaves, marbeling and necrotic rings on the fruits	2022	Illumina	OQ507127	OQ507128	OQ507129	/
106DOT22S	106DOT22S	single	unknown	unknown	Croatia/Medjumurje/Domašinec	foliar chlorosis, necrotic ring spots on fruits	2022	Illumina	OQ534340	OQ534341	OQ534342	PVY, STV
71SET22S	71SET22S	single	unknown	unknown	Croatia/Virovitica-Podravina/Sedlarica	leaf chlorosis, leaf curling and deformations	2022	Illumina	OQ534343	OQ534344	OQ534345	/
98/23	98/23	single	Pink Gusto F1	not declared	Montenegro/Ulcinj/Darza	wilting of leaves, fruit marbling and uneven ripening	2023	Illumina	PP968743	PP968742	PP968741	/
100/23	100/23	single	Pink Gusto F1	not declared	Montenegro/Ulcinj/Darza	wilting of leaves, fruit marbling and uneven ripening	2023	Illumina	PP968746	PP968745	PP968744	/
D262/20	D262/20	single	Matias F1	not declared	Slovenia/Pustike	leaf bronzing and foliar chlorosis and necrosis , stunted growth	2020	Illumina	PV092087, PV092069	PV092081, PV092071	na	STV
D474/20	D474/20	single	Optima F1	not declared	Slovenia/Imeno	leaf bronzing, chlorosis and necrosis	2020	Illumina	PV092089, PV092070	PV092083, PV092072	na	/
D599/20	D599/20	single	Vitellio F1	HR	Slovenia/Imeno	necrotic ringspots and necrosis of fruits	2020	Illumina	PV092090, na	PV092085, PV092073	na	CMV, STV
D_K3_21	D589/21	pooled	unknown	unknown	Slovenia/Stara Gora	leaf curling	2021	Illumina	PV092091, PV092065	PV092084, PV092074	PV092062	PVY, PVS, STV, ToFBV
	D599/21		unknown	unknown	Slovenia/Malence	leaf deformations
	D535/21		unknown	unknown	Slovenia/Prelože	leaf necrosis, leaf curling
	D601/21		unknown	unknown	Slovenia/Malo Mraševo	necrotic spots on leaves
	D562/21		unknown	unknown	Slovenia/Miren	leaf chlorosis
	D718/21		Izmir F1	not declared	Slovenia/Veliko Mlačevo	leaf chlorosis and necrosis
	D1136/21		unknown	unknown	Slovenia/Sečovlje	unevern rippening and concentric spots on fruits
D_K4_21	D521/21	pooled	Dokia F1	HR	Slovenia/Ratež	leaf curling, fruit necrosis	2021	Illumina	PV092092, PV092066	PV092082, PV092075	PV092063	CMV, STV
	D561/21		unknown	unknown	Slovenia/Miren	leaf necrosis
	D655/21		Sakura F1	not declared	Slovenia/Vinska Gora	leaf curling
	D657/21		unknown	unknown	Slovenia/Loče	concentric spots on fruits, univen rippening
	D699/21		unknown	unknown	Slovenia/Mb	leaf, friuit and stem necrosis
	D725/21		unknown	unknown	Slovenia/Spuhlja	leaf mosaic, fruit necrosis
D_K5_21	D738/21	pooled	unknown	unknown	Slovenia/Beričevo	leaf necrosis	2021	Illumina	PV092093, PV092067	PV092086, PV092076	PV092064	PVY, STV, ToMV
	D743/21		unknown	unknown	Slovenia/Beričevo	concentric spots on fruits, univen rippening
	D749/21		unknown	unknown	Slovenia/Veliko Mraševo	leaf chlorosis and necrosis, leaf curling
	D750/21		unknown	unknown	Slovenia/Veliko Mraševo	fruit and leaf necrosis
	D752/21		Berberana F1	IR	Slovenia/Podbočje	leaf chlorosis, necrotic spots on leaves
	D753/21		Berberana F1	IR	Slovenia/Podbočje	unevern rippening and necrotic spots on fruits
D_P4_22	D487/22	pooled	unknown	unknown	Slovenia/Lucija	leaf chlorosis and necrotic spots on leaves	2022	ONT	PV09294, na	na, PV092077	na	PVY, PVS, PVM
	D511/22		unknown	unknown	Slovenia/Vrtojba	leaf chlorosis and necrosis, leaf curling
	D554/22		unknown	unknown	Slovenia/Planina	leaf chlorosis, necrotic spots on leaves
	D555/22		unknown	unknown	Slovenia/Orehovlje	leaf chlorosis, necrotic spots on leaves
	D619/22		unknown	unknown	Slovenia/Bukovica	leaf chlorosis
	D620/22		unknown	unknown	Slovenia/Vogrsko	chlorosis, leaf curling
D_P10_22	D1105/22	pooled	unknown	unknown	Slovenia/Dombrava	leaf chlorosis and deformations	2022	ONT	PV09295, na	na, PV092078	na	PVY, ToMV, ToFBV, PhCMoV
	D1181/22		unknown	unknown	Slovenia/Ljubljana	leaf necrosis, uneven fruit rippening
	D1268/22		unknown	unknown	Slovenia/Ratež	leaf chlorosis, friut mottling
	D1269/22		unknown	unknown	Slovenia/Arnova Sela	leaf chlorosis
	D1271/22		unknown	unknown	Slovenia/Sela pri Ratežu	fruit necrosis, necrotic ring spots on fruits
	D1274/22		unknown	unknown	Slovenia/Globoko	leaf necrosis, leaf deformations
D_P2_24	D706/24	pooled	unknown	unknown	Slovenia/Miren	leaf necrosis	2024	ONT	PV092096, PV092068	PV092080, PV092079	na	PVY, STV
	D723/24		unknown	unknown	Slovenia/Šempeter	leaf chlorosis, fruit necrosis
	D728/24		unknown	unknown	Slovenia/Brinje	leaf chlorosis, uneven fruit rippening
	D749/24		unknown	unknown	Slovenia/Dolenje Ponikve	leaf chlorosis, necrotic spots on leaves
	D750/24		unknown	unknown	Slovenia/Veliko Mraševo	chlorotic spots on leaves
	D751/24		unknown	unknown	Slovenia/Veliko Mraševo	leaf necrosis, leaf curling
na = no sequence was generated, due to low read coverage
TSWV resistance level declared by tomato seed producer: not declared - no resistance known, IR - intermediate resistance, HR - high resistance.
ONT: Oxford Nanopore Technologies
PVY = potato virus Y, STV = southern tomato virus, CMV = cucumber mosaic virus, PVS = potato virus S, ToFBV = tomato fruit blotch virus, PVM = potato virus M, PhCMoV = Physostegia chlorotic mottle virus, / = no virus detected
