# Supplementary material for: Tomato spotted wilt virus in tomato from Croatia, Montenegro and Slovenia: genetic diversity and evolution
Source: Front Microbiol. 2025 Jul 28;16:1618327. doi: 10.3389/fmicb.2025.1618327 (PMC12336143; doi:10.3389/fmicb.2025.1618327)
Supplement: Supplementary file 4 [file Table_3.xlsx]

## Sheet: Suppl_table_3
Supplementary table 3: The sequences of tomato spotted wilt orthotospovirus isolates from the GenBank used in the phylogenetic analysis
Accession Number	Isolate	Host	Country	Collection Date	Segment	Gene
KT160280.1	PA01	pepper	USA: Pennsylvania	2014	L	RdRp
HM581937.1	Pepper1 CY-CN	pepper	South Korea	2009	L	RdRp
KC261974.1	TSWV-18	Chrysanthemum	South Korea	2010	L	RdRp
KJ575620.1	p105	pepper	Italy: Albenga, Italian Riviera	1996	L	RdRp
LC549179.1	P1	Capsicum annuum	South Korea	/	L	RdRp
KP008132.1	PVR	pepper	Spain	2007	L	RdRp
NC_002052.1	BR-01	tomato	Brazil	/	L	RdRp
MK348943.1	Lazio17	pepper	Italy	2014	L	RdRp
MK348942.1	Tarquinia	pepper	Italy	2014	L	RdRp
JN664254.1	CG-1	Lactuca sativa	China	2019	L	RdRp
MN493846.1	TSWV-BJFC-Ze	Zinnia elegans	China	2019	L	RdRp
MN870626.1	YNHHMZ	Tobacco	China	2019	L	RdRp
KM657121.1	YNta	tobacco	China	2013	L	RdRp
MF159039.1	CY	pepper	South Korea	2016	L	RdRp
MW293974.1	YI	pepper	South Korea	2020	L	RdRp
LC273305.1	TSWV-HJ	Humulus japonicus	South Korea	/	L	RdRp
MW293977.1	WJ	pepper	South Korea	2020	L	RdRp
OL471961	TUR20SW	weed	Slovenia	2020	L	RdRp
OL471952	TUR20ST1	Solanum lycopersicum	Slovenia	2020	L	RdRp
OL471955	TUR20ST2	Solanum lycopersicum	Slovenia	2020	L	RdRp
OL471958	TUR20ST3	Solanum lycopersicum	Slovenia	2020	L	RdRp
OL471949	PLE20ST3	Solanum lycopersicum	Slovenia	2020	L	RdRp
OL471946	PLE20ST2	Solanum lycopersicum	Slovenia	2020	L	RdRp
MG025802.1	TSWV-QLD2	Capsicum annuum cv. warlock	Australia	2015	L	RdRp
KT717691.1	TSWV-QLD1	Capsicum sp. cv. yolo wonder	Australia	2014	L	RdRp
KM365064.1	WA7	Solanum lycopersicum	Australia	2011	L	RdRp
MK682812.1	TswvTRPep	Capsicum annuum	Turkey	/	L	RdRp
MH745370.1	BasC	Ocimum basilicum (Basil)	USA: Washington	2014	L	RdRp
MH745369.1	Wa1	Solanum lycopersicum (Tomato)	USA: Washington	2013	L	RdRp
MF159038.1	BR	pepper	South Korea	2016	L	RdRp
MK348941.1	PepCal_12	pepper	Italy	2014	L	RdRp
MH763621.1	PepCal_10	pepper	Italy	2014	L	RdRp
MH763623.1	PepCal_24	pepper	Italy	2014	L	RdRp
MH763622.1	PepCal_22	pepper	Italy	2014	L	RdRp
KP008130.1	Pujol1TL3	tomato	Spain	2003	L	RdRp
KP008128.1	LL-N.05	tomato	Spain	2005	L	RdRp
KJ575619.1	p202/3WT	pepper	Italy	1999	L	RdRp
KY250488.1	LK-1	tomato and Amaranthus thunbergii	South Africa	2015	L	RdRp
MG025803.1	TSWV-QLD2	Capsicum annuum cv. warlock	Australia	2015	M	GnGc
KT717692.1	TSWV-QLD1	Capsicum sp. cv. yolo wonder	Australia	2014	M	GnGc
NC_002050.1	BR-01	tomato	Brazil	/	M	GnGc
KY250489.1	LK-1	tomato and Amaranthus thunbergii	South Africa	2015	M	GnGc
MH756624.1	PepCal_10	pepper	Italy	2014	M	GnGc
MN870630.1	YNHHMZ	Tobacco	China	/	M	GnGc
MN493847.1	TSWV-BJFC-Ze	Zinnia elegans	China	2019	M	GnGc
MH756625.1	PepCal_12	pepper	Italy	2014	M	GnGc
MH756626.1	PepCal_22	pepper	Italy	2014	M	GnGc
MH756627.1	PepCal_24	pepper	Italy	2014	M	GnGc
KC261975.1	TSWV-18	Chrysanthemum	South Korea	2010	M	GnGc
HM581938.1	Pepper1 CY-CN	pepper	South Korea	2009	M	GnGc
KT160281.1	PA01	pepper	USA: Pennsylvania	/	M	GnGc
OL471962.1	TUR20SW	weeds	Slovenia	2020	M	GnGc
OL471956	TUR20ST2	Solanum lycopersicum	Slovenia	2020	M	GnGc
OL471959	TUR20ST3	Solanum lycopersicum	Slovenia	2020	M	GnGc
OL471953	TUR20ST1	Solanum lycopersicum	Slovenia	2020	M	GnGc
OL471950	PLE20ST3	Solanum lycopersicum	Slovenia	2020	M	GnGc
OL471947	PLE20ST2	Solanum lycopersicum	Slovenia	2020	M	GnGc
KU179512.1	Wa1	Solanum lycopersicum	USA: Washington	2013	M	GnGc
KU179514.1	BasC	Ocimum basilicum	USA: Washington	2014	M	GnGc
FM163373.1	LL-N.05	tomato	Spain	2005	M	GnGc
KJ575621.1	p105	pepper	Italy: Albenga, Italian Riviera	1996	M	GnGc
LC549180.1	P1	Capsicum annuum	South Korea	/	M	GnGc
KP008133.1	PVR	pepper	Spain	2007	M	GnGc
MF159050.1	BR	pepper	South Korea	2016	M	GnGc
MW293975.1	YI	pepper	South Korea	2020	M	GnGc
MW293978.1	WJ	pepper	South Korea	2020	M	GnGc
LC273306.1	TSWV-HJ	Humulus japonicus	South Korea	/	M	GnGc
MF159051.1	CY	pepper	South Korea	2016	M	GnGc
JN664253.1	CG-1	Lactuca sativa	China	2009	M	GnGc
KM657118.1	YNta	tobacco	China	2013	M	GnGc
MG983522.1	Tarquinia	pepper	Italy	2016	M	GnGc
MG983520.1	Lazio17	pepper	Italy	2014	M	GnGc
HQ830188.1	p202/3WT	pepper	Italy	2099	M	GnGc
MK715443.1	TswvTRPep	Capsicum annuum	Turkey	2016	M	GnGc
HM015520.1	Pujol1TL3	Solanum lycopersicum	Spain: Barcelona	2003	M	GnGc
KM365065.1	WA7	Solanum lycopersicum	Australia	2011	M	GnGc
NC_002050.1	BR-01	tomato	Brazil	/	M	NSm
KY250489.1	LK-1	tomato and Amaranthus thunbergii	South Africa	2015	M	NSm
MG025803.1	TSWV-QLD2	Capsicum annuum cv. warlock	Australia	2015	M	NSm
KT717692.1	TSWV-QLD1	Capsicum sp. cv. yolo wonder	Australia	2014	M	NSm
KM365065.1	WA7	Solanum lycopersicum	Australia	2011	M	NSm
MK715443.1	TswvTRPep	Capsicum annuum	Turkey	2016	M	NSm
HM015520.1	Pujol1TL3	Solanum lycopersicum	Spain: Barcelona	2013	M	NSm
HQ830188.1	p202/3WT	pepper	Italy	2019	M	NSm
MF159051.1	CY	pepper	South Korea	2016	M	NSm
LC273306.1	TSWV-HJ	Humulus japonicus	South Korea	/	M	NSm
MW293978.1	WJ	pepper	South Korea	2020	M	NSm
MW293975.1	YI	pepper	South Korea	2020	M	NSm
KM657118.1	YNta	tobacco	China	2013	M	NSm
MG983522.1	Tarquinia	pepper	Italy	2016	M	NSm
MG983520.1	Lazio17	pepper	Italy	2014	M	NSm
MN870630.1	YNHHMZ	Tobacco	China	2019	M	NSm
MN493847.1	TSWV-BJFC-Ze	Zinnia elegans	China	2019	M	NSm
JN664253.1	CG-1	Lactuca sativa	China	2009	M	NSm
MH756625.1	PepCal_12	pepper	Italy	2014	M	NSm
MH756626.1	PepCal_22	pepper	Italy	2014	M	NSm
MH756627.1	PepCal_24	pepper	Italy	2014	M	NSm
KJ575621.1	p105	pepper	Italy: Albenga, Italian Riviera	1996	M	NSm
MH756624.1	PepCal_10	pepper	Italy	2014	M	NSm
KC261975.1	TSWV-18	Chrysanthemum	South Korea	2010	M	NSm
HM581938.1	Pepper1 CY-CN	pepper	South Korea	2009	M	NSm
OL471950	PLE20ST3	Solanum lycopersicum	Slovenia	2020	M	NSm
OL471962	TUR20SW	weeds	Slovenia	2020	M	NSm
OL471947	PLE20ST2	Solanum lycopersicum	Slovenia	2020	M	NSm
OL471956	TUR20ST2	Solanum lycopersicum	Slovenia	2020	M	NSm
OL471959	TUR20ST3	Solanum lycopersicum	Slovenia	2020	M	NSm
OL471953	TUR20ST1	Solanum lycopersicum	Slovenia	2020	M	NSm
KT160281.1	PA01	pepper	USA: Pennsylvania	2014	M	NSm
KU179514.1	BasC	Ocimum basilicum	USA: Washington	2014	M	NSm
KU179512.1	Wa1	Solanum lycopersicum	USA: Washington	2013	M	NSm
FM163373.1	LL-N.05	tomato	Spain	2005	M	NSm
MF159050.1	BR	pepper	South Korea	2016	M	NSm
LC549180.1	P1	Capsicum annuum	South Korea	/	M	NSm
KP008133.1	PVR	pepper	Spain	2007	M	NSm
NC_002051.1	BR-01	tomato	Brazil	/	S	N
OL471963	TUR20SW	weeds	Slovenia	2020	S	N
OL471957	TUR20ST2	Solanum lycopersicum	Slovenia	2020	S	N
OL471954	TUR20ST1	Solanum lycopersicum	Slovenia	2020	S	N
OL471960	TUR20ST3	Solanum lycopersicum	Slovenia	2020	S	N
OL471948	PLE20ST2	Solanum lycopersicum	Slovenia	2020	S	N
OL471951	PLE20ST3	Solanum lycopersicum	Slovenia	2020	S	N
MG989673	PepCal10	pepper	Italy	2014	S	N
DQ376178	P105	pepper	Italy	/	S	N
MG989675	PepCal_22	pepper	Italy	2014	S	N
KU179513	Wa1	Solanum lycopersicum	USA: Washington	2013	S	N
KT160282	PA01	pepper	USA: Pennsylvania	2014	S	N
KU179515	BasC	Ocimum basilicum	USA: Washington	2014	S	N
MW293976	YI	pepper	South Korea	2020	S	N
MN493848	TSWV-BJFC-Ze	Zinnia elegans	China	2019	S	N
LC549181	P1	Capsicum annuum	South Korea	/	S	N
KP008134	PVR	pepper	Spain	2007	S	N
KP008129	LL-N.05	tomato	Spain	2005	S	N
MG025804	TSWV-QLD2	Capsicum annuum cv. warlock	Australia	2015	S	N
KT717693	TSWV-QLD1	Capsicum sp. cv. yolo wonder	Australia	2014	S	N
KY250490	LK-1	tomato and Amaranthus thunbergii	South Africa	2015	S	N
HQ830187	p202/3WT	pepper	Italy	1999	S	N
MG989674	PepCal_12	pepper	Italy	2014	S	N
MG989676	PepCal_24	pepper	Italy	2014	S	N
MK692930	TswvTRPep	Capsicum annuum	Turkey	2016	S	N
KP008131	Pujol1TL3	tomato	Spain	2003	S	N
JN664252	CG-1	Lactuca sativa	China	2009	S	N
KM657115	YNta	tobacco	China	2013	S	N
MF159063	CY	pepper	South Korea	2016	S	N
MW293979	WJ	pepper	South Korea	2020	S	N
LC273307	TSWV-HJ	Humulus japonicus	South Korea	/	S	N
MG983519	Lazio17	pepper	Italy	2014	S	N
MG983521	Tarquinia	pepper	Italy	2016	S	N
MF159062	BR	pepper	South Korea	2016	S	N
KC261976	TSWV-18	Chrysanthemum	South Korea	2010	S	N
HM581939	Pepper1 CY-CN	pepper	South Korea	2009	S	N
KM365066	WA7	Solanum lycopersicum	Australia	2011	S	N
PV092088	D473-20	Capsicum annuum	Slovenia	2020	S	N
MN861979.1	YNHHMZ	Tobacco	China	2019	S	N
NC_002051.1	BR-01	tomato	Brazil	/	S	NSs
KU179515.1	BasC	Ocimum basilicum	USA: Washington	2014	S	NSs
KT160282	PA01	pepper	USA	2014	S	NSs
MN493848.1	TSWV-BJFC-Ze	Zinnia elegans	China	2019	S	NSs
MW293976.1	YI	pepper	South Korea	2020	S	NSs
KP008129.1	LL-N.05	tomato	Spain	2005	S	NSs
KP008134.1	PVR	pepper	Spain	2007	S	NSs
LC549181.1	P1	Capsicum annuum	South Korea	/	S	NSs
MN861979.1	YNHHMZ	Tobacco	China	2019	S	NSs
KU179513.1	Wa1	Solanum lycopersicum	USA: Washington	2013	S	NSs
DQ376178.1	P105	pepper	Italy	/	S	NSs
OL471951	PLE20ST3	Solanum lycopersicum	Slovenia	2020	S	NSs
OL471948	PLE20ST2	Solanum lycopersicum	Slovenia	2020	S	NSs
OL471960	TUR20ST3	Solanum lycopersicum	Slovenia	2020	S	NSs
OL471963	TUR20SW	weeds	Slovenia	2020	S	NSs
OL471954	TUR20ST1	Solanum lycopersicum	Slovenia	2020	S	NSs
OL471957	TUR20ST2	Solanum lycopersicum	Slovenia	2020	S	NSs
KY250490.1	LK-1	tomato and Amaranthus thunbergii	South Africa	2015	S	NSs
MG989675.1	PepCal_22	pepper	Italy	2014	S	NSs
MG989674.1	PepCal_12	pepper	Italy	2014	S	NSs
MG989676.1	PepCal_24	pepper	Italy	2014	S	NSs
MK692930.1	TswvTRPep	Capsicum annuum	Turkey	2016	S	NSs
KP008131.1	Pujol1TL3	tomato	Spain	2003	S	NSs
HQ830187.1	p202/3WT	pepper	Italy	1999	S	NSs
MG025804.1	TSWV-QLD2	Capsicum annuum cv. warlock	Australia	2015	S	NSs
KT717693.1	TSWV-QLD1	Capsicum sp. cv. yolo wonder	Australia	2014	S	NSs
KM657115.1	YNta	tobacco	China	2013	S	NSs
JN664252.1	CG-1	Lactuca sativa	China	2009	S	NSs
MF159062.1	BR	pepper	South Korea	2016	S	NSs
LC273307.1	TSWV-HJ	Humulus japonicus	South Korea	/	S	NSs
MW293979.1	WJ	pepper	South Korea	2020	S	NSs
MG983519.1	Lazio17	pepper	Italy	2014	S	NSs
MG983521.1	Tarquinia	pepper	Italy	2016	S	NSs
MF159063.1	CY	pepper	South Korea	2016	S	NSs
HM581939.1	Pepper1 CY-CN	pepper	South Korea	2009	S	NSs
KC261976.1	TSWV-18	Chrysanthemum	South Korea	2010	S	NSs
KM365066.1	WA7	Solanum lycopersicum	Australia	2011	S	NSs
MG989673.1	PepCal10	pepper	Italy	2014	S	NSs
/-no data available
