# Supplementary material for: Tomato spotted wilt virus in tomato from Croatia, Montenegro and Slovenia: genetic diversity and evolution
Source: Front Microbiol. 2025 Jul 28;16:1618327. doi: 10.3389/fmicb.2025.1618327 (PMC12336143; doi:10.3389/fmicb.2025.1618327)
Supplement: Supplementary file 5 [file Table_4.xlsx]

## Sheet: RdRp
>KT160280.1_PA01_USA
ATGAACATCCAGAAAATACAAAAATTAATAGAAAATGGAACCACTTTATTGTTATCTATT
GAGGATTGTGTAGGTTCTAACCATGATCTGGCTTTGGATTTACATAAGAGAAATAGTGAT
GAGATTCCAGAAGATGTGATTATTAATAATAATGCAAAAAACTATGAGACGATGAGAGAA
TTAATTGTCAAAATCACTGCTGATGGAGAAGGGCTAAACAAAGGGATGGCAACTGTGGAT
GTTAAGAAGCTAGGTGAGATGGTCTCTCTGTTTGAGCAAAAATACTTAGAAACAGAGTTA
GCAAGGCATGATATTTTCGGAGAGCTGATCTCCAGACACCTAAGAATAAAACCCAAACAA
AGAAGCGAGGTGGAGATAGAGCATGCACTCAGAGAATATCTGGATGATCTCAACAAAAAG
TCCTGTGTTAACAAGCTTTCTGATGATGAGTTTGAGAGAATAAACAAAGAATATGTGGCA
ACTAACGCCACCCCTGATAACTATGTAATATATAAAGAATCAAAAAACAGTGAACTCTGT
TTAATCATTTATGATTGGAAAATATCTGTTGATGCCAGGACTGAAACCAAAACAATGGAA
AAATA-CTACAAAAATATCTGGAAATCTTTCAAAGATATAAAAGTGAATGGAAAGCCATT
CCTAGAAGATCACCCTGTTTTCGTTTCTATTGTTATATTGAAACCTATTGCTGGAATGCC
AATCACTGTTACTAGCAGTAGGGTATTGGGAAAATTTGAAGACTCTCCATCAGCATTGCA
TGGAGAAAGAGTAAAGCATGCTAGAAATGCCAAACTGCTAAATATTTCTTATGTTGGAAA
AATCGTAGGAACCACGCCCACAGTGGTGAGAAACTATTATGCAAACACTCAGAAAATCAA
ATCTGAAGTCAGAGGAATCTTAGGTGATGATTTTGGATCCAAAGATGTGTTTTTTAGTCA
CTGGACTAGCAAATACAAAGAGAGAAATCCTACTGAAATAGCCTATTCTGAAGATATTGA
AAGAATAATTAACTCACTTGTTACAGAAGAAATCCCTAAGGAAGAGATAATACATTTTTT
GTTTGGAAATTTCTGTTTCCACATTGAAACGATGAATGACCAGCATATTGCTGACAAATT
TAAAGGGTACCAAAACTCTTGTATTAATTTAAAAATAGAGCCAAAAGCTGATTTAGCTGA
TTTGAAAGACCACTTGATCCAAAAACAGCAAATATGGGAATCTTTGTATGGGAAACACCT
TGAGAAGATCATGCTTAGAATTAGAGAAAAAAAGAAAAAAGAGAAAGAAATACCTGACAT
AACTACAGCTTTTAACCAGAATGCCACAGAATATGAAGAAAAGTATCCTAACTGTTTTAC
AAACGATCTTTCTGAAACTAAAACTAACTTTTCCATGACTTGGTCCCCAAGTTTTGAAA-
AAATTGAATTGGGCTCAGAAGTAGATTACAATAACGCAATCATAAACAAATTTCGGGAAA
GCTTCAAAAGTTCTTCAAGAATTATTTACAATAGCCCATATAGTAGCATAAATAACCAAA
CAAACAAAGCAAGAGATATAACAAACTTGGTTAGACTGTGTTTAACAGAGTTAAGTTGTG
ATACAACAAAAATGGAAAAACAGGAACTTGAGGATGAAATAGATATAAACACTGGGAGCA
TTAAAGTTGAGAGAACAAAAAAATCTAAAGAATGGAGTAAGCAGGGTTCATGTTTGACCA
GGAACAAAAATGAATTTTGCATGAAAGAGACAGGCAAGGAGAACAAAACTACCTATTTTA
AAGGTTTAGCAGTAATGAATATAGGAATGAGCTCTAAGAAAAGAATTCTAAAAAAAGAAG
AAATAAAAGAAAGGATTTCTAAAGGCCTGGAATATGATACCTCAGAAAGGCAGGCTGACC
CAAATGATGATTATTCAAGTATAGACATGTCTTCTCTGACTCATAGGAAAAAACTAATTA
GGCACGACAATGAGGACAGCTTAAGCTGGTGTGAAAGAATTAAAGATTCTTTGTTTATTC
TTCATAATGGTGATATAAGAGAGGAAGGCAAGATCACATCTGTTTACAATAATTATGCTA
AAAATCCCGAATGCTTGTACATTCAAGATTCAGTATTGAAAGCTGAACTGGAGACTTGTA
AAAAAATAAACAAATTATGCAATGACCTAGCCATTTACCATTACTCTGAAGACATGATGC
AATTCTCCAAAGGTTTGATGGTGGCAGACAGGTATATGACTAAAGAAAGTTTCAAGATAC
TAACTACAGCAAATACTAGCATGTTGCTACTGGCATTTAAAGGAGATGGAATGAACACCG
GAGGATCGGGAGTTCCTTACATAGCATTGCACATAGTGGATGAAGACATGTCAGATCAAT
TTAACATATGTTATACTAAAGAAATTTATAGCTATTTCCGAAGTGGTAGTAATTACATTT
ATATAATGAGACCGCAGAGACTCAACCAGGTGAGGCTGCTGAGCCTTTTCAAAACGCCTA
GCAAAGTTCCTGTATGTTTTGCACAATTTTCAAAGAAAGCTAACGAAATGGAAAAATGGC
TGAAAAACAAAGATATAGAAAAAGTGAATGTCTTTTCTATGACAATGACTGTAAAACAGA
TATTAATAAATATTGTATTCTCGTCTGTCATGATAGGTACTGTGACAAAGCTCAGCAGGA
TGGGAATTTTTGATTTCATGCGGTATGCTGGGTTTTTGCCACTGTCTGATTATTCTAATA
TAAAAGAATACATTAGAGATAAATTTGACCCTGATATAACTA-ACGTGGCAGATATATAT
TTTGTTAATGGAATCAAAAAACTATTGTTCAGAATGGAAGATCTCAATTTAAGCACAAAT
GCCAAGCCTGTTGTCGTAGACCACGAAAACGATATTATAGGAGGTATAACAAACTTGAAT
ATAAAATGTCCAATAACAGGATCGACTTTACTAACACTAGAGGATTTGTACAATAATGTT
TATTTGGCTATTTATATGATGCCTAAATCATTGCACAATCATGTTCACAATCTAACAAGT
TTGTTAAATGTCCCTGCTGAGTGGGAGCTAAAGTTCAGAAAAGAATTAGGTTTCAACATA
TTTGAAGACATATACCCTAAGAAAGCAATGTTTGACGACAAAGACCTATTCTCTATAAAT
GGAGCTCTGAACGTGAAAGCATTATCCGATTACTATCTAGGGAATATAGACAATGTTGGT
TTGATGAGATCAGAAATAGAAAATAAAGAAGATTTCCTGAGCCCGTGTTACAAGATATCT
ACTTTAAAATCTTCAAAAAAGTGCTCACAATCAAACATTATAAGCACTGATGAGATAATA
GAGTGTCTCCAGAACGCAAAGATTCAAGATATAGAAAACTGGAAAGGGAATAATTTGGCT
ATTATAAAAGGGCTTATAAGAACTTACAATGAGGAAAGAAATCGATTAGTGGAATTCTTT
GAAGATAATTGTGTCAATTCGTTGTATCTTGTAGAAAAGCTTAAAGAGATAATTAATAGT
GGATTGATAACTGCAGGGAAATCTGTAACATCCAAATTCATAAGAAATAACCATCCATTA
ACAGTAGAAACATATCTCAAAACAAAACTATATTATAGAAATAATGTAACAGTTTTAAAG
TCTAAAAAAGTGTCAGAGGAGCTTTATGACCTTGTAAAACAGTTTCATAACATGATGGAA
ATAGATCTAGATTCTGTTATGAACCTTGGTAAAGGCACAGAAGGGAAGAAACACACATTC
TTGCAGATGCTTGAATTTGTCATGTCCAAGGCTAAAAATGTCACAGGGTCTGTAGATTTT
TTAGTTTCTGTTTTTGAAAAAATGCAGAGAACTAAAACAGACAGAGAAATATACTTGATG
AGCATGAAAGTGAAAATGATGCTTTACTTTATAGAGCACACATTCAAACATGTAGCACAG
AGTGATCCATCAGAAGCTATCTCTATAAGTGGAGACAACAAAATAAGGGCACTTTCTACA
TTATCTTTGGACACAATCACATCTTACAATGATATTTTGAACAAAAATTCAAAGAAGTCA
AGATTGGCTTTCTTATCTGCCGATCAGTCGAAATGGTCAGCATCAGACCTTA---CCTAT
AAATATGTTTTAGCTATCATATTAAATCCAATTTTAACTACTGGTGAAGCCAGCTTGATG
ATAGAATGCATTTTAATGTATGTTAAATTGAAAAAGGTTTGTATACCAACGGATATTTTT
TTGAACCTAAGAAAAGCTCAAGGAACTTTTGGGCAAAATGAAACTGCCATAGGACTTTTG
ACTAAAGGTTTGACGACAAACACATACCCGGTTAGCATGAACTGGTTGCAAGGCAATTTA
AATTATCTGTCGTCTGTTTATCATTCTTGTGCAATGAAAGCTTATCACAAGACTCTAGAA
TGTTACAAAGACTGCGATTTCCAAACTAGATGGATTGTGCACTCTGATGACAATGCGACA
TCATTGATAGCCAGTGGAGAGGTCGATAAAATGCTAACAGATTTTTCAAGCTCATCTCTG
CCAGAAATGTTGTTTAGAAGCATTGAAGCTCATTTCAAAAGCTTTTGCATAACTTTGAAC
CCTAAAAAGAGTTATGCTTCTTCATCAGAAGTAGAGTTTATATCTGAAAGAATT-GTAAA
TGGAGCAATTATTCCTCTCTATTGCAGACATTTAGCAAACTGTTGCACAGAATCTTCACA
TATAAGTTATTTTGATGATTTGATGTCACTCAGTATACATGTTACAATGCTTTTGAGGAA
AGGCTGTCCCAATGAAGTAATACCTTTTGCTTATGGGGCTGTGCAAGTACAAGCATTAAG
CATCTATTCAATGCTTCCTGGTGAAGTGAATGATAGCATTAGGATTTTTAAAAAACTTGG
AGTAAGTTTAAAATCAAACGAGATTCCCACAAACATGGGGGGCTGGTTAACTTCTCCTAT
AGAGCCATTGTCTATATTAGGTCCATCATCAAATGATCAAATTATCTATTACAATGTGAT
AAGAGATTTTTTGAACAAAAAAAGTTTAGAAGAGGTCAAAGATAGTGTCTCTTCTTCTAG
TTATCTACAGATGAGATTCAGAGAGTTAAAAGAAAAGTATGAAAGAGGAACTCTGGAAGA
AAAAGACAAAAAGATGATATTTCTTACTAATTTGTTTGAGAAAGCATCAGTGTCCGAAGA
TTCAGACGTTCTAACAATCGGGATGAAATTTCAAACCATGTTAACTCAGATCATAAAATT
GCCTAATTTCATAAATGAAAATGCTTTAAATAAGATGTCAAGTTATAAGGATTTCTCAAA
ACTTTACCCTAATCTAAAAAAGAATGAAGATCTATATAAGAGTACTAAGAACTTGAAGAT
AGACGAGGATGCTGTTTTAGAGGAAGATGAGTTATATGAGAAGATTGCGTCTAGCTTAGA
AATGGAGTCTGTCCATGACATAATGATAAAAAATCCTGAAACAATTCTGATAGCACCATT
GAATGATAGGGATTTTTTACTTAGTCAGCTGTTTATGTACACAAGCCCTTCCAAAAGGAA
TCAATTATCGAACCAATCTACAGAGAAACTTGCTTTAGATAGGGTATTAAGGTCAAAAGC
TAGAACATTTGTGGACATTTCTTCCACTGTGAAGATGACTTATGAAGAAAACATGGAAAA
GAAAATCTTAGAAATGCTAAAATTTGATTTAGATTCATATTGTTCATTTAAAACATGTGT
AAATCTAGTAATCAAAGATGTTAATTTCAGCATGCTGATTCCAATATTGGATTCTGCATA
CCCTTGTGAATCTAGAAAAAGAGATAATTACAATTTCAGGTGGTTTCAGACTGAGAAATG
GATACCTGTTGTTGAAGGCTCTCCGGGACTAGTAGTGATGCATGCTGTTTATGGATCAAA
TTATATAGAAAATTTAGGTTTAAAAAACATCCCTCTAACAGATGATAGCATTAATGTTTT
AACAAGCACATTTGGAACAGGTCTAATCATAGAAGATGTGAAATCTCTAGTTAAAGGTAA
AGACAGCTTTGAAACAGAGGCTTTTAGTAATTCTAATGAATGTCAAAGATTGGTGAAAGC
ATGCAACTATATGATAGCAGCACAAAACAGGCTTTTAGCAATTAACACATGCTTCACTAG
GAAAAGCTTCCCTTTCTATTCCAAGTTCAATCTAGGGAGAGGATTTATTTCAAACACACT
AGCTCTCCTATCCACCATCTACAGCAAAGAAGAATCCTATCATTTTGTTTCTACAGCTAG
TTATAAACTAGACAAAACCATCAGAACTGTGATAAGCGCTCAGCAAGATATGAACTTGGA
AAAAATACTGGACACTGCTGTATACATATCAGATAAATTGCAGTCACTTTTCCCAACAAT
TACTAGAGAAGATATAGCTTTGATATTACAAAATGTGTGCCTTGACAGCAAGCCTATATG
GCAGAGTCTAGAAGACAAAATGAAAAGGATTAACAATTCAACAGCTAGTGGCTTCACAGT
ATCAAATGTGATCCTATCACATAACAGTGAATTGAACACAATCCAGAAACAAATTGTCTG
GATGTGGAACATGGGTTTGTGTTCTCATAGAACATTAGATTTTGTTATCAGATATATTCG
AAGAAGTGATGTAAGATATGTGAAAACTGAAGAACAAGACGAATCACGAAATTATGTCTC
TGGAACAATGTACAAAATTGGGATCATGACAAGAAGCTGTTATGTTCAATTGATAGCTTC
TGATCATGATGTAGCAGTTTCTTTGAGAACACCATTCGAGATATTGAATGAAAGAGAGTA
TCTTTTTGATACATACAGAGAGAGTATAGAGAAATTGCTGCAGAAATTTATGTTTGATAA
AGTGAACATAATAAAGTCAAAACAACCACAGATTGTCTTCTTAGAACCAGGAGATGCCTG
CATTAGAATGACTACAGATAACAAAATGATTGTCAAGGTTAATGCCACATCAAGACAAAT
AAGACTAGAGAATGTAAAATTAGTTGTGAAGATAAAATATGAAAATGTGAACTCTGATGT
ATGGGATATTATAGAAGGCCAAAAGTCTCTAGTCTTGAGGCTTCCTGAAGTAGGGGAATG
TTTCTCTGATATGTACAAAACTGCAGACTCTGAAACCGAAACAATCAAAACCATAAAAAA
CAGGCTCATGACCTCTTTAACTTTCATAGAAGCCTTTGGAAACTTATCACAGCAGATCAA
AGAGATTGTATATGATGATATCAGAGAAACAATGGATGAATTCTTAATGAACATCCGGGA
TACCTGCTTAGAAGGTTTGGAAAACTGCAAAAGTGTAGAAGAATATGATAATTATCTCGA
TGAAGATGGTTTTAATGACACAGTGGAACTATTCGAAAACTTGCTAAGAACACATGATAA
CTTTGAAGATGAGTATAGTCCTCTGTTTTCAGAGATTGTTGATAAAGCAAAACAGTACAC
TAGAGATTTAGAAGGTTTCAAAGAAATACTGCTCATGCTTAAATATTCCCTGATAAATGA
TGCATCGGGATTTAAAAGCTATAGAGCCACTGGAATGCATGCTGTTGAACTAATGGCAAA
AAAACACATAGAAATAGGAGAATTCAACTTGTTAGGAATGATCCAACTGATTAAAGCTTG
TGAAACATGCCACAACAATGACTCTATATTAAACTTAGCAAGTTTGAGGAATGTTCTTAG
CAGGACATATGCCACATTCGGGAGGAGAATAGGATTGAACCATGATCTGGACTTGCAAAA
CAATTTAATGGAAAAAAGTTGTGATTTCAAGACGCTGGTTTTACCAGACATAAAATTATC
AGAACTATCTAGGGAGATACTGAAAGAAAATGGGTTTGTTATATCTGGAGAGAATCTAAA
AATGGATAGGTCTGATGAAGAATTTGAGGGTCTTGCTAGTTTTAATGTGTTGAGGCTAGA
TGAGGAAGAAATGTATGAAGGTTTGATCAAAGAAATGAAAATTAAAAGGAAAAAGAAAGG
GTTTTTATTCCCGGCAAATACACTTCTACTAAGTGAGTTGATAAAATTCTTGATTGGAGG
GATAAAGGGAACCAGTTTTGATATAGAGACATTGTTGCGGAACAGTTTTAGACCAGACAT
ATTTTCGACCGACAGATTGGGTAGGTTGAGTTCTAGTGTACCTGCACTCAGAGTTTATGC
AACTGTTTATATGGAATATAAGAATGCAAATTGTCCCTTAAATGAGATAGCTGACAGCTT
GGAAGGTTATCTAAAACTGACAAAAAGCAAGCCTAAGGAGCATTTCTTGCATGGAAGAGT
CAAGAAAGCCTTGATACAATTAAGAGATGAACAATCACGAACTAAAAAATTAGAGGTTTA
TAAAGATATCGCAAATTTCCTTTCCAGACATCCACTATGTTTGTCAGAGAAAACCTTGTA
TGGAAGATACACCTACTCTGATATTAATGATTATATCATGCAAACAAGAGAGATTATTTT
GAGTAAAATAAGTGAGTTGGATGAGGTTGTTGAAACAGATGAGGACAATTTCTTGCTTAG
TTATCTAAGAGGAGAAGAAGATGCCTTTGATGAAGATGAAATTGATGAAGAAGAAGATAC
AGATTAA
>HM581937.1_Pepper1_CY-CN_South_Korea
ATGAACATCCAGAAAATACAGAAATTAATAGAAAATGGAACCACTTTATTGTTATCTATT
GAGGATTGTGTAGGTTCTAACCATGATCTGGCTCTGGATTTACATAAGAGAAATAGTGAT
GAGATTCCAGAAGATGTGATTATTAATAATAATGCAAAAAATTATGAGACGATGAGAGAA
TTAATCGTCAAAATCACTGCCGATGGAGAAGGGCTAAACAAAGGGATGGCAACTGTGGAT
GTCAAGAAGCTAGGTGAGATGGTCTCTCTTTTTGAGCAAAAATACCTAGAAACAGAGTTA
GCAAGGCATGATATTTTTGGAGAGCTGATCTCCAGGCACCTGAGAATAAAACCCAAACAA
AGAAGCGAGGTGGAGATAGAGCATGCACTTAGAGAATATTTGGATGAGCTCAACAAAAAG
TCCTGTGTTAACAAGCTCTCTGATGATGAGTTTGAGAGAATAAACAAAGAATATGTGGCA
ACTAATGCCACCCCTGATAACTATGTAATATATAAAGAATCAAAAAACAGTGAACTTTGT
TTAATCATTTATGATTGGAAAATATCTGTTGATGCCAGGACTGAAACTAAAACAATGGAA
AAATA-CTACAAAAATATCTGGAAATCTTTCAAAGATATAAAAGTGAACGGAAAGCCATT
CCTAGAAGATCATCCTGTTTTCGTTTCTATTGTTATATTGAAACCTATTGCTGGGATGCC
AATCACTGTTACTAGCAGCAGGGTTTTGGGAAAATTTGAAGACTCTCCATCAGCATTGCA
TGGAGAAAGAGTAAAGCATGCTAGAAATGCCAAACTGCTGAATATTTCTTATGCTGGACA
AATCGTAGGAACCACACCCACAGTGGTGAGGAACTATTACGCAAACACTCAGAAAATCAA
ATCTGAAGTTAGAGGGATCTTAGGTGATGATTTTGGATCCAAAGATGTGTTTTTTAGTCA
TTGGACTAGCAAATACAAAGAGAGAAATCCTACTGAAATAGCCTATTCTGAAGATATTGA
AAGAATAATTAATTCACTTGTTACAGAAGAAATCCCTAGGGAAGAAATAATACATTTTTT
GTTTGGGAATTTCTGTTTCCACATTGAAACGATGAATGACCAGCATATTGCTGACAAATT
TAAAGGGTACCAAAACTCTTGTATTAATTTAAAAATAGAGCCAAAAGCTGATTTAGCTGA
TTTGAAAGACCACTTAATTCAAAAACAGCAAATATGGGAATCTTTGTACGGGAAACACCT
TGAGAAGATCATGCTTAGAATTAGAGAAAAAAAGAAAAAAGAGAAAGAAATACCTGACAT
AACTACAGCTTTTAACCAGAATGCCACAGAATATGAAGAAAAGTACCCTAACTGTTTTAC
AAATGATCTTTCTGAAACTAAAACTAACTTTTCCATGACTTGGTCCCCAAGTTTTGAAA-
AAATTGAATTGAGCTCAGAAACAGATTACAATAATGCAATCATAAACAAATTTCGAGAAA
GCTTCAAAAGTTCTTCAAGAATTATTTACAATAGCCCATATAGTAGCATAAATAACCAAA
CGAACAAAGCAAGAGATATAACAAACTTGGTTAGACTGTGTTTAACAGAGCTAAGTTGTG
ATACAACAAAAATGGAAAAACAGGAACTTGAGGATGAAATAGATATAAACACTGGGAGCA
TTAAAGTTGAGAGAACAAAGAAATCTAAAGAATGGATTAAGCAGGGTTCATGTTTGACTA
GGAACAAAAATGAATTTTGCATGAAAGAGACAGGCAAGGAGAACAAGACTACCTATTTTA
AAGGTTTAGCAGTAATGAATATAGGAATGAGCTCCAAGAAAAGAATTCTAAAAAAAGAAG
AAATAAAAGAAAGGATTTCTAAAGGCTTGGAATATGATACCTCAGAAAGGCAGGCTGACC
CAAATGATGATTATTCAAGTATAGACATGTCTTCTCTGACTCATAGGAAAAAACTAATTA
GGCATGACAATGAGGACAGCTTAAGCTGGTGTGAAAGAATTAAGGATTCTTTGTTTGTTC
TTCATAATGGTGATATAAGAGAGGAAGGCAAGATCACATCTGTTTACAATAATTATGCTA
AAAATCCTGAATGCTTGTACATTCAAGATTCAGTACTGAAAGCTGAACTGGAGACTTGTA
AAAAGATAAACAAATTATGCAATGACCTAGCCATTTACCATTACTCTGAAGACATGATGC
AATTCTCCAAAGGTTTGATGGTGGCAGACAGGTATATGACTAAAGAAAGTTTCAAGATAC
TAACTACAGCAAATACTAGCATGATGCTACTGGCATTCAAAGGAGATGGAATGAACACCG
GGGGATCGGGAGTTCCTTACATAGCATTGCACATAGTGGATGAAGACATGTCGGATCAAT
TTAACATATGTTATACTAAAGAAATTTATAGCTATTTCCGAAGTGGTAGTAATTACATTT
ATATAATGAGACCGCAGAGACTCAACCAGGTGAGGCTGCTAAGCCTTTTCAAAGCGCCCA
GTAAAGTTCCCGTGTGTTTTGCACAATTTTCAAAGAAAGCTAACGAAATGGAAAAATGGC
TGAAAAACAAAGATATAGAAAAAGTGAATGTCTTTTCTATGACAATGACTGTTAAACAGA
TATTAATAAATATTGTGTTCTCGTCTGTCATGATAGGAACTGTGACAAAGCTCAGCAGGA
TGGGAATTTTTGATTTCATGCGGTATGCAGGGTTTTTACCACTGTCTGATTATTCTAATA
TAAAAGAATATATTAGAGATAAATTCGATCCTGACATAACTA-ATGTGGCAGATATATAT
TTTGTTAATGGAATCAAAAAACTATTGTTCAGAATGGAAGATCTCAATTTAAGCACAAAT
GCCAAGCCTGTTGTCGTAGACCACGAAAACGATATTATAGGAGGTATAACAAACTTGAAT
ATAAAATGTCCAATAACAGGATCGACTCTACTGACACTTGAGGATTTGTACAATAATGTT
TATTTGGCTATTTATATGATGCCTAAATCATTGCACAATCATGTTCACAATCTAACAAGT
TTGTTAAATGTCCCTGCTGAGTGGGAGCTAAAGTTCAGAAAAGAGTTAGGTTTCAACATA
TTTGAAGACATATACCCTAAGAAAGCAATGTTTGACGACAAAGACCTATTCTCTATAAAT
GGAGCTCTAAACGTGAAAGCATTATCCGATTACTATCTAGGGAATATAGAAAATGTTGGT
TTGATGAGATCAGAAATAGAAAATAAAGAAGATTTTCTAAGCCCTTGTTACAAGATATCT
ACTTTAAAATCTTCAAAAAAGTGCTCACAATCAAACATTATAAGTACTGATGAGATAATA
GAGTGTCTTCAGAATGCAAAGATTCAAGATATAGAAAACTGGAAAGGGAATAATTTGGCT
ATTATAAAAGGGCTTATAAGAACTTACAATGAGGAGAGAAATCGACTAGTGGAATTCTTT
GAAGATAATTGTGTCAATTCGTTGTATCTTGTAGAAAAGCTTAAAGAGATAATTAATAGT
GGATCAATAACTGTAGGGAAATCTGTAACATCCAAATTCATAAGAAATAACCATCCATTA
ACAGTGGAAACATATCTCAAGACAAAACTATATTATAGAAATAATGTAACAGTTTTAAAG
TCTAAAAAAGTGTCAGAGGAGCTTTATGACCTTGTAAAACAGTTTCATAACATGATGGAA
ATAGACCTAGATTCTGTTATGAACCTTGGTAAAGGTACAGAAGGGAAGAAACACACATTC
TTGCAGATGCTTGAATTTGTCATGTCCAAGGCTAAAAATGTCACCGGGTCTGTAGATTTT
TTAGTTTCTGTTTTTGAAAAAATGCAGAGAACTAAAACAGACAGAGAAATATACTTGATG
AGCATGAAAGTGAAAATGATGCTTTACTTTATAGAGCACACATTCAAACATGTGGCACAG
AGTGATCCATCGGAAGCTATCTCTATAAGTGGAGACAATAAAATAAGAGCACTTTCTACA
TTATCTTTGGACACAATCACATCTTACAATGATATTTTGAACAAAAATTCAAAGAAGTCA
AGATTGGCTTTCTTATCTGCCGATCAGTCGAAATGGTCAGCATCAGACCTTA---CCTAT
AAATATGTTTTAGCTATCATATTAAATCCAATTTTAACTACTGGTGAAGCTAGCTTGATG
ATAGAATGCATTCTAATGTATGTTAAATTGAAAAAGGTTTGTATACCAACGGATATTTTT
TTGAACCTAAGAAAAGCTCAAGGAACTTTTGGGCAAAATGAAACTGCCATAGGACTTTTG
ACTAAAGGTTTGACGACAAACACATACCCGGTTAGCATGAACTGGTTGCAAGGCAATTTA
AATTATCTGTCGTCTGTTTATCATTCTTGTGCGATGAAAGCTTATCACAAGACTCTAGAA
TGTTACAAAGACTGCGATTTCCAAACTAGATGGATTGTGCACTCTGACGACAATGCGACA
TCATTGATAGCCAGTGGAGAGGTCGATAAAATGCTAACAGATTTTTCAAGCTCATCTCTG
CCAGAAATGTTGTTTAGAAGCATAGAAGCTCATTTCAAAAGCTTTTGCATAACTTTGAAC
CCTAAAAAGAGTTATGCTTCTTCATCAGAAGTAGAGTTTATATCTGAAAGAATT-GTAAA
TGGAGCAATTATTCCTCTCTATTGCAGACATTTAGCAAACTGTTGCACAGAATCCTCACA
TATAAGTTATTTTGATGATTTGATGTCACTCAGTATACACGTTGCTATGCTTTTGAGGAA
AGGCTGTCCCAATGAAGTAATACCTTTAGCTTATGGGGCTGTGCAAGTACAGGCATTAAG
TATCTATTCAATGCTTCCTGGTGAAGTAAATGATAGCATTAGGATTTTTAAAAAACTTGG
AGGAAGTTTAAAATCAAACGAGATTCCCACAAACATGGGGGGCAGGTTAACCTCTCCAAT
AGAGCCGTTGTCTATATTAGGTCCATCATCTAATGCTCGGATTATCTATTACAATGTGAT
AAGAGATTTTTTGAACAAAAAAAGTTTAGAAGAGGTCAAAGATAGTGTCTCTTCTTCTAG
TTACTTACAGATGAGATTCAGAGAGTTAAAAGAAAAGTATGAAAGAGGAACTCTGGAAGA
AAAAGACAAAAAGATGATATTTCTTATTAATTTGTTTGAGAAAGCATCGGTGTCCGAAGA
TTCAGACGTTCTAACAATCGGGATGAAATTTCAAACCATGTTAACTCAGATTATAAAATT
GCCCAATTTCATGAATGAGAATGCTCTAAACAAGATGTCAAGTTATAAGGATTTTTCAAA
ACTTTACCCTAATCTAAGAAAGAATGAAGATCTATATAAAAGTACCAAGAACTTGAAGAT
AGACGAGGATGCTGTTTTGGAGGAAGATGAGTTATATGAGAAGATTGCGTCTAGCTTAGA
AATGGAGTCTGTCCATGACATAATGATAAAAAATCCTGAAGCAATTTTGATAGCACCACT
GAATGATAGGGATTTTCTACTTAGTCAGCTGTTTATGTACACAAGCCCTTCCAAAAGGAA
TCAATTATCGAACCAATCTACAGAGAAACTTGCTTTAGATAGGGTATTAAGGTCAAAAGC
CAGAACATTTGTGGACATTTCTTCTACTGTGAAGATGACTTATGAAGAAAACATGGAAAA
GAAAATTTTAGAAATGCTAAAATTTGATTTAGATTCGTATTGTTCATTTAAAACATGTGT
AAATCTAGTAATCAAAGATGTCAATTTCAGCATGCTGATTCCAATATTGGATTCCGCATA
CCCTTGTGAATCTAGAAAAAGAGATAATTACAATTTCAGGTGGTTTCAGACTGAGAAATG
GATACCTGTTGTTGAAGGCTCTCCGGGACTAGTAGTGATGCATGCTGTTTATGGATCAAA
TTATATAGAAAATTTGGGTTTAAAAAACATCCCTCTAACAGACGATAGCATTAATGTTTT
AACAAGCACATTTGGAACAGGTCTAATCATGGAAGATGTGAAATCCCTAGTTAAAGGTAA
AGACAGCTTCGAAACAGAGGCTTTTAGTAATTCTAATGAATGTCAAAGATTGGTGAAAGC
ATGCAACTATATGATAGCAGCACAAAACAGGCTTTTAGCAATTAACACATGCTTTACTAG
GAAAAGCTTCCCTTTCTATTCCAAGTTCAATCTAGGGAGAGGATTTATTTCAAACACACT
AGCTCTCCTATCCACCATCTACAGCAAAGAAGAATCCTATCATTTTGTTTCTACAGCTAG
TTATAAACTAGACAAAACCATCAGAACTGTGATAAGCGCTCAGCAAGACATGAACTTAGA
GAAAATACTGGACACTGCTGTATACATATCAGATAAATTGCAGTCACTTTTCCCAACAAT
TACAAGAGAAGATATAGCTTTGATATTACAAAATGTGTGCCTTGACAGCAAGCCTATATG
GCAGAGTCTAGAAGATAAAATGAAAAGGATTAACAACTCAACAGCAAGTGGCTTCACAGT
ATCAAATGTGATCCTATCACATAACAGTGAATTGAACACAATCCAAAAACAAATTGTCTG
GATGTGGAACATGGGTTTGTGTTCTCATAAAACATTAGATTTTGTTATCAGATATATTAG
AAGAAGTGATGTAAGATATGTGAAAACTGAAGAACAGGACGAATCAGGAAATTATGTCTC
TGGAACAATGTACAAAATTGGGATCATGACAAGAAGCTGTTATGTTCAATTGATAGCTTC
TGATCAGGATGTAGCTGTTTCTTTGAGAACACCATTCGAAATATTGAATGAAAGAGAGTA
TCTTTTTGATACATATAGAGAAAGTATAGAGAAATTGTTGCAGAAATTTATGTTTGATAA
AGTGAACATAATAAAGTCAAAACAACCACAGATTGTTTTCTTAGAACCAGGTGATGCCTG
CATTAGAATGACTACAGATAACAAAATGATTGTCAAGGTTAATGCCACATCAAGACAAAT
AAGACTAGAGAATGTAAAATTAGTTGTGAAGATAAAATATGAAAATGTGAACTCCGATGT
ATGGGATATTATAGAAGGCCAAAAGTCTCTAGTCTTGAGGCTTCCTGAAGTAGGGGAATG
TTTCTCTGATATGTACAAAACTGCAGACTCTGAAACTGAAACAATCAAAACCATAAAAAA
CAGGCTCATGACCTCTTTAACTTTCATAGAAGCCTTTGGAAACTTATCACAGCAGATCAA
AGAGATTGTAGATGATGATGTCAGAGAAACGATGGATGAATTTTTAACGAACATCCGAGA
TACCTGCTTAGAAGGTTTGGAAAACTGCAAAAGTGTAGAAGAATATGATAATTATCTTGA
TGAAAATGGTTTTAATGACACAGTGGAACTATTCGAAAACTTGCTAAGAACACACGATAA
CTTTGAAGATGAGTATAGTCCTCTGTTTTCAGAGATTGTTGATAAAGCAAAACAGTACAC
TAGAGATTTGGAAGGTTTCAAAGAAATACTGCTCATGCTTAAATATTCCCTGATCAATGA
TGCATCAGGATTTAAAAGCTATAGAGCCACAGGAATGTATGCTGTTGAACTAATGGCAAA
AAAACACATAGAGATAGGGGAATTCAACTTGTTAGGAATGATCCAACTGATTAAAGCTTG
TGAAACATGCCACAACAATGACTCTATATTAAACTTAGCAAGTTTGAGGAATGTTCTTAG
CAGGACATATGCCACATTCGGGAGGAGAATAAGATTGAACCATGATCTGGACTTGCAAAA
CAATTTAATGGAAAAAAGTTATGATTTCAAGACGCTGGTTTTACCAGACATAAAATTATC
AGAACTATCTAGGGAAATACTGAAAGAAAATGGGTTTGTTATATCTGGAGAGAATCTAAA
AATAGATAGATCTGATGAAGAATTTGAGGGTCTTGCTAGTTTTAATGTGTTGAGGCTAGA
TGAGGAAGAAATGTATGAAGGTTTGATCAAAGAAATGAAAATTAAAAGGAAAAAGAAAGG
GTTTTTATTCCCGGCGAATACACTTCTACTAAGTGAGTTGATAAAATTCTTGATTGGAGG
GATAAAGGGAACCAGTTTTGATATAGAGACATTGTTGCGGAACAGTTTTAGACCAGACAT
ATTTTCAACTGACAGATTGGGTAGGTTGAGTTCCAGTGTACCTGCACTCAAAGTTTATGC
AACTGTTTATATGGAATATAAGAATGTAAATTGTCCCTTAAATGAGATAGCTGACAGCTT
GGAAGGTTATCTAAAACTGACAAAAAGCAAGTCTAAGGAGCATTTCTTGCATGGAAGAGT
CAAGAAAGCCTTGATACAATTAAGAGATGAACAATCACAAACTAAAAAATTAGAGGTTTA
TAAAGATATCGCAAATTTTCTTTCCAGACATCCACTGTGTTTGTCAGAGAAAACCTTGTA
TGGAAGATACACCTATTCTGATATCAATGATTATATCATGCAAACAAGAGAGATTATTTT
GAGTAAAATAAGTGAGTTGGATGAGGTTGCTGAAACAGATGAGGACAATTTCTTGCTTAG
TTATCTAAGAGGAGAAGAAGATGCCTTTGATGAAGATGAAATTGATGAAGAAGAAGACAT
AGAGTAA
>KC261974.1_TSWV-18_South_Korea
ATGAACATCCAGAAAATACAGAAATTAATAGAAAATGGAACCACTTTATTGTTATCTATT
GAGGATTGTGTAGGTTCTAACCATGATTTGGCTCTGGATTTACATAAGAGAAATAGTGAT
GAGATTCCAGAAGATGTGATTATTAATAATAATGCAAAAAACTATGAGACGATGAGAGAA
TTAATCGTCAAAATCACTGCCGATGGAGAAGGGCTAAACAAAGGGATGGCAACTGTGGAT
GTCAAGAAGCTAGGTGAGATGGTCTCTCTTTTTGAGCAAAAATACCTAGAAACAGAGTTA
GCAAGGCATGATATTTTTGGAGAGCTGATCTCCAGGCACCTGAGAATAAAACCCAAACAA
AGAAGCGAGGTGGAGATAGAGCATGCACTCAGAGAATATCTGGATGAGCTCAACAAAAAG
TCCTGTGTTAACAAGCTCTCTGATGATGAGTTTGAGAGAATAAACAAAGAATATGTGGCA
ACTAATGCCACCCCTGATAACTATGTAATATATAAAGAATCAAAAAACAGTGAACTTTGT
TTAATCATTTATGATTGGAAAATATCTGTTGATGCCAGGACTGAAACCAAAACAATGGAA
AAATA-CTACAAAAATATCTGGAAATCTTTCAAAGATATAAAAGTGAACGGAAAGCCATT
CCTAGAAGATCATCCTGTTTTCATTTCTATTGTTATATTGAAACCTATTGCTGGGATGCC
AATCACTGTTACTAGCAGCAGGGTTTTGGGAAAATTTGAAGACTCTCCATCAGCATTGCA
TGGAGAAAGAGTAAAGCATGCTAGAAATGCCAAACTGCTGAATATTTCTTATGTTGGACA
AATCGTAGGAACCACACCCACAGTGGTGATAAACTATTACGCAAACACTCAGAAAATCAA
ATCTGAAGTTAGAGGGATCTTAGGTGATGATTTTGGATCCAAAGATGTGTTTTTTAGTCA
TTGGACTAGCAAATACAAAGAGAGAAATCCTACTGAAATAGCCTATTCTGAAGATATTGA
AAGAATAATTAATTCACTTGTTACAGAAGAAATCCCTAGGGAAGAAATAATACATTTTTT
GTTTGGGAATTTCTGTTTCCACATTGAAACGATGAATGACCAGCATATTGCTGACAAATT
TAAAGGGTACCAAAACTCTTGTATTAATTTAAAAATAGAGCCAAAAGCTGATTTAGCTGA
TTTGAAAGACCACTTAATTCAAAAACAGCAAATATGGGAATCTTTGTACGGGAAACACCT
TGAAAAGATCATGCTTAGAATTAGAGAAAAAAAGAAAAAAGAGAAAGAAATACCTGACAT
AACTACAGCTTTTAACCAGAATGCCACAGAATATGAAGAAAAGTACCCTAACTGTTTTAC
AAATGATCTTTCTGAAACTAAAACTAACTTTTCCATGACTTGGTCCCCAAGTTTTGAAA-
AAATTGAATTGAGCTCAGAAACAGATTACAATAATGCAATCATAGACAAATTTCGGGAAA
GCTTCAAAAGTTCTTCAAGAATTATTTACAATAGCCCATATAGTAGCATAAATAACCAAA
CGAACAAAGCAAGAGATATAACAAACTTGGTTAGACTGTGTTTAACAGAGCTAAGTTGTG
ATACAACAAAAATGGAAAAACAGGAACTTGAGGATGAAATAGATATAAACACTGGGAGCA
TTAAAGTTGAGAGAACAAAGAAATCTAAAGAATGGAGTAAGCAGGGTTCATGTTTGACTA
GGAACAAAAATGAATTTTGCATGAGAGAGACAGGCAAGGAGAACAAGACTACCTATTTTA
AAGGTTTAGCAGTAATGAATATAGGAATGAGCTCCAAGAAAAGAATTCTAAAAAAAGAAG
AAATAAAAGAAAGGATTTCTAAAGGCTTGGAATATGATACCTCAGAAAGGCAGGCTGACC
CAAATGATGATTATTCAAGTATAGACATGTCTTCTCTGACTCATAGGAAAAAACTAATTA
GGCATGACAATGAGGACAGCTTAAGCTGGTGTGAAAGAATTAAGGATTCTTTGTTTGTTC
TTCATAATGGTGATATAAGAGAGGAAGGCAAGATCACATCTGTTTACAATAATTATGCTA
AAAATCCTGAATGCTTGTACATTCAAGATTCAGTACTGAAAGCTGAAATGGAGACTTGTA
AAAAGATAAACAAATTATGCAATGACCTAGCCATTTACCATTACTCTGAAGACATGATGC
AATTCTCCAAAGGTTTGATGGTGGCAGACAGGTATATGACTAAAGAAAGTTTCAAGATAC
TAACTACAGCAAATACTAGCATGATGCTACTGGCATTCAAAGGAGATGGAATGAACACCG
GGGGATCGGGAGTTCCTTACATAGCATTGCACATAGTGGATGAAGACATGTCGGATCAAT
TTAACATATGTTATACTAAAGAAATTTATAGCTATTTCCGAAGTGGTAGTAATTACATTT
ATATAATGAAACCGCAGAGACTCAACCAGGTGAGGCTGCTAAGCCTTTTCAAAGCGCCCA
GTAAAGTTCCCGTGTGTTTTGCACAATTTTCAAAGAAAGCTAACGAAATGGAAAAATGGC
TGAAAAACAAAGATATAGAAAAAGTGAATGTCTTTTCTATGACAATGACTGTTAAACAGA
TATTAATAAATATTGTGTTCTCGTCTGTCATGATAGGAACTGTGACAAAGCTCAGCAGGA
TGGGAATTTTTGATTTCATGCGGTATGCAGGGTTTTTACCACTGTCTGATTATTCTAATA
TAAAAGAATATATTAGAGATAAATTCGATCCTGACATAACTA-ATGTGGCAGATATATAT
TTTGTTAATGGAATCAAAAAACTATTGTTCAGAATGGAAGATCTCAATTTAAGCACAAAT
GCCAAGCCTGTTGTCGTAGACCACGAAAACGATATTATAGGAGGTATAACAAACTTGAAT
ATAAAATGTCCAATAACAGGATCGACTCTACTGACACTTGAGGATTTGTACAATAATGTT
TATTTGGCTATTTATATGATGCCTAAATCATTGCACAATCATGTTCACAATCTAACAAGT
TTGTTAAATGTCCCTGCTGAGTGGGAGCTAAAGTTCAGAAAAGAGTTAGGTTTCAACATA
TTTGAAGACATATACCCTAAGAAAGCAATGTTTGATGACAAAGACCTATTCTCTATAAAT
GGAGCTCTAAACGTGAAAGCATTATCCGATTACTATCTAGGGAATATAGAAAATGTTGGT
TTGATGAGATCAGAAATAGAAAATAAAGAAGATTTTCTAAGCCCTTGTTACAAGATATCT
ACTTTAAAATCTTCAAAAAAGTGCTCACAATCAAACATTATAAGTACTGATGAGATAATA
GAGTGTCTTCAGAATGCAAAGATTCAAGATATAGAAAACTGGAAAGGGAATAATTTGGCT
ATTATAAAAGGGCTTATAAGAACTTACAATGAGGAGAGAAATCGACTAGTGGAATTCTTT
GAAGATAATTGTGTCAATTCGTTGTATCTTGTAGAAAAGCTTAAAGAGATAATTAATAGT
GGATCAATAACTGTAGGGAAATCTGTAACATCTAAATTCATAAGAAATAACCATCCATTA
ACAGTGGAAACATATCTCAAGACAAAACTATATTATAGAAATAATGTAACAGTTTTAAAG
TCTAAAAAAGTGTCAGAGGAGCTTTATGACCTTGTAAAACAGTTTCATAACATGATGGAA
ATAGACCTAGATTCTGTTATGAACCTTGGTAAAGGTACAGAAGGGAAGAAACACACATTC
TTGCAGATGCTTGAATTTGTCATGTCCAAGGCTAAAAATGTCACCGGGTCTGTAGATTTT
TTAGTTTCTGTTTTTGAAAAAATGCAGAGAACTAAAACAGACAGAGAAATATACTTGATG
AGCATGAAAGTGAAAATGATGCTTTACTTTATAGAGCACACATTCAAACATGTGGCACAG
AGTGATCCATCGGAAGCTATCTCTATAAGTGGAGACAATAAAATAAGAGCACTTTCTACA
TTATCTTTGGACACAATCACATCTTACAATGATATTTTGAACAAAAATTCAAAGAAGTCA
AGATTGGCTTTCTTATCTGCCGATCAGTCGAAATGGTCAGCATCAGACCTTA---CCTAT
AAATATGTTTTAGCTATCATATTAAATCCAATTTTAACTACTGGTGAAGCTAGCTTGATG
ATAGAATGCATTCTAATGTATGTTAAATTGAAAAAGGTTTGTATACCAACGGATATTTTT
TTGAACCTAAGAAAAGCTCAAGGAACTTTTGGGCAAAATGAAACTGCCATAGGACTTTTG
ACTAAAGGTTTGACGACAAACACATACCCGGTTAGCATGAACTGGTTGCAAGGCAATTTA
AATTATCTGTCGTCTGTTTATCATTCTTGTGCGATGAAAGCTTATCACAAGACTCTAGAA
TGTTACAAAGACTGCGATTTCCAAACTAGATGGATTGTGCACTCTGATGACAATGCGACA
TCATTGATAGCCAGTGGAGAGGTCGATAAAATGCTAACAGATTTTTCAAGCTCATCTCTG
CCAGAAATGTTGTTTAGAAGCATAGAAGCTCATTTCAAAAGCTTTTGCATAACTTTGAAC
CCTAAAAAGAGTTATGCTTCTTCATCAGAAGTAGAGTTTATATCTGAAAGAATT-GTAAA
TGGAGCAATTATTCCTCTCTATTGCAGACATTTAGCAAACTGTTGCACAGAATCTTCACA
TATAAGTTATTTTGATGATTTGATGTCACTCAGTATACACGTTACTATGCTTTTGAGGAA
AGGCTGTCCCAATGAAGTAATACCTTTTGCTTATGGGGCTGTGCAAGTACAGGCATTAAG
TATCTATTCAATGCTTCCTGGTGAAGTAAATGATAGCATTAGGATTTTTAAAAAACTTGG
AGTAAGTTTAAAATCAAACGAGATTCCCACAAACATGGGGGGCTGGTTAACCTCTCCTAT
AGAGCCGTTGTCTATATTAGGTCCATCATCTAATGATCAGATTATCTATTACAATGTGAT
AAGAGATTTTTTGAACAAAAAAAGTTTAGAAGAGGTCAAAGATAGTGTCTCTTCTTCTAG
TTACCTACAGATGAGATTCAGAGAGTTAAAAGAAAAGTATGAAAGAGGAACTCTGGAAGA
AAAAGACAAAAAGATGATATTTCTTATTAATTTGTTTGAGAAAGCATCGGTGTCCGAAGA
TTCAGACGTTCTAACAATTGGGATGAAATTTCAAACCATGTTAACTCAGATTATAAAATT
GCCTAATTTCATAAATGAGAATGCTCTAAACAAGATGTCAAGTTATAAGGATTTTTCAAA
ACTTTACCCTAATCTAAGAAAGAATGAAGATCTATATAAAAGTACCAAGAACTTGAAGAT
AGACGAGGATGCTGTTTTGGAGGAAGATGAGTTATATGAGAAGATTGCGTCTAGCTTAGA
AATGGAGTCTGTCCATGACATAATGATAAAAAATCCTGAAACAATTTTGATAGCACCGCT
GAATGATAGGGATTTTCTACTTAGTCAGCTGTTTATGTACACAAGCCCTTCCAAAAGGAA
TCAATTATCGAACCAATCTACAGAGAAACTTGCTTTAGATAGGGTATTGAGGTCAAAAGC
CAGAACATTTGTGGACATTTCTTCTACTGTGAAGATGACTTATGAAGAAAACATGGAAAA
GAAAATTTTAGAAATGCTAAAATTTGATTTAGATTCGTATTGTTCATTTAAAACATGTGT
AAATCTAGTAATCAAAGATGTTAATTTCAGCATGCTGATTCCAATATTGGATTCTGCATA
CCCTTGTGAATCTAGAAAAAGAGATAATTACAATTTCAGGTGGTTTCAGACTGAGAAATG
GATACCTGTTGTTGAAGGCTCTCCGGGACTAGTAGTGATGCATGCTGTTTATGGATCAAA
TTATATAGAAAATTTGGGTTTAAAAAACATCCCTCTAACAGACGATAGCATTAATGTTTT
AACAAGCACATTTGGAACAGGTCTAATCATGGAAGATGTGAAATCCCTAGTTAAAGGTAA
AGACAGCTTCGAAACAGAGGCTTTTAGTAATTCTAATGAATGTCAAAGATTGGTGAAAGC
ATGCAACTATATGATAGCAGCACAAAATAGGCTTTTAGCAATTAACACATGCTTTACTAG
GAAAAGCTTCCCTTTCTATTCCAAGTTCAATCTAGGGAGAGGATTTATTTCAAACACACT
AGCTCTCCTATCCACCATCTACAGCAAAGAAGAATCCTATCATTTTGTTTCTACAGCTAG
TTATAAACTAGACAAAACCATCAGAACTGTGATAAGCGCTCAGCAAGACATGAACTTAGA
GAAAATACTGGACACTGCTGTATACATATCAGATAAATTGCAGTCACTTTTCCCAACAAT
TACAAGAGAGGATATAGCTTTGATATTACAAAACGTGTGCCTTGACAGCAAGCCTATATG
GCAGAGTCTAGAAGATAAAATGAAAAGGATTAACAACTCAACAGCAAGTGGCTTCACAGT
ATCAAATGTGATCCTATCACATAACAGTGAATTGAACACAATCCAAAAACAAATCGTCTG
GATGTGGAACATGGGTTTGTGTTCTCATAAAACATTAGATTTTGTTATCAGATATATTAG
AAGAAGTGATGTAAGATATGTGAAAACTGAAGAACAGGACGAATCAGGAAATTATGTCTC
TGGAACAATGTACAAAATTGGGATCATGACAAGAAGCTGTTATGTTCAATTGATAGCTTC
TGATCAGGATGTAGCTGTTTCTTTGAGAACACCATTCGAAATATTGAATGAAAGAGAGTA
TCTTTTTGATACATATAGAGAAAGTATAGAGAAATTGTTGCAGAAATTCATGTTTGATAA
AGTGAACATAATAAAGTCAAAACAACCACAGATTGTTTTCTTAGAACCAGGTGATGCCTG
CATTAGAATGACTACAGATAACAAAATGATTGTCAAGGTTAATGCCACATCAAGACAAAT
AAGACTAGAGAATGTAAAATTAGTTGTGAAAATAAAATATGAAAATGTGAACTCCGATGT
ATGGGATATTATAGAAGGCCAAAAGTCTCTAGTCTTGAGGCTTCCTGAAGTAGGGGAATG
CTTCTCTGATATGTACAAAACTGCAGACTCTGAAACTGAAACAATCAAAACCATAAAAAA
CAGGCTCATGACCTCTTTAACTTTCATAGAAGCCTTTGGAAACTTATCACAGCAGATCAA
AGAGATTGTAGATGATGATGTCAGAGAAACGATGGATGAATTCTTAACGAACATCCGAGA
TACCTGCTTAGAAGGTTTGGAAAACTGCAAAAGTGTAGAAGAATATGATAATTATCTTGA
TGAAAATGGTTTTAATGACACAGTGGAACTATTCGAAAACTTGCTAAGAACACACGATAA
CTTCGAAGATGAGTATAGTCCTCTGTTTTCAGAGATTGTTGATAAAGCAAAACAGTACAC
TAGAGATTTGGAAGGTTTCAAAGAAATACTGCTCATGCTTAAATATTCCCTGATCAATGA
TGCATCAGGATTTAAAAGCTATAGAGCCACAGGAATGTATGCTGTTGAACTAATGGCAAA
AAAACACATAGAGATAGGGGAATTCAACTTGTTAGGAATGATCCAACTGATTAAAGCTTG
TGAAACATGCCACAACAATGACTCTATATTAAACTTAGCAAGTTTGAGGAATGTTCTTAG
CAGGACATATGCCACATTCGGGAGGAGAATAAGATTGAACCATGATCTGGACTTGCAAAA
CAATTTAATGGAAAAAAGTTATGATTTTAAGACGCTGGTTTTACCAGACATAAAATTGTC
AGAACTATCTAGGGAAATACTGAAAGAAAATGGGTTTGTTATATCTGGAGAGAATCTAAA
AATAGATAGATCTGATGAAGAATTTGAGGGTCTTGCTAGTTTTAATGTGTTGAGGCTAGA
TGAGGAAGAAATGTATGAAGGTTTGATCAAAGAAATGAAAATTAAAAGGAAAAAGAAAGG
GTTTTTATTCCCGGCAAATACACTTCTACTAAGTGAGTTGATAAAATTCTTGATTGGAGG
GATAAAGGGAACCAGTTTTGATATAGAGACATTGTTGCGGAACAGTTTTAGACCAGACAT
ATTTTCAACTGACAGATTGGGTAGGTTGAGTTCCAGTGTACCTGCACTCAAAGTTTATGC
AACTGTTTATATGGAATATAAGAATGTAAATTGTCCCTTAAATGAGATAGCTGACAGCTT
GGAAGGTTATCTAAAACTGACAAAAAGCAAGTCTAAGGAGCATTTCTTGCATGGAAGAGT
CAAGAAAGCCTTGATACAATTAAGAGATGAACAATCACAAACTAAAAAATTAGAGGTTTA
TAAAGATATCGCAAATTTTCTTTCCAGACATCCACTGTGTTTGTCAGAGAAAACCTTGTA
TGGAAGATACACCTATTCTGATATCAATGATTATATCATGCAAACAAGAGAGATTATTTT
GAGTAAAATAAGTGAGTTGGATGAGGTTGCTGAAACAGATGAGGACAATTTCTTGCTTAG
TTATCTAAGAGGAAAAGAAGATGCCTTTGATGAAGATGAAATTGATGAAGAAGAAGACAT
AGAGTAA
>KJ575620.1_p105_Italy
ATGAACATCCAGAAAATACAAAAATTCATAGAAAATGGAACCACTTTATTGTTATCTATT
GAGGATTGTGTAGGTTCTAACCATGATCTGGCTTTGGATTTACATAAAAGAAATAGTGAT
GAGATTCCAGAAGATGTGATTATTAATAATAATGCAAAAAACTATGAGACGATGAGAGAA
TTAATCGTCAAAATCACTGCCGATGGGGAAGGGCTAAACAAAGGAATGGCAACTGTGGAT
GTCAAGAAGCTAGGTGAGATGGTCTCTCTGTTTGAGCAAAAATATCTAGAAACAGAGTTA
GCAAGGCATGATATTTTTGGGGAGCTGATCTCCAGACACCTGAGAATAAAACCCAAACAA
AGAAGTGAGGTGGAGATAGAGCATGCACTCAGAGAATATCTGGATGAGCTTAACAAAAAG
TCCTGTGTTAACAAGCTCTCTGATGATGAGTTTGAGAGAATAAACAAAGAATATGTGGCA
ACTAACGCCACCCCTGATAACTATGTGATATATAAAGAATCAAAAAACAGTGAACTTTGT
TTAATCATTTATGATTGGAAAATATCTGTTGATGCCAGGACTGAAACCAAAACAATGGAA
AAATA-CTACAAAAATATCTGGAAATCTTTCAAAGATATAAAAGTGAATGGAAAGCCATT
CCTAGAAGATCACCCTGTTTTCGTTTCTATTGTTATATTGAAGCCTATTGCTGGGATGCC
AATCACTGTTACTAGCAGCAGGGTAGTGGGAAAATTCGAAGACTCTCCATCAGCATTGCA
TGGAGAAAGAGTAAAGCATGCTAGAAATGCCAAACTACTAAATATTTCTTATGTTGGACA
AATCGTAGGAACCACACCCACAGTGGTGAGAAACTATTACGCAAACACTCAGAAAATCAA
ATCTGAAGTCAGAGGGATTTTAGGTGATGATTTCGGATCCAAAGATGTGTTTTTTAGTCA
TTGGACTAGCAAATACAAAGAAAGAAATCCTACTGAAATAGCCTATTCTGAGGATATTGA
AAGAATAATTAACTCACTTGTTACAGAAGAAATCCCTAGGGAAGAAATAATACACTTTTT
GTTTGGAAATTTCTGTTTCCACATTGAAACGATGAATGACCAGCATATTGCTGACAAATT
TAAAGGGTACCAAAACTCTTGTATTAATTTAAAGATAGAGCCAAAAGCTGATTTAGCTGA
TTTGAAAGACCACTTAATTCAAAAACAGCAAATATGGGAATCTTTGTATGGGAAACACCT
TGAGAAGATCATGCTTAGAATTAGAGAAAAAAAGAAAAAAGAGAAAGAAATACCTGACAT
AACTACAGCTTTTAACCAGAATGCTGCAGAACATGAAGAAAAGTATCCTAACTGTTTTAC
AAACGATCTTTCTGAAACTAAAACTAACTTTTCCATGACTTGGTCCCCAAGTTTTGAAA-
AAATTGAATTGAGCTCAGAAGTAGATTACAATAATGCAATCATAAACAAATTTCGNGAAA
GCTTCAAAGGTTCTTCAAGAATTATTTACAATAGCCCATATAGTAGCATAAATAACCAAA
CGAACAAAGCAAGAGATATAACAAACTTGGTTAGACTGTGTTTAACAGAGCTAAGTTGTG
ATACGACAAAAATGGAAAAACAGGAACTTGAGGATGAAATAGATATAAACACTGGGAGCA
TTAAAGTTGAGAGAACAAAAAAATCTAAAGAATGGAGTAAGCAGGGTTCGTGTTTGACTA
GGAACAAAAATGAGTTTTGCATGAAAGAGACAAGCAAGGAGAACAAGACTACCTATTTTA
AAGGTTTAGCAGTAATGAATATAGGAATGAGCTCTAAGAAAAGAATTCTAAAAAAAGAAG
AAATAAAAGAAAGGATTTCTAAAGGCCTGGAATATGATACCTCAGAAAGGCAGGCTGACC
CAAATGATGATTATTCAAGTATAGACATGTCTTCTCTGACTCATAGGAAAAAACTAATTA
GGCACGACAATGAGGACAGCTTAAGCTGGTGTGAAAGAATTAAGGATTCTTTGTTTGTCC
TTCATAATGGTGATATAAGAGAGGAAGGCAAGATCACATCTGTTTACAATAATTATGCTA
AAAATCCTGAATGCTTGTACATTCAAGATTCAGTACTGAAAGCTGAACTGGAGACTTGTA
AAAAGATAAACAAATTATGCAATGACCTAGCCATTTACCATTACTCTGAAGACATGATGC
AATTCTCCAAAGGTTTGATGGTGGCAGACAGGTATATGACTAAAGAAAGTTTCAAGATAC
TAACCACAGCAAATACTAGCATGATGCTACTGGCATTCAAAGGAGATGGAATGAACACCG
GAGGATCAGGAGTTCCTTACATAGCATTGCACATAGTGGATGAAGACATGTCAGATCAAT
TTAACATATGTTATACTAAAGAAATTTATAGCTATTTCCGAAGTGGTAGTAATTACATTT
ATATAATGAGACCGCAGAGACTCAACCAGGTGAGGCTGCTGAGCCTTTTCAAAACACCTA
GTAAAGTTCCTGTATGTTTTGCACAATTTTCAAAGAAAGCTAACGAAATGGAAAAATGGC
TGAAAAACAAAGATATAGAAAAAGTGAATGTCTTTTCTATGACAATGACTGTAAAACAGA
TATTAATAAATATTGTGTTCTCGTCTGTCATGATAGGAACTGTGACAAAGCTCAGCAGGA
TGGGAATTTTTGATTTCATGCGGTATGCAGGGTTTTTACCATTGTCTGATTATTCTAATA
TAAAAGAATACATTAGAGATAAATTCGATCCTGATATAACTA-ATGTGGCAGATATATAT
TTTGTTAATGGAATCAAAAAACTATTGTTCAGAATGGAAGATCTCAATTTAAGCACAAAT
GCCAAGCCTGTTGTCGTAGACCACGAAAATGATATTATAGGAGGTATAACAAACTTGAAC
ATAAAATGTCCAATAACAGGATCAACTCTACTAACACTTGAAGATTTGTACAATAATGTT
TATTTGGCTATTTATATGATGCCTAAATCATTGCACAATCATGTTCACAATCTAACAAGT
TTGTTAAATGTCCCTGCTGAGTGGGAGCTAAAGTTCAGAAAAGAGTTAGGTTTCAACATA
TTTGAAGACATATACCCTAAGAAAGCAATGTTTGACGACAAAGACCTATTCTCTATAAAT
GGAGCTCTGAACGTGAAAGCATTATCCGATTACTATCTAGGGAATATAGAAAATGTTGGT
TTGATGAGATCAGAAATAGAAAATAGAGAAGATTTTCTAAGCCCTTGTTACAAGATATCT
ACTTTAAAATCTTCAAAAAAGTGCTCACAATCAAACATTATAAGTACTGATGAGATAATA
GAGTGTCTTCAGAATGCAAAGATTCAAGATATAGAAAACTGGAAAGGGAATAATTTGGCT
ATTATAAAAGGGCTTATAAGAACTTACAATGAAGAGAGAAATCGATTAGTGGAATTCTTT
GAAGATAATTGTGTCAATTCGTTATATCTTGTAGAAAAGCTTAAAGAGGTAATTAATAGT
GGATCAATAACTGTAGGGAAATCTGTAACATCCAAATTCATAAGAAACAACCATCCATTA
ACAGTGGAAACATATCTCAAAACAAAACTATATTATAGAAATAATGTAACAGTTTTAAAG
TCTAAAAAAGTGTCAGAGGAGCTTTATGACCTTGTAAAACAGTTTCATAACATGATGGAA
ATAGATCTAGATTCTGTTATGAACCTTGGTAAAGGTACAGAAGGGAAAAAACACACATTC
TTGCAGATGCTTGAATTTGTCATGTCCAAGGCTAAAAATGTCACCGGGTCTGTAGATTTT
TTAGTTTCTGTTTTTGAAAAAATGCAGAGAACTAAAACAGACAGAGAAATATACTTGATG
AGCATGAAAGTGAAAATGATGCTTTACTTTATAGAGCACACATTCAAACATGTAGCACAG
AGTGATCCATCGGAAGCTATCTCTATAAGTGGAGACAATAAAATAAGAGCACTTTCTACA
TTATCTTTGGACACAATCACATCTTACAATGATATTTTGAACAAAAATTCAAAGAAGTCA
AGATTGGCTTTCTTATCTGCCGATCAGTCGAAATGGTCAGCATCAGACCTTA---CCTAT
AAATATGTTTTAGCTATCATATTAAATCCAATTTTAACTACTGGTGAAGCTAGCTTGATG
ATAGAATGTATTTTAATGTATGTCAAAYTGAAAAAGGTTTGTATACCAACGGATATTTTT
TTGAACCTAAGAAAGGCTCAAGGAACTTTTGGGCAAAATGAAACTGCCATAGGACTTTTG
ACTAAAGGTTTGACGACAAACACATACCCGGTTAGCATGAACTGGTTGCAAGGCAATTTA
AATTATCTATCGTCTGTTTATCATTCTTGTGCGATGAAAGCTTATCACAAGACTCTAGAA
TGTTACAAAGACTGCGATTTCCAAACTAGATGGATTGTGCACTCTGATGACAATGCGACA
TCATTGATAGCCAGTGGAGAGGTCGATAAAATGCTAACAGATTTTTCAAGCTCATCTTTG
CCAGAAATGTTGTTTAGAAGCATTGAAGCTCATTTCAAAAGCTTTTGCATAACTTTGAAC
CCTAAAAAGAGTTATGCTTCTTCATCAGAAGTAGAGTTTATATCTGAAAGAATT-GTAAA
TGGAGCAATTATCCCTCTCTATTGCAGACATTTAGCAAACTGTTGCACAGAGTCTTCACA
TATAAGTTATTTTGATGATTTGATGTCACTCAGTATACATGTTACAATGCTTTTGAGGAA
AGGCTGTCCCAATGAAGTAATACCTTTTGCTTATGGGGCTGTGCAAGTACAAGCATTAAG
CATCTATTCAATGCTTCCTGGTGAAGTGAATGATAGCATCAGGATTTTTAAAAAACTTGG
AGTAAGTTTAAAATCAAACGAGATTCCCACGAACATGGGGGGCTGGTTAACTTCTCCTAT
AGAGCCGTTGTCTATATTAGGTCCATCATCAAACGATCAAATCATCTATTACAATGTGAT
AAGAGATTTTTTGAACAAAAAAAGTTTAGAAGAGGTCAAAGATAGCGTCTCTTCTTCTAG
TTATCTACAGATGAGATTCAGAGAGTTAAAAGAAAAATATGAAAGAGGAACTCTGGAAGA
AAAAGACAAAAAGATGATATTTCTTATTAATTTGTTTGAGAAAGCATCAGTGTCCGAAGA
TTCAGACGTTCTAACAATCGGGATGAAATTTCAGACCATGTTAACTCAGATTATAAAATT
GCCTAATTTCATAAATGAGAATGCTTTAAACAAGATGTCAAGTTATAAGGATTTTTCAAA
ACTTTACCCTAATCTAAAAAAGAATGAAGATCTATATAAAAGTACTAAGAACTTGAAGAT
AGACGAGGATGCTGTTTTGGAGGAAGATGAGTTATATGAGAAGATTGCGTCTAGCTTAGA
AATGGAGTCAGTCCATGACATAATGATAAAAAATCCTGAAACAATTCTGATAGCACCATT
GAATGATAGGGATTTTTTACTTAGTCAGTTGTTTATGTACATAAGCCCTTCCAAAAGGAA
TCAATTATCGAACCAATCTACAGAGAAACTTGCTTTAGATAGGGTATTAAGGTCAAAAGC
TAGAACATTTGTGGACATTTCTTCCACTGTGAAGATGACTTATGAAGAAAACATGGAAAA
GAAAATCTTAGAAATGCTAAAATTTGATTTAGATTCGTATTGTTCATTTAAAACATGTGT
AAATCTAGTAATCAAAGATGTTAATTTCAGCATGCTGATTCCAATATTGGATTCTGCATA
CCCTTGTGAATCTAGAAAAAGGGATAATTACAATTTCAGGTGGTTTCAGACTGAGAAATG
GATACCTGTTGTTGAAGGCTCTCCGGGACTAGTAGTGATGCATGCTGTTTATGGATCAAA
TTATATAGAAAATTTAGGTTTAAAAAACATCCCTCTAACAGACGATAGCATTAATGTTTT
AACAAGCACATTTGGAACAGGTCTAATCATGGAAGATGTGAAATCCCTAGTTGAAGGTAA
AGACAGCTTCGAAACAGAGGCTTTTAGTAATTCTAATGAATGTCAAAGATTGGTGAAAGC
ATGCAACTATATGATAGCGGCACAAAACAGGCTTTTAGCAATTAACACATGTTTTACTAG
GAAAAGCTTCCCTTTCTATTCCAAGTTCAATCTAGGGAGAGGATTTATTTCAAACACACT
AGCTCTCCTATCCACCATCTACAGCAAAGAAGAATCCTATCATTTTGTTTCTACAGCTAG
TTATAAACTAGACAAAACCATCAGAACTGTGATAAGCGCTCAGCAAGACATGAACTTAGA
GAAAATACTGGACACTGCGGTATACATATCAGATAAATTGCAGTCACTTTTCCCAACAAT
TACAAGAGAAGATATAGTTTTGGTATTACAAAATGTGTGCCTTGACAGCAAGCCTATATG
GCAGAGTCTAGAAGACAAAATGAAAAAGATTAACAACTCAACAGCAAGTGGCTTCACAGT
ATCAAATGTGATTCTATCACATAACAGTGAATTGAACACGATCCAGAAACAAATTGTCTG
GATGTGGAACATGGGTTTGTGCTCTCATAGAACATTAGATTTTGTTATCAGATATATTAG
AAGAAGTGATGTAAGATATGTGAAAACCGAAGAACAAGACGAATCAGGAAATTATGTCTC
TGGAACAATGTACAAAATTGGGATCATGACGAGAAGCTGTTATGTTCAATTGATAGCTTC
TGATCAAGATGTAGCAGTTTCTTTGAGAACACCATTCGAGATATTGAATGAAAGAGAGTA
TCTTTTTGATACATACAGAGAAAGTATAGAGAAATTGTTGCAGAAATTTATGTTTGATAA
AGTGAACATAATAAAGTCAAAACAACCACAGATTGTTTTCTTAGAACCAGGAGATGCCTG
CATTAGAATGACTGCAGACAACAAAATGATTGTCAAGGTTAATGCCACATCAAGACAAAT
AAGACTAGAGAATGTAAAATTAGTTGTGAAGATAAAATATGAAAATGTGAACTCTGATGT
ATGGGATATTATAGAAGGCCAAAAGTCTCTAGTCTTGAGGCCTCCTGAAGTAGGGGAATG
TTTCTCTGATATGTACAAAACTGCAGACTCTGAAACTGAAACAATCAAAACCATAAAAAA
CAGGCTCATGACTTCTTTAACGTTCATAGAAGCCTTTGGAAACTTATCACAGCAGATCAA
AGAGATTGTAGATGATGATATCAGAGAAACGATGGATGAATTTTTAATGAACATCCGGGA
TACCTGCTTAGAAGGTTTGGAAAACTGCAAAAGTGTAGAAGAATATGATAATTATCTTGA
TGAAAATGGTTTTAATGACACAGTGGAACTATTCGAAAACTTGCTAAGAACCCATGATAA
CTTTGAAGATGAATATAGTCCTCTGTTTTCGGAGATTGTTGATAAAGCAAAACAGTACAC
TAGAGATTTGGAAGGTTTCAAAGAAATACTGCTCATGCTTAAATATTCCCTGATAAATGA
TGCATCAGGATTTAAAAGCTATAGAGCCACTGGAATGCATGCTGTTGAACTAATGGCAAA
AAAACACATAGAGATAGGGGAATTCAACTTGTTAGGAATGATCCAACTGATTAAAGCTTG
TGAAACATGCCACAACAATGACTCTATATTGAACTTAGCAAGTTTAAGGAATGTTCTTAG
CAGGACATATGCCACATTCGGGAGGAGAATAAGATTGAATCATGATCTGGACTTGCAAAA
TAATTTAATGGAAAAAAGTTATGATTTCAAGACACTGGTTTTACCAGACATAAAATTGTC
AGAACTATCTAGGGAAATACTGAAAGAAAATGGGTTTGTTATATCTGGAGAGAATCTAAA
AATGGATAGGTCTGATGAAGAATTTGAGGGTCTTGCTAGTTTTAATGTGTTGAGGCTAGA
TGAGGAAGAAATGTATGAAGGTTTGATCAAAGAAATGAAAATTAAAAGGAAAAAGAAAGG
GTTTTTATTCCCGGCAAATACACTTCTACTAAGTGAGTTGATAAAATTCTTGATTGGAGG
AATAAAGGGAACCAGTTTTGATATAGAGACATTGTTGCGGAACAGTTTTAGACCAGACAT
ATTTTCAACTGACAGATTGGGTAGGTTAAGTTCCAGTGTACCTGCACTCAAAGTTTATGC
AACTGTTTATATGGAATATAAGAATGTAAATTGTCCCTTAAATGAGATAGCTGACAGCTT
GGAAGGTTATCTAAAACTGACAAAAAGCAAGTCTAAGGAGCATTTCTTGTATGGAAGAGT
CAAGAAAGCCTTGATACAATTAAGAGATGAACAATCACGAACTAAAAAATTAGAGGTTTA
CAAAGATATCGCAAATTTTCTTTCCAGACACCCACTATGTTTGTCAGAGAAAACCTTGTA
TGGAAGATACACCTACTCTGATATCAATGATTATATCATGCAAACAAGAGAGATTATTTT
GAGTAAAATAAGTGAGTTGGATGAGGTTGTTGAAACAGATGAGGACAATTTCTTGCTAAG
TTATCTAAGAGGAGAAGAAGATGCCTTTGATGAAGATGAAATTGATGAAGAAGAAGACAC
AGATTAA
>LC549179.1_P1_South_Korea
ATGAACATCCAGAAAATACAAAAATTAATAGAAAATGGAACCACTTTATTGTTATCTATT
GAGGATTGTGTAGGTTCTAACCATGATCTGGCTTTGGATTTACATAAGAGAAATAGTGAT
GAGATTCCAGAAGATGTGATTATTAATAATAATGCAAAAAACTATGAGACGATGAGAGAA
TTAATTGTCAAAATCACTGCCGATGGGGAAGGGCTAAACAAAGGGATGGCAACTGTGGAT
ATCAAGAAGCTAGGTGAGATGGTCTCTTTGTTTGAGCAAAAATATCTAGAAACAGAGTTA
GCAAGGCATGATATTTTTGGGGAGCTGATCTCCAGACACTTGAGAATAAAACCTAAACAA
AGAAGTGAGGTGGAGATAGAGCATGCACTCAGAGAATATCTGGATGAGCTTAACAAAAAG
TCCTGTGTTAACAAGCTCTCTGATGATGAGTTTGAGAGAATAAACAAAGAATATGTGGCA
ACTAACGCCACCCCTGATAATTATGTGATATATAAAGAATCAAAAAACAGTGAACTTTGT
TTAATCATTTATGATTGGAAAATATCTGTTGATGCCAGGACTGAAACCAAAACAATGGAA
AAATA-CTACAAAAATATCTGGAAATCTTTCAAAGATATAAAAGTGAATGGAAAGCCATT
CCTAGAAGATCACCCTGTTTTCGTTTCTATTGTTATATTGAAACCTATTGCTGGGATGCC
AATCACTGTTACTAGCAGCAGGGTTGTGGGAAAATTTGAAGATTCTCCGTCAGCATTGCA
TGGAGAAAGAGTAAAGCATGCTAGAAATGCCAAACTGCTAAATATTTCTTATGTTGGACA
AATCGTAGGAACCACACCCACAGTGGTGAGAAACTATTACGCAAACACTCAGAAAATCAA
ATCTGAAGTCAGAGGGATCTTAGGTGATGATTTTGGATCCAAAGATGTGTTTTTTAGTCA
TTGGACTAGCAAATACAAAGAGAGAAATCCTACTGAAATAGCCTATTCTGAAGATATTGA
AAGAATAATTAACTCACTTGTTACAGAAGAAATCCCTAGGGAAGAAATAATACATTTTTT
GTTTGGAAATTTCTGTTTCCACATTGAAACGATGAATGACCAGCATATTGCTGACAAATT
TAAAGGGTACCAAAACTCTTGTATTAATTTAAAGATAGAGCCAAAAGCTGATTTAGCTGA
TTTGAAAGACCACTTAATTCAAAAACAGCAAATATGGGAATCTTTGTATGGGAAACACCT
TGAGAAGATCATGCTTAGAATTAGAGAAAAAAAGAAAAAAGAGAAAGAAATACCTGACAT
AACTACAGCTTTTAACCAGAATGCCGCAGAATATGAAGAAAAGTATCCTAACTGTTTTAC
AAACGATCTTTCTGAAACTAAGACTAACTTTTCCATGACTTGGTCTCCAAGTTTCGAAA-
AAATTGAATTAAGCTCAGAAGTAGATTACAACAATGCAATCATAAACAAATTTCGGAAAA
GCTTCAAAGGTTCTTCAAGAATTATTTACAATAGCCCATATAGTAGCATAAATAACCAAA
CGAACAAAGCAAGAGATATAACAAACTTGGTTAGACTGTGTTTAACAGAGCTAAGTTGTG
ATACAACAAAAATGGAAAAACAGGAGCTTGAGGATGAAATAGATATAAATACTGGGAGCA
TTAAAGTTGAGAGAACAAAAAAATCTAAAGAATGGAGTAAGCAGGGTTCATGTTTGACCA
GGAACAAAAATGAATTTTGCATGAAAGAGACAAGCAAAGAGAACAAGACTACCTATTTTA
AAGGTTTAGCAGTAATGAATATAGGAATGAGCTCTAAGAAAAGAATTCTAAAAACAGAAG
AAATAAAAGAAAGGATTTCTAAAGGCCTGGAATATGATACCTCAGAAAGGCAGGCTGACC
CAAATGATGATTATTCAAGTATAGACATGTCTTCTCTGACTCATAGGAAAAAACTAATTA
GGCATGACAATGAGGACAGCTTAAGCTGGTGTGAAAGAATTAAGGATTCTTTGTTTGTCC
TTCATAATGGTGATATAAGAGAGGAAGGCAAGATCACGTCTGTTTACAATAATTATGCTA
AAAATCCTGAATGCTTGTACATTCAAGATTCAGTACTGAAAGCTGAACTGGAGACTTGTA
AAAAGATAAACAAATTGTGCAATGACCTAGCCATTTACCATTACTCTGAAGACATGATGC
AATTCTCCAAAGGTTTGATGGTGGCAGACAGGTATATGACTAAAGAAAGTTTCAAGATAC
TAACCACAGCAAATACTAGCATGATGCTACTGGCATTCAAAGGAGATGGGATGAACACCG
GAGGATCAGGAGTTCCTTACATAGCATTGCACATAGTGGATGAAGACATGTCAGATCAAT
TTAACATATGTTATACTAAAGAAATTTATAGCTATTTCCGAAGTGGTAGTAATTACATTT
ATATAATGAGACCGCAGAGACTCAACCAGGTGAGGCTGCTGAGCCTTTTCAAAACACCTA
GTAAAGTTCCTGTATGTTTTGCACAATTTTCAAAGAAGGCTAACGAAATGGAAAAATGGC
TGAAAAACAAAGATATAGAAAAAGTGAATGTCTTTTCTATGACAATGACTGTAAAACAGA
TATTAATAAATATTGTGTTCTCATCTGTCATGATAGGAACTGTGACAAAGCTCAGCAGGA
TGGGAATTTTTGATTTCATGCGGTATGCAGGGTTTTTACCACTGTCTGATTATTCTAATA
TAAAAGAATACATTAGAGATAAATTCGATCCTGATATAACTA-ATGTGGCAGATATATAT
TTTGTTAATGGAATTAAAAAACTATTGTTCAGAATGGAAGATCTCAATTTAAGCACAAAT
GCCAAGCCTGTTGTCGTAGACCACGAAAATGATATTATAGGAGGTATAACAAACTTGAAC
ATAAAATGTCCAATAACAGGATCGACCCTACTAACACTTGAAGATTTGTACAATAATGTT
TATTTGGCTATTTATATGATGCCTAAATCATTGCACACTCATGTTCACAATCTAACAAGT
TTGTTAAATGTTCCTGCTGAGTGGGAGCTAAAGTTCAGAAAAGAGTTAGGTTTCAACATA
TTTGAAGACATATACCCTAAGAAAGCAATGTTTGACGACAAAGACTTATTCTCTATAAAT
GGAGCTCTGAACGTGAAAGCATTATCCGATTACTATCTAGGGAATATAGAAAATGTAGGT
TTGATGAGATCAGAAATAGAAAATAGAGAAGATTTTCTAAGCCCTTGTTACAAGATATCT
ACTTTAAAATCTTCAAAAAAGTGCTCACAATCAAATATTATAAGTACTGATGAGATAATA
GAGTGTCTTCAGAATGCAAAGATTCAAGATATAGAAAACTGGAAAGGGAATAATTTGGCT
ATTATAAAAGGGCTTATAAGAACTTACAATGAAGAGAGAAATCGATTAGTGGAATTCTTT
GAAGATAATTGTGTCAATTCGTTATATCTTGTAGAAAAGCTCAAAGAGATAATTAATAGT
GGATCAATAACTGTAGGGAAATCTGTAACATCCAAATTCATAAGAAACAACCATCCATTA
ACAGTGGAAACATATCTCAAAACAAAACTATATTATAGAAATAATGTAACAGTTTTAAAG
TCTAAAAAAGTGTCAGAGGAACTTTATGACCTTGTAAAACAGTTTCATAACATGATGGAA
ATAGATCTAGATTCTGTTATGAACCTTGGTAAGGGCACAGAAGGGAAAAAACACACATTC
TTGCAGATGCTTGAATTTGTCATGTCCAAGGCTAAAAATGTTACCGGGTCTGTAGATTTT
TTAGTTTCTGTTTTTGAAAAAATGCAGAGAACTAAAACAGACAGAGAAATCTACTTGATG
AGCATGAAAGTGAAAATGATGCTTTACTTTATAGAGCACACATTCAAACATGTAGCACAG
AGCGATCCATCGGAAGCTATCTCTATAAGTGGAGACAATAAAATAAGAGCACTTTCTACA
TTATCTTTGGACACAATCACATCTTACAACGATATTTTGAACAAAAATTCAAAGAAGTCA
AGATTGGCTTTCTTATCTGCCGATCAGTCGAAATGGTCAGCATCAGACCTTA---CCTAT
AAATATGTTTTAGCTATCATATTAAATCCAATTTTAACCACTGGTGAAGCTAGCTTGATG
ATAGAATGTATTTTAATGTATGTTAAATTAAAAAAGGTTTGTATACCAACGGATATTTTT
TTGAACCTAAGAAAGGCTCAAGGAACTTTTGGGCAAAATGAAACTGCCATAGGACTTTTG
ACTAAAGGTTTGACGACAAACACATACCCGGTTAGCATGAACTGGTTGCAAGGCAATTTA
AATTATCTATCATCTGTTTATCATTCTTGTGCGATGAAAGCTTATCACAAGACTCTAGAA
TGTTACAAAGACTGCGATTTCCAAACTAGATGGATTGTGCACTCTGATGACAATGCGACA
TCATTGATAGCCAATGGAGAGGTCGATAAAATGCTAACAGATTTTTCAAGCTCATCTTTG
CCAGAAATGTTGTTTAGAAGCATTGAAGCTCATTTCAAAAGCTTTTGCATAACTTTGAAC
CCTAAAAAGAGTTATGCTTCTTCATCAGAAGTAGAGTTTATATCTGAAAGAATT-GTGAA
TGGAGCAATTATTCCTCTCTATTGCAGACATTTAGCAAACTGTTGCACAGAATCTTCACA
TATAAGTTATTTCGATGATTTGATGTCACTCAGTATACATGTTACAATGCTTTTGAGGAA
AGGCTGTCCCAATGAAGTAATACCTTTTGCTTATGGGGCCGTGCAAGTACAAGCATTAAG
CATCTATTCAATGCTTCCTGGTGAAGTGAATGATAGCATCAGGATTTTTAAAAAACTTGG
AGTAAGTTTAAAATCAAACGAGATTCCCACGAACATGGGGGGCTGGTTAACTTCTCCTAT
AGAGCCGTTGTCTATATTAGGCCCATCATCAAATGATCAAATCATCTATTACAATGTGAT
AAGAGATTTTTTGAACAAAAAAAGTTTAGAAGAGGTCAAAGATAGCGTTTCTTCTTCTAG
TTATCTACAGATGAGATTCAGAGAGTTAAAAGAAAAATATGAAAGAGGAACTCTGGAAGA
AAAAGACAAAAAGATGATATTTCTTGTTAATTTGTTTGAGAAAGCATCAGTGTCCGAAGA
TTCAGACGTTCTAACAATCGGGATGAAATTTCAAACCATGTTAACTCAGATTATAAAATT
GCCTAATTTCATAAATGAGAATGCTTTAAACAAGATGTCAAGTTATAAGGATTTTTCAAA
ACTTTACCCTAATCTAAAAAAGAATGAAGATCTATATAAAAGTACTAAGAACTTGAAGAT
AGACGAGGATGCTGTTTTGGAGGAAGATGAGTTATATGAGAAGATTGCGTCTAGCTTAGA
AATGGAGTCTGTCCATGACATAATGATAAAAAATCCAGAAACAATTCTGATAGCACCATT
GAATGATAGGGATTTTTTGCTTAGTCAGCTGTTTATGTACACAAGCCCTTCCAAAAGGAA
TCAATTATCGAACCAATCTACAGAGAAACTTGCTTTAGATAGGGTATTAAGGTCAAAAGC
TAGAACATTTGTGGACATTTCTTCCACTGTGAAGATGACTTATGAAGAAAACATGGAAAA
GAAAATCTTAGAAATGCTAAAATTTGATTTAGATTCGTATTGTTCATTTAAAACATGTGT
AAATCTAGTAATCAAAGATGTTAATTTCAGCATGCTGATTCCAATATTGGATTCTGCATA
CCCTTGTGAATCTAGAAAAAGGGACAATTACAATTTCAGGTGGTTTCAGACTGAGAAATG
GATACCTGTTGTTGAAGGCTCTCCGGGACTAGTAGTGATGCATGCTGTTTATGGATCAAA
TTATATAGAAAACTTAGGTTTAAAAAACATCCCTCTAACAGACGATAGCATTAATGTTTT
AACAAGCACATTTGGAACAGGTCTAATCATGGAAGATGTGAAATCCCTGGTTAAAGGTAA
AGACAGCTTTGAAACAGAAGCTTTTAGTAATTCTAATGAATGTCAAAGATTGGTGAAAGC
ATGCAACTATATGATAGCAGCACAAAACAGGCTTTTAGCAATTAACACATGCTTTACTAG
GAAAAGCTTCCCTTTCTATTCCAAGTTCAATCTAGGGAGAGGATTTATTTCAAACACACT
GGCTCTCCTATCTACCATCTACAGCAAAGAAGAATCCTATCATTTTGTTTCTACTGCTAG
TTATAAACTAGACAAAACCATCAGAACTGTGATAAGCGCTCAGCAAGACATGAACTTAGA
GAAAATACTGGACACTGCTGTATACATATCAGATAAATTGCAGTCACTTTTCCCAACAAT
CACAAGAGAAGATATAGTTTTGGTATTACAAAATGTGTGCCTTGACAGCAAGCCTATATG
GCAGAGTCTAGAGGACAAAATGAAAAAGATTAACAACTCGACAGCAAGTGGCTTCACAGT
ATCAAATGTGATCCTATCACATAACAGTGAATTGAATACGATCCAGAAACAAATTGTCTG
GATGTGGAACATGGGTTTGTGTTCTCATAGAACATTAGATTTTGTTATCAGATATATTAG
AAGAAGTGATGTAAGATATGTGAAAACTGAAGAACAAGACGAATCAGGAAATTATGTCTC
TGGAACAATGTACAAAATAGGGATCATGACAAGAAGCTGTTATGTTCAATTGATAGCTTC
TGATCAGGATGTAGCAGTTTCTTTGAGAACACCATTCGAGATATTGAATGAAAGAGAGTA
TCTTTTTGATACATACAGAGAAAGTATAGAGAAATTGTTGCAGAAATTTATGTTTGATAA
AGTGAACATAATAAAGTCAAAACAACCACAGATTGTTTTCTTAGAACCAGGAGATGCCTG
CATTAGAATGACTGCAGACAACAAAATGATTGTCAAGGTTAATGCCACATCAAGACAAAT
AAGACTAGAGAATGTAAAATTAGTTGTGAAGATAAAATATGAAAATGTGAACTCTGATGT
ATGGGATATTATAGAAGGCCAAAAGTCTCTAGTCTTGAGGCCTCCTGAAGTAGGGGAATG
TTTCTCTGATATGTACAAAACTGCAGACTCTGAAACTGAAACAATCAAAACCATAAAAAA
TAGACTCATGACCTCTTTAACGTTCATAGAAGCCTTTGGAAACTTATCACAGCAGATCAA
AGAGATTGTAGATGATGATATCAGAGAAACGATGGATGAATTTTTAATGAACATCCGGGA
TACCTGCTTAGAAGGTTTGGAAAACTGCAAAAGTGTAGAAGAATATGATAATTATCTTGA
TGACAATGGTTTTAATGACACAGTGGAACTATTCGAAAACTTGCTAAGTACCCATGATAA
CTTTGAAGATGAGTATAGTCCTCTGTTTTCGGAGATTGTTGATAAAGCAAAACAGTACAC
TAGAGATTTGGAAGGTTTCAAAGAAATACTGCTCATGCTTAAATATTCCCTGATAAATGA
TGCATCAGGGTTTAAAAGCTATAGAGCCACTGGAATGCATGCTGTTGAACTAATGGCAAA
AAAACACATAGAGATAGGGGAATTCAACTTGTTAGGAATGATCCAACTGATTAAAGCTTG
TGAAACATGCCACAACAATGACTCTATATTAAACTTAGCAAGTTTAAGAAATGTTCTTAG
CAGGACATATGCCACATTCGGGAGGAGAATAAGGTTGAATCATGATCTGGACTTGCAAAA
CAATTTAATGGAAAAAAGTTATGATTTCAAGACGCTGGTTTTACCAGACATAAAATTGTC
AGAACTATCTAAGGAAATACTGAAAGAAAATGGGTTTGTTATATCTGGAGAGAATCTAAA
AATGGATAGGTCTGATGAAGAATTTGAGGGTCTTGCTAGTTTTAATGTGTTGAGGTTAGA
TGAGGAAGAAATGTATGAAGGTTTGATCAAAGAAATGAAAATTAAAAGGAAGAAGAAAGG
GTTTTTATTCCCGGCAAATACACTTCTACTAAGTGAGTTGATAAAATTCCTGATTGGAGG
AATAAAGGGAACCAGTTTTGATATAGAGACATTGTTGCGGAACAGTTTTAGACCAGACAT
ATTTTCAACTGACAGATTGGGTAGGTTAAGTTCCAGTGTACCTGCACTCAAAGTTTATGC
AACTGTTTATATGGAATATAAGAATGTAAATTGTCCCTTAAATGAGATAGCTGACAGCTT
GGAAGGTTATTTAAAACTGACAAAAAGCAAGTCTAAGGAGCATTTCTTGTATGGAAGAGT
CAAGAAAGCCTTGATACAATTAAGAGATGAACAATCACGAACTAAAAAATTAGAGGTTTA
TAAAGATATCGCAAATTTTCTTTCCAGACATCCACTATGTTTGTCAGAGAAAACCTTGTA
TGGAAGATACACCTACTCTGATATCAATGATTATATCATGCAAACAAGAGAGATTATTTT
GAGTAAAATAAGTGAGTTGGACGAGGTTGTTGAAACAGATGAGGACAATTTCTTGCTTAG
TTATCTAAGAGGAGAAGAAGATGCCTTTGATGAAGATGAAATTGATGAAGAAGAAGACAC
AGATTAA
>KP008132.1_PVR_Spain
ATGAACATCCAGAAAATACAAAAATTAATAGAAAATGGAACCACTTTATTGTTATCTATT
GAGGATTGTGTAGGTTCTAACCATGATCTGGCTTTGGATTTACATAAGAGAAATAGTGAT
GAGATTCCAGAAGATGTGATTATTAATAATAATGCAAAAAACTATGAGACGATGAGAGAA
TTAATTGTCAAAATCACTGCCGATGGGGAAGGGCTAAACAAAGGGATGGCAACTGTGGAT
GTCAAGAAGCTAGGTGAGATGGTCTCTCTGTTTGAGCAAAAATACCTAGAAACAGAGTTA
GCAAGGCATGATATTTTTGGAGAGCTGATCTCCAGGCACCTGAGAATAAAACCTAAACAA
AGAAGTGAGGTGGAGATAGAGCATGCACTCAGAGAATATCTGGATGAGCTTAACAAAAAG
TCCTGTGTTAACAAGCTCTCTGATGATGAGTTTGAGAGAATAAACAAAGAATATGTGGCA
ACTAACGCCACCCCTGATAACTATGTGATATATAAAGAATCAAAAAACAGTGAACTTTGT
TTAATCATTTATGATTGGAAAATATCTGTTGATGCCAGGACTGAAACCAAAACAATGGAA
AAATA-CTACAAAAATATCTGGAAATCTTTCAAAGATATAAAAGTGAATGGAAAGCCATT
CCTAGAAGATCACCCTGTTTTCGTTTCTATTGTTATATTGAAACCTATTGCTGGGATGCC
AATCACTGTTACTAGCAGCAGGGTTGTGGGAAAATTTGAAGATTCTCCATCAGCATTGCA
TGGAGAAAGAGTAAAGCATGCTAGAAATGCCAAACTGCTAAATATTTCTTATGTTGGACA
AATCGTAGGAACCACACCCACAGTGGTGAGAAACTATTACGCAAACACTCAGAAAATCAA
ATCTGAAGTCAGAGGGATCTTAGGTGATGATTTTGGATCCAAAGATGTGTTTTTTAGTCA
TTGGACTAGCAAATACAAAGAGAGAAATCCTACTGAAATAGCCTATTCTGAAGATATTGA
AAGAATAATTAACTCACTTGTTACAGAAGAAATCCCTAGGGAAGAAATAATACATTTTTT
GTTTGGAAATTTCTGTTTCCACATTGAAACGATGAATGACCAGCATATTGCTGACAAATT
TAAAGGGTACCAAAACTCTTGTATTAATTTAAAAATAGAGCCAAAAGCTGATTTAGCTGA
TTTGAAAGACCACTTAATTCAAAAACAGCAAATATGGGAATCTTTGTATGGGAAACACCT
TGAGAAGATCATGCTTAGAATTAGAGAAAAAAAGAAAAAAGAGAAAGAAATACCTGACAT
AACTACAGCTTTTAACCAGAATGCCGCAGAATATGAAGAAAAGTATCCTAACTGTTTTAC
AAACGATCTTTCTGAAACTAAAACTAACTTTTCCATGACTTGGTCCCCAAGTTTTGAAA-
AAATTGAATTGAGCTCAGAAGTAGATTACAATAATGCAATCATAAACAAATTTCGGGAAA
GCTTCAAAAGTTCTTCAAGAATTATTTACAATAGCCCATATAGTAGCATAAATAACCAAA
CGAACAAAGCAAGAGATATAACAAACTTGGTTAGACTGTGTTTAACAGAGCTAAGTTGTG
ATACAACAAAAATGGAAAAACAGGAGCTTGAGGATGAAATAGATATAAACACTGGGAGCA
TTAAAGTTGAGAGAACAAAAAAATCTAAAGAATGGAGTAAGCAGGGTTCATGTTTGACCA
GGAACAAAAATGAATTTTGCATGAAAGAGACAGGCAAGGAGAACAAGACTACCTATTTTA
AAGGTTTAGCAGTAATGAATATAGGAATGAGCTCTAAGAAAAGAATTCTAAAAAAAGAAG
AAATAAAAGAAAGGATTTCTAAAGGCCTGGAATATGATACCTCAGAAAGGCAGGCTGACC
CAAATGATGATTATTCAAGTATAGACATGTCTTCTCTGACTCATAGGAAAAAACTAATTA
GGCATGACAATGAGGACAGCTTAAGCTGGTGTGAAAGAATTAAGGATTCTTTGTTTGTCC
TTCATAATGGTGATATAAGAGAGGAAGGCAAGATCACATCTGTTTACAATAATTATGCTA
AAAATCCTGAATGCTTGTACATTCAAGATTCAGTACTGAAAGCTGAACTGGAGACTTGTA
AAAAGATAAACAAATTATGCAATGACCTAGCCATTTACCATTACTCTGAAGACATGATGC
AATTCTCCAAAGGTTTGATGGTGGCAGACAGGTATATGACTAAAGAAAGTTTCAAGATAC
TAACCACAGCAAATACTAGCATGATGCTACTGGCATTCAAAGGAGATGGAATGAACACCG
GAGGATCAGGAGTTCCTTACATAGCATTGCACATAGTGGATGAAGACATGTCAGATCAAT
TTAACATATGTTATACTAAAGAAATTTATAGCTATTTCCGAAGTGGTAGTAATTACATTT
ATATAATGAGACCGCAGAGACTCAACCAGGTGAGGCTGCTGAGCCTTTTCAAAACACCTA
GTAAAGTTCCTGTATGTTTTGCACAATTTTCAAAGAAAGCTAACGAAATGGAAAAATGGC
TGAAAAACAAAGATATAGAAAAAGTGAATGTCTTTTCTATGACAATGACTGTAAAACAGA
TATTAATAAATATTGTGTTCTCGTCTGTCATGATAGGAACTGTGACAAAGCTCAGCAGGA
TGGGAATTTTTGATTTCATGCGGTATGCAGGGTTTTTACCACTGTCTGATTATTCTAATA
TAAAAGAATACATTAGAGATAAATTCGATCCTGATATAACTA-ATGTGGCAGATATATAT
TTTGTTAATGGAATCAAAAAACTATTGTTCAGAATGGAAGATCTCAATTTAAGCACAAAT
GCCAAGCCTGTTGTCGTAGACCACGAAAATGATATTATAGGAGGTATAACAAACTTGAAT
ATAAAATGTCCAATAACAGGATCGACTCTACTGACACTTGAAGATTTGTACAATAATGTT
TATTTGGCTATTTATATGATGCCTAAATCATTGCACAATCATGTTCACAATCTAACAAGT
TTGTTAAATGTCCCTGCTGAGTGGGAGCTAAAGTTCAGAAAAGAGTTAGGTTTCAACATA
TTTGAAGACATATACCCTAAGAAAGCAATGTTTGACGACAAAGACCTATTCTCTATAAAT
GGAGCTCTGAACGTGAAAGCATTATCCGATTACTATCTAGGGAATATAGAAAATGTAGGT
TTGATGAGATCAGAAATAGAAAATAAAGAAGATTTTCTAAGCCCTTGTTACAAGATATCT
ACTTTAAAATCTTCAAAAAAGTGCTCACAATCAAACATTATAAGTACTGATGAGATAATA
GAGTGTCTTCAGAATGCAAAGATTCAAGATATAGAAAACTGGAAAGGGAATAATTTGGCT
ATTATAAAAGGGCTTATAAGAACTTACAATGAAGAGAGAAATCGATTAGTGGAATTCTTT
GAAGATAATTGTGTCAATTCGTTATATCTTGTAGAAAAGCTTAAAGAGATAATTAATAGT
GGATCAATAACTGTAGGGAAATCTGTAACATCCAAATTCATAAGAAACAACCATCCATTA
ACAGTGGAAACATATCTCAAAACAAAACTATATTATAGAAATAATGTAACAGTTTTAAAG
TCTAAAAAAGTGTCAGAGGAGCTTTATGACCTTGTAAAACAGTTTCATAACATGATGGAA
ATAGACCTAGATTCTGTTATGAACCTTGGTAAAGGCACAGAAGGGAAAAAACACACATTC
TTGCAGATGCTTGAATTTGTCATGTCCAAGGCTAAAAATGTTACCGGGTCTGTAGATTTT
TTAGTTTCTGTTTTTGAAAAAATGCAGAGAACTAAAACAGACAGAGAAATATACTTGATG
AGCATGAAAGTGAAAATGATGCTTTACTTTATAGAGCACACATTCAAACATGTAGCACAG
AGTGATCCATCGGAAGCTATCTCTATAAGTGGAGACAATAAAATAAGAGCACTTTCTACA
TTATCTTTGGACACAATCACATCTTACAACGATATTTTGAACAAAAATTCAAAGAAGTCA
AGATTGGCTTTCTTATCTGCCGATCAGTCGAAATGGTCAGCATCAGACCTTA---CCTAT
AAATATGTTTTAGCTATCATATTAAATCCAATTTTAACTACTGGTGAAGCTAGCTTGATG
ATAGAATGTATTTTAATGTATGTTAAATTGAAAAAGGTTTGTATACCAACGGATATTTTT
TTGAACCTAAGAAAGGCTCAAGGAACTTTTGGGCAAAATGAAACTGCCATAGGACTTTTG
ACTAAAGGTTTGACGACAAACACATACCCGGTTAGCATGAACTGGTTGCAAGGCAATTTA
AATTATCTGTCATCTGTTTATCATTCTTGTGCGATGAAAGCTTATCACAAGACTCTAGAA
TGTTACAAAGACTGCGATTTCCAAACTAGATGGATTGTGCACTCTGATGACAATGCGACA
TCATTGATAGCCAGTGGAGAGGTCGATAAAATGCTAACAGATTTTTCAAGCTCATCTTTG
CCAGAAATGTTGTTTAGAAGCATTGAAGCTCATTTCAAAAGCTTTTGCATAACTTTGAAC
CCTAAAAAGAGTTATGCTTCTTCATCAGAAGTAGAGTTTATATCTGAAAGAATT-GTGAA
TGGAGCAATTATTCCTCTCTATTGCAGACATTTAGCAAACTGTTGCACAGAATCTTCACA
TATAAGTTATTTTGATGATTTGATGTCACTCAGTATACATGTTACAATGCTTTTGAGGAA
AGGCTGTCCCAATGAAGTAATACCTTTTGCTTATGGGGCCGTGCAAGTACAAGCATTAAG
CATCTATTCAATGCTTCCTGGTGAAGTGAATGATAGCATCAGGATTTTTAAAAAACTTGG
AGTAAGTTTAAAATCAAACGAGATTCCCACGAACATGGGGGGCTGGTTAACTTCTCCTAT
AGAGCCGTTGTCTATATTAGGTCCATCATCAAATGATCAAATCATCTATTACAATGTGAT
AAGAGATTTTTTGAACAAAAAAAGTTTAGAAGAGGTCAAAGATAGCGTTTCTTCTTCTAG
TTATCTACAGATGAGATTCAGAGAGTTAAAAGAAAAGTATGAAAGAGGAACTCTGGAAGA
AAAAGACAAAAAGATGATATTTCTTATTAATTTGTTTGAGAAAGCATCAGTGTCCGAAGA
TTCAGACGTTCTAACAATCGGGATGAAATTTCAAACCATGTTAACTCAGATTATAAAATT
GCCTAATTTCATAAATGAGAATGCTTTAAACAAGATGTCAAGTTATAAGGATTTTTCAAA
ACTTTACCCTAATCTAAAAAAGAATGAAGATCTATATAAAAGTACTAAGAACTTGAAGAT
AGACGAGGATGCTGTTTTGGAGGAAGATGAGTTATATGAGAAGATTGCGTCTAGCTTAGA
AATGGAGTCTGTCCATGACATAATGATAAAAAATCCAGAAACAATTCTGATAGCACCATT
GAATGATAGGGATTTTTTACTTAGTCAGCTGTTTATGTACACAAGCCCTTCCAAAAGGAA
TCAATTATCGAACCAATCTACAGAGAAACTTGCTTTAGATAGGGTATTAAGGTCAAAAGC
TAGAACATTTGTGGACATTTCTTCCACTGTGAAGATGACTTATGAAGAAAACATGGAAAA
GAAAATCTTAGAAATGCTAAAATTTGATTTAGATTCGTATTGTTCATTTAAAACATGTGT
AAATCTAGTAATCAAAGATGTTAATTTCAGCATGCTGATTCCAATATTGGATTCTGCATA
CCCTTGTGAATCTAGAAAAAGAGATAATTACAATTTCAGGTGGTTTCAGACTGAGAAATG
GATACCTGTTGTTGAAGGCTCTCCGGGACTAGTAGTGATGCATGCTGTTTATGGATCAAA
TTATATAGAAAACTTAGGTTTAAAAAACATCCCTCTAACAGACGATAGCATTAATGTTTT
AACAAGCACATTTGGAACAGGTCTAATCATGGAAGATGTGAAATCCCTAGTTAAAGGTAA
AGACAGCTTTGAAACAGAGGCTTTTAGTAATTCTAATGAATGTCAAAGATTGGTGAAAGC
ATGCAACTATATGATAGCAGCACAAAACAGGCTTTTAGCAATTAACACATGCTTTACTAG
GAAAAGCTTCCCTTTCTATTCCAAGTTCAATCTAGGGAGAGGATTTATTTCAAACACACT
GGCTCTCCTATCCACCATCTACAGCAAAGAAGAATCCTATCATTTTGTTTCTACAGCTAG
TTATAAACTAGACAAAACCATCAGAACTGTGATAAGCGCTCAGCAAGACATGAACTTAGA
GAAAATACTGGACACTGCTGTATACATATCAGATAAATTGCAGTCACTTTTCCCAACAAT
TACAAGAGAAGATATAGTTTTGATATTACAAAATGTGTGCCTTGACAGCAAGCCTATATG
GCAGAGTCTAGAAGACAAAATGAAAAAGATTAACAACTCGACAGCAAGTGGCTTCACAGT
ATCAAATGTGATCCTATCACATAACAGTGAATTGAACACAATCCAGAAACAAATTGTCTG
GATGTGGAACATGGGTTTGTGTTCTCATAGAACATTAGATTTTGTTATCAGATATATTAG
AAGAAGTGATGTAAGATATGTGAAAACTGAAGAACAAGACGAATCAGGAAATTATGTCTC
TGGAACAATGTACAAAATAGGGATCATGACAAGAAGCTGTTATGTTCAATTGATAGCTTC
TGATCAGGATGTAGCAGTTTCTTTGAGAACACCATTCGAGATATTGAATGAAAGAGAGTA
TCTTTTTGATACATACAGAGAAAGTATAGAGAAATTGTTGCAGAAATTTATGTTTGATAA
AGTGAACATAATAAAGTCAAAACAACCACAGATTGTTTTCTTAGAACCAGGAGATGCCTG
CATTAGAATGACTACAGACAACAAAATGATTGTCAAGGTTAATGCCACATCAAGACAAAT
AAGACTAGAGAATGTAAAATTAGTTGTGAAGATAAAATATGAAAATGTGAACTCCGATGT
ATGGGATATTATAGAAGGCCAAAAGTCTCTAGTCTTGAGGCCTCCTGAAGTAGGGGAATG
TTTCTCTGATATGTACAAAACTGCAGACTCTGAAACTGAAACAATCAAAACCATAAAAAA
CAGGCTCATGACCTCTTTAACTTTCATAGAAGCCTTTGGAAACTTATCACAGCAGATCAA
AGAGATTGTAGATGATGATATCAGAGAAACGATGGATGAATTTTTAATGAACATCCGGGA
TACCTGCTTAGAAGGTTTGGAAAACTGCAAAAGTGTAGAAGAATATGATAATTATCTTGA
TGAAAATGGTTTTAATGACACAGTGGAACTATTCGAAAACTTGCTAAGAACACATGATAA
CTTTGAAGATGAGTATAGTCCTCTGTTTTCAGAGATTGTTGATAAAGCAAAACAGTACAC
TAGAGATTTGGAAGGTTTCAAAGAAATACTGCTCATGCTTAAATATTCCCTGATAAATGA
TGCATCAGGATTTAAAAGCTATAGAGCCACTGGAATGCATGCTGTTGAACTAATGGCAAA
AAAACACATAGAGATAGGGGAATTCAACTTGTTAGGAATGATCCAACTGATTAAAGCTTG
TGAAACATGCCACAACAATGACTCTATATTAAACTTAGCAAGTTTAAGGAATGTTCTTAG
CAGGACATATGCCACATTCGGGAGGAGAATAAGATTGAATCATGATCTGGACTTGCAAAA
CAATTTAATGGAAAAAAGTTATGATTTCAAGACGCTGGTTTTACCAGACATAAAATTATC
AGAACTATCTAAGGAAATACTGAAAGAAAATGGGTTTGTTATATCTGGAGAGAATCTAAA
AATGGATAGGTCTGATGAAGAATTTGAGGGTCTTGCTAGTTTTAATGTGTTGAGGCTAGA
TGAGGAAGAAATGTATGAAGGTTTGATCAAAGAAATGAAAATTAAAAGGAAAAAGAAAGG
GTTTTTATTCCCGGCAAATACACTTCTACTAAGTGAGTTGATAAAATTCTTGATTGGAGG
AATAAAGGGAACCAGTTTTGATATAGAGACATTGTTGCGGAACAGTTTTAGACCAGACAT
ATTTTCAACTGACAGATTGGGTAGGTTAAGTTCCAGTGTACCTGCACTCAAAGTTTATGC
AACTGTTTATATGGAATATAAGAATGTAAATTGTCCCTTAAATGAGATAGCTGACAGCTT
GGAAGGTTATCTAAAACTGACAAAAAGCAAGTCTAAGGAGCATTTCTTGTATGGAAGAGT
CAAGAAAGCCTTGATACAATTAAGAGATGAACAATCACGAACTAAAAAATTAGAGGTTTA
TAAAGATATCGCAAATTTTCTTTCCAGACATCCACTATGTTTGTCAGAGAAAACCTTGTA
TGGAAGATACACCTACTCTGATATCAATGATTATATCATGCAAACAAGAGAGATTATTTT
GAGTAAAATAAGTGAGTTGGACGAGGTTGTTGAAACAGATGAGGACAATTTCTTGCTTAG
TTATCTAAGAGGAGAAGAAGATGCCTTTGATGAAGATGAAATTGATGAAGAAGAAGACAC
AGATTAA
>MK348943.1_Lazio17_Italy
ATGAACATCCAGAAAATACAAAAATTAATAGAGAATGGAACTACTTTATTGTTGTCTATT
GAGGATTGTGTAGGTTCTAATCACGACCTAGCTTTGGATTTACATAAGAGAAATAGTGAT
GAGATCCCAGAAGATGTGATTATTAATAATAATGCAAAAAATTATGAGACGATGAGAGAG
TTAATTGTCAAAATCACTGCTGATGGAGAAGGACTAATCAAAGGGATGGCAACTGTAGAC
GTCAAGAAGTTAAGTGAGATGGTTTCTCTGTTTGAGCAAAAATACCTAGAAACAGAGTTA
GCAAGGCATGATATTTTTGGAGAGCTGATCTCCAGGCACCTGAGAATAAAGCCCAAACAA
AGAAGTGAAGTGGAGATAGAGCATGCACTCAGAGAATATCTGGATGAACTTAACAAAAAG
TCCTGCATTAATAAGCTCTCTGATGATGAGTTTGAGAGAATAAATAAAGAATATGTGGCA
ACTAACGCCACACCTGACAACTATGTGATATATAAAGAATCAAAAAACAGTGAGCTTTGT
TTAATCATTTATGATTGGAAAATATCTGTCGATGCCAGGACAGAAACTAAAACAATGGAG
AAATA-CTACAAAAATATCTGGAAATCTTTCAAAGATATAAAAGTGAATGGAAAGCCATT
CCTGGAAGATCACCCTGTTTTTGTTTCTATAGTTATATTGAAACCTATTGCTGGGATGCC
AATCACTGTTACTAGTAGCAGGGTTTTGGAGAAATTTGAAGATTCTCCATCAGCATTGCA
CGGAGAAAGAATAAAGCATGCTAGAAATGCCAAATTGCTAAATATTTCTTATGTTGGGCA
AATAGTTGGAACCACACCCACAGTAGTGAGAAACTATTATGCAAACACTCAAAAAATCAA
ATCTGAAGTCAGAGGAATACTAGGTGATGATTTTGGATCTAAAGATGTGTTTTTTAGTCA
CTGGACCAGCAAATACAAAGAAAGAAATCCTACTGAAATAGCCTATTCTGAAGATATTGA
AAGAATAATTGATTCACTTGTTACAGATGAAATATTGAGAGAGGAAATAATACATTTTTT
GTTTGGAAATTTCTGTTTCCACATTGAAACAATGAATGATCAGCATATCGCCGACAAATT
TAAAGGGTACCAAAACTCTTGTATCAATTTAAAAATAGAGCCAAAAGCTGATTTAGCTGA
TTTGAAGGACCACCTAATCCAGAAGCAGCAAATATGGGAATCTCTGTATGGGAAACATCT
TGAGAAAATCATGCTTAGAATTAGAGAAAAAAAGAAAAAAGAAAAAGAAATACCTGACAT
AACCACAGCTTTTAACCAGAATGCTGCTGAATATGAAGAAAAGTACCCAAACTGTTTTAC
AAATGATCTCTCTGAAACTAAAACTAACTTTTCCATGACTTGGTCCCCAAGTTTTGAAA-
AAATAGAATTGAGCTCAGAGGTAGATTACAACAACACAATTATAAACAAGTTTCGGGAAA
GCTTCAAAAGTTCTTCAAGGGTTATTTATAATAGCCCATATAGTAGCATAAATAACCAAA
CAAATAAAGCAAGAGATATAACAAACTTAGTTAGACTGTGTTTAACAGAGCTAAGTTGTG
ATACAACAAAAATGGAAAAGCAGGAGCTTGAGGATGAAATAGATATAAACACTGGGAGTA
TTAAAGTTGAGAGAACAAAAAAATCTAAAGAATGGAATAAGCAGGGTTCGTGTTTAACCA
GGAACAAAAATGAATTTTGCATGAAAGAGACAGGCAGGGAGAACAAAACTACCTATTTTA
AAGGCTTAGCAGTAATGAATATAGGAATGAGTTCTAAAAAAAGAATTCTAAAAAAAGAAG
AAATAAAAGAGAGGATTTCTAAAGGCTTGGAATATGATACCTCTGAAAGGCAGGCTGACC
CAAATGACGATTATTCAAGTATAGACATGTCATCTCTAACTCATATGAAAAAACTGATAA
GACATGACAACGAGGATAGCTTAAGCTGGTGTGAAAGGATTAAGGACTCTTTGTTTGTTC
TTCATAATGGTGATATAAGAGAGGAAGGCAAGATCACATCTGTTTACAATAATTATGCTA
AAAATCCTGAATGCTTGTACATTCAAGATTCAGTACTGAAAACTGAATTAGAGACTTGCA
AAAAGATAAACAAATTATGCAATGACCTAGCCATTTACCATTACTCTGAAGACATGATGC
AATTCTCCAAAGGTTTAATGGTGGCTGACAGGTACATGACCAAAGAAAGTTTCAAAATAC
TAACCACAGCAAATACGAGCATGATGCTATTGGCATTCAAAGGAGATGGAATGAACACCG
GAGGATCAGGAGTTCCTTACATAGCATTGCATATAGTGGATGAAGACATGTCAGATCAAT
TTAACATATGTTATACTAAAGAAATTTATAGCTATTTCCGAAGTGGTAGTAATTACATTT
ATATAATGAGACCACAGAGACTCAACCAGGTGAGGCTGCTAAGCCTTTTCAAAACGCCTA
GTAAAGTTCCTGTATGTTTTGCACAATTTTCAAAGAAAGCTAACGAAATGGAAAAATGGC
TGAAAAACAAAGATATAGAAAAAGTAAATGTCTTTTCTATGACAATGACTGTAAAACAGA
TATTAATAAATATTGTGTTTTCATCTGTCATGATAGGAACTGTGACAAAGCTCAGCAGGA
TGGGAATTTTTGACTTCATGCGGTATGCAGGTTTTTTGCCATTGTCTGATTATTCTAATA
TAAAAGAGTACATTAGAGACAAATTTGATCCTGATATAACCA-ATGTGGCAGATATCTAT
TTCGTTAATGGAATCAAAAAGCTATTGTTCAGAATGGAAGATCTCAATTTAAGCACAAAT
GCCAGACCCGTTGTTGTAGATCATGAAAATGATATTATAGGAGGGATAACAGACTTGAAT
ATAAAATGTCCAATAACAGGATCAACTCTACTGACTCTTGAAGATTTGTATAATAATGTC
TATTTGGCCATTTACATGATGCCTAAATCATTGCACAATCACGTTCACAATCTAACAAGC
TTGTTAAATGTCCCTGCTGAGTGGGAGCTAAAGTTCAGAAAAGAGTTAGGTTTCAATATA
TTTGAGGACATATACCCTAAGAAAGCAATGTTTGATGACAAAGACCTATTCTCTATAAAT
GGAGCTTTGAACGTGAAAGCATTATCTGATTACTATCTAGGAAATATAGAAAATGTGGGT
TTGATGAGATCAGAAATAGAAAATAAAGAAGATTTCCTAAGCCCTTGTTATAAAATATCT
ACTTTAAAATCTTCAAAAAAATGCTCGCAGTCAAGCATTATAAGTACTGATGAGATAATA
GAGTGTCTCCAGAATGCAAAGATCCAAGATATAGAAAATTGGAAAGGAAATAACCTGGCC
ATTATAAAAGGGCTTATAAGAACCTACAATGAGGAGAAAAACAGATTGGTGGAATTTTTT
GAAGATAATTGTGTCAATTCACTGTATCTTGTAGAAAAGCTTAAAGAGATAATTAATAGT
GGATCAATAACTGTAGGGAAATCTGTAACATCTAAATTTATAAGAAATAACCATCCTTTA
ACAGTAGAAACATATCTCAAAACAAAACTATATTATAGAAATAATGTGACTGTTTTAAAG
TCTAAAAAAGTATCAGAGGAGCTTTATGACCTTGTAAAACAGTTTCATAACATGATGGAA
ATAGACTTAGATTCTGTTATGAACCTTGGGAAAGGTACAGAAGGGAAAAAACACACATTC
TTGCAGATGCTTGAATTTGTCATGTCCAAAGCTAAAAATGTCACCGGGTCTGTAGATTTT
CTAGTTTCTGTTTTTGAAAAAATGCAGAGAACCAAAACAGACAGAGAAATATACTTGATG
AGTATGAAAGTGAAAATGATGCTTTATTTTATAGAGCACACATTCAAACATGTAGCGCAG
AGTGATCCATCAGAAGCCATATCTATAAGTGGAGACAATAAAATAAGAGCACTTTCTACA
TTATCTTTGGACACAATCACGTCTTACAACGACATTTTAAACAAAAATTCAAAGAAGTCA
AGATTGGCTTTCCTGTCTGCTGATCAATCGAAATGGTCGGCATCAGACCTTA---CCTAT
AAATATGTTTTAGCTATCATATTAAATCCAATTTTAACTACTGGTGAAGCTAGTTTAATG
ATAGAATGCATTTTAATGTATGTTAAATTGAAGAAGGTTTGTATACCAACAGATATTTTT
TTGAATCTAAGAAAAGCTCAAGGAACTTTCGGGCAAAATGAAACTGCCATAGGACTTTTG
ACTAAAGGTTTGACGACAAACACATACCCTGTTAGCATGAACTGGTTACAAGGCAATTTA
AATTATCTGTCTTCTGTTTATCACTCTTGTGCAATGAAAGCTTATCACAAGACTTTAGAA
TGCTACAAAGACTGTGATTTCCAAACTAGATGGATTGTGCACTCTGATGATAATGCGACA
TCATTAATAGCCAGTGGAGAGGTCGATAAAATGCTAACAGACTTTTCAAGCTCATCTCTG
CCAGAAATGTTGTTTAGAAGCATTGAAGCTCATTTCAAAAGCTTTTGCATAACTTTGAAC
CCAAAAAAGAGTTATGCTTCTTCATCAGAAGTAGAGTTTATATCTGAAAGAATT-GTAAA
TGGAGCAATTATTCCTCTCTATTGCAGACATTTAGCAAATTGTTGCACAGAATCTTCACA
TATAAGTTATTTTGATGATCTAATGTCACTAAGTATACATGTTACGATGCTTCTGAGAAA
AGGCTGTCCTAATGAAGTTATACCTTTTGCTTATGGGGCTGTACAGGTACAAGCATTAAG
CATCTATTCAATGCTTCCTGGTGAAGTGAATGATAGCATCAGAATTTTTAAGAAGCTTGG
AGTAAGTTTAAAGTCAAACGAGATTCCCACAAACATGGGGGGCTGGTTGACTTCTCCTAT
AGAGCCATTGTCTATATTAGGTCCATCATCGAATGATCAAATCATCTATTACAATGTGAT
AAGAGATTTTTTGAACAAAAAAAGTTTAGAGGAAGTAAAAGATAGCGTCTCTTCTTCCAG
CTATCTACAGATGAGATTCAGAGAGCTAAAAGGAAAGTATGAAAAAGGAACTCTGGAAGA
AAAAGATAAAAAGATGATATTTCTTATCAATCTGTTTGAGAAAGCATCAGTGTCTGAAGA
TTCAGATGTTCTAACAATCGGGATGAAATTTCAAACTATGTTAACTCAGATTATAAAATT
GCCCAATTTTATAAATGAGAATGCTTTAAACAAGATGTCAAGTTATAAAGATTTTTCAAA
ACTTTACCCTAATTTGAAAAAGAATGAAGATTTATATAAAAGCACTAAGAACTTAAAGAT
AGACGAGGATGCTATTTTAGAGGAAGATGAGTTATATGAGAAGATTGCATCTAGCTTAGA
AATGGAATCTGTCCATGACATAATGATAAAAAATCCTGAAACAATTCTGATAGCACCATT
GAATGATAGAGATTTTTTACTTAGTCAGCTGTTCATGTACACAAGCCCTTCTAAAAGGAA
CCAGTTATCTAACCAATCTACAGAGAAACTTGCTTTGGATAGAGTATTAAGGTCAAAAGC
TAGAACATTTGTAGACATTTCTTCCACTGTGAAGATGACTTATGAAGAAAACATGGAAAA
GAAAATCTTGGAAATGCTAAAATTTGATTTAGATTCATATTGTTCATTTAAAACATGTGT
AAATCTAGTGATCAAGGATGTTAATTTCAGCATGCTGATTCCAATATTGGATTCTGCATA
CCCTTGTGAATCTAGGAAAAGAGATAACTACAATTTCAGGTGGTTTCAGACTGAGAAATG
GATACCTGTTGTTGAAGGCTCTCCGGGATTAGTTGTAATGCATGCTGTCTATGGATCAAA
TTATATAGAAAATTTAGGTTTAAAAAACATCCCTCTAACAGACGATAGCATTAATGTTTT
AACAAGCACGTTTGGAACAGGTTTAATCATGGAGGATGTAAAATCCTTAATTAAAGGCAA
AGACAGCTTCGAAACAGAGGCTTTCAGCAATTCTAACGAATGTCAAAGATTGGTGAAAGC
ATGCAATTATATGATAGCAGCACAAAACAGGCTTTTAGCAATTAACACATGCTTTACTAG
GAAAAGCTTCCCCTTCTATTCTAAATTCAACCTAGGGAGAGGGTTTATCTCAAACACATT
AGCTCTCTTATCCACCATCTACAGTAAAGAAGAATCCTATCATTTTGTTTCTACAGCTAG
TTATAAATTAGACAAAACTATTAGAACTGTGATAAGTGCTCAGCAAGATATGAACTTAGA
GAAAATACTGGACACTGCTGTATACATATCAGATAAATTGCAGTCACTTTTCCCAACAAT
TACAAGAGAGGATATAGTTTTGATATTACAAAATGTGTGCCTAGACAGCAAACCTATATG
GCAGAGTCTAGAAGACAAAATGAAAAAGATTAACAATTCAACAGCAAGTGGCTTCACAGT
GTCAAATGTGATTCTGTCACATAACAGTGAATTGAACACAATCCAGAAACAAATTGTCTG
GATGTGGAACATGGGTTTATGTTCTCATAGAACATTAGATTTTGTTATCAGGTATATTAG
GAGAAGTGATGTAAGATATGTGAAAACTGAAGAACAAGACGAATCAGGAAATTATGTCTC
TGGAACTATGTACAAAATCGGGATCATGACAAGAAGCTGTTATGTTCAATTGATAGCATC
TGATCAAGATGTAGCAGTTTCTTTGAGGACACCATTTGAGATATTGAATGAAAGAGATTA
TCTTTTTGACACATACAGAGAAAGTATAGAGAAATTATTGCAGAAATTTATGTTTGATAA
AGTGAACATAATAAAATCAAAACAACCACAGATTGTTTTCCTAGAACCAGGAGATGCCTG
CATCAGAATGACCACAGACAACAAGATGATTGTAAAGGTTAATGCCACATCAAGACAAAT
AAGACTAGAGAATGTGAAATTAGTTGTGAAGATAAAATATGAAAACGTGAACTCCGATGT
GTGGGATATTATAGAAAGCCAAAAATCTCTAGTCTTAAGGCTCCCTGAAGTAGGGGAATG
TTTCTCTGATATGTACAAAACTGCAGACTCTGAAACTGAAACAATCAAAACCATAAAAAA
CAGGCTTATGACTTCTTTAACTTTCATAGAAGCCTTTGGAAACTTATCACAGCAGATCAA
AGAGATTGTGGATGATGATATCAGAGAAACGATGGATGAATTCTTAATGAACATCCGGGA
TACCTGCTTAGAAGGTTTGGAAAACTGCAAAAGTGTGGAAGAATATGATAGCTATCTTGA
TGAAAATGGGTTTAATGATACAGTAGAACTATTCGAAAACTTGTTAAGAACACATGACAA
CTTTGAAAATGAGTATAGTCCTCTGTTTTCAGAGATTGTTGACAAAGCAAAACAGTATAC
TAGAGATTTAGAAGGTTTCAAAGAAATACTGCTCATGCTTAAATATTCTTTGATAAATGA
TGCATCAGGATTTAAAAGCTATAGAGCCACTGGAATGCATGCTGTCGAACTAATGGCAAA
AAAGCACATAGAGATAGGGGAATTCAACTTGCTAGGAATGATTCAACTGATTAAAGCTTG
CGAAACATGCCACAACAATGACTCTATATTAAACTTAGCAAGTTTGAGGAATGTTCTTAG
CAGGACATATGCCACATTTGGGAGAAGAATAAGATTGAATCATGATCTGGATTTGCAAAA
TAACTTGATGGAAAAAAGTTATGATTTCAAGACACTGGTTTTACCAGAAATAAAATTATC
AGAACTATCAAGAGAGATACTAAAAGAGAATGGGTTTGTTATATCTGGAGAGAATCTAAA
AATGGATAGGTCTGATGAAGAATTTGAAGGTCTTGCCAGTTTTAATGTGTTGAGGCTAGA
TGAGGAAGAAATGTATGAAGGTTTGATCAAAGAAATGAAGATTAAAAGAAAAAAGAAAGG
GTTTTTATTCCCAGCAAATACACTTTTACTAAGTGAGTTGATAAAGTTCTTGATTGGAGG
GATAAAAGGAACCAGTTTTGATATAGAGACATTGTTGCGGAATAGTTTTAGACCAGACAT
ATTTTCAACTGACAGACTGGGCAGATTAAGTTCCAGTGTACCTGCACTCAAAGTTTATGC
AACTGTTTATATGGAATATAAGAATGTCAATTGTCCTTTAAATGAGATAGCTGACAGCTT
AGAAGGTTATCTAAAACTGACAAAAAGCAAGTCTAAGGAGCATTTCTTATCTGGAAGAGT
TAAGAAAGCTTTGATACAATTAAGAGATGAACAATCGCGAACTAAAAAACTAGAGGTCTA
TAAAGATATCGCAAATTTCCTTTCTAGGCACCCATTATGCTTATCAGAAAAAACATTGTA
TGGAAGATACACTTACTCTGATATCAATGATTATATCATGCAAACAAGAGAGATTATTTT
GAGTAAAATAAGTGAGTTGGATGAGGTTGTTGAAACAGATGAAGACAATTTCTTGCTTAG
TTATCTAAGAGGGGAAGAAGATGCCTTTGACGAAGATGATTCTGATGAAGAAGAAGACAC
AGATTAA
>MK348942.1_Tarquinia_Italy
ATGAACATCCAGAAAATACAAAAATTAATAGAGAATGGAACTACTTTATTGTTGTCTATT
GAGGATTGTGTAGGTTCTAATCACGACCTAGCTTTGGATTTACATAAGAGAAATAGTGAT
GAGATCCCAGAAGATGTGATTATTAATAATAATGCAAAAAATTATGAGACGATGAGAGAG
TTAATTGTCAAAATCACTGCTGATGGAGAAGGACTAATCAAAGGGATGGCAACTGTAGAC
GTCAAGAAGTTAAGTGAGATGGTTTCTCTGTTTGAGCAAAAATACCTAGAAACAGAGTTA
GCAAGGCATGATATTTTTGGAGAGCTGATCTCCAGGCACCTGAGAATAAAGCCCAAACAA
AGAAGTGAAGTGGAGATAGAGCATGCACTCAGAGAATATCTGGATGAACTTAACAAAAAG
TCCTGCATTAATAAGCTCTCTGATGATGAGTTTGAGAGAATAAATAAAGAATATGTGGCA
ACTAACGCCACACCTGACAACTATGTGATATATAAAGAATCAAAAAACAGTGAGCTTTGT
TTAATCATTTATGATTGGAAAATATCTGTCGATGCCAGGACAGAAACTAAAACAATGGAG
AAATA-CTACAAAAATATCTGGAAATCTTTCAAAGATATAAAAGTGAATGGAAAGCCATT
CCTGGAAGATCACCCTGTTTTTGTTTCTATAGTTATATTGAAACCTATTGCTGGGATGCC
AATCACTGTTACTAGTAGCAGGGTTTTGGAGAAATTTGAAGATTCTCCATCAGCATTGCA
CGGAGAAAGAATAAAGCATGCTAGAAATGCCAAATTGCTAAATATTTCTTATGTTGGGCA
AATAGTTGGAACCACACCCACAGTAGTGAGAAACTATTATGCAAACACTCAAAAAATCAA
ATCTGAAGTCAGAGGAATATTAGGTGATGATTTTGGATCTAAAGATGTGTTTTTTAGTCA
CTGGACCAGCAAATACAAAGAAAGAAATCCTACTGAAATAGCCTATTCTGAAGATATTGA
AAGAATAATTGATTCACTTGTTACAGATGAAATATTGAGAGAGGAAATAATACATTTTTT
GTTTGGAAATTTCTGTTTCCACATTGAAACAATGAATGACCAGCATATCGCCGACAAATT
TAAAGGGTACCAAAACTCTTGTATCAATTTAAAAATAGAGCCAAAAGTTGATTTAGCTGA
TTTGAAGGACCACCTAATCCAGAAGCAGCAAATATGGGAATCTCTGTATGGGAAACATCT
TGAGAAAATCATGCTTAGAATTAGAGAAAAAAAGAAAAAAGAAAAAGAAATACCTGACAT
AACCACAGCTTTTAACCAGAATGCTGCTGAATATGAAGAAAAGTACCCAAACTGTTTTAC
AAATGATCTCTCTGAAACTAAAACTAACTTTTCCATGACTTGGTCCCCAAGTTTTGAAA-
AAATAGAATTGAGCTCAGAGGTAGATTACAACAACGCAATTATAAACAAGTTTCGGGAAA
GCTTCAAAAGTTCTTCAAGGGTTATTTATAATAGCCCATATAGTAGCATAAATAACCAAA
CAAATAAAGCAAGAGATATAACAAACTTAGTTAGACTGTGTTTAACAGAGCTAAGTTGTG
ATACAACAAAAATGGAAAAGCAGGAGCTTGAGGATGAAATAGATATAAACACTGGGAGCA
TTAAAGTTGAGAGAACAAAAAAATCTAAAGAATGGAATAAGCAGGGTTCGTGTTTAACCA
GGAACAAAAATGAATTTTGCATGAAAGAGACAGGCAGGGAGAACAAAACTACCTACTTTA
AAGGCTTAGCAGTAATGAATATAGGAATGAGTTCTAAAAAAAGAATTCTAAAAAAAGAAG
AAATAAAAGAGAGGATTTCTAAAGGCTTGGAATATGATACCTCTGAAAGGCAGGCTGACC
CAAATGACGATTATTCAAGTATAGACATGTCATCTTTGACTCATATGAAAAAACTGATAA
GACATGACAACGAGGATAGCTTAAGCTGGTGTGAAAGGATTAAGGACTCTTTGTTTGTTC
TTCATAATGGTGATATAAGAGAGGAAGGCAAGATCACATCTGTTTACAATAATTATGCTA
AAAATCCTGAATGCTTGTACATTCAAGATTCAGTACTGAAAACTGAATTAGAGACTTGCA
AAAAGATAAACAAATTATGCAATGACCTATCCGATTACCATTACTCTGAAGACATGATGC
AATTCTCCAAAGGTTTAATGGTGGCTGACAGGTACATGACCAAAGAAAGTTTCAAAATAC
TAACCACAGCAAATACGAGCATGATGCTATTGGCATTCAAAGGAGATGGAATGAACACCG
GAGGATCAGGAGTTCCTTACATAGCATTGCATATAGTGGATGAAGACATGTCAGATCAAT
TTAACATATGTTATACTAAAGAAATTTATAGCTATTTCCGAATTGGTAGTAATTACATTT
ATATAATGAGACCACAGAGACTCAACCAGGTGAGGCTGCTAAGCCTTTTCAAAACGCCTA
GTAAAGTTCCTGTATGTTTTGCACAATTTTCAAAGAAAGCTAACGAAATGGAAAAATGGC
TGAAAAACAAAGATATAGAAAAAGTAAATGTCTTTTCTATGACAATGACTGTAAAACAGA
TATTAATAAATATTGTGTTTTCATCTGTCATGATAGGAACTGTGACAAAGCTCAGCAGGA
TGGGAATTTTTGACTTCATGCGGTATGCAGGTTTTTTGCCACTGTCTGATTATTCTAATA
TAAAAGAGTACATTAGAGACAAATTTGATCCTGATATAACCA-ATGTGGCAGATATCTAT
TTCGTTAATGGAATCAAAAAGCTATTGTTCAGAATGGAAGATCTCAATTTAAGCACAAAT
GCCAGACCCGTTGTTGTAGATCATGAAAATGATATTATAGGAGGGATAACAGACTTGAAT
ATAAAATGTCCAATAACAGGATCAACTCTACTGACTCTTGAAGATTTGTATAATAATGTC
TATTTGGCCATTTACATGATGCCTAAATCATTGCACAATCACGTTCACAATCTAACAAGC
TTGTTAAATGTCCCTGCTGAGTGGGAGTTAAAGTTCAGAAAAGAGTTAGGTTTCAATATA
TTTGAGGACATATACCCTAAGAAAGCAATGTTTGATGACAAAGACCTATTCTCTATAAAT
GGAGCTTTGAACGTGAAAGCATTATCTGATTACTATCTAGGAAATATAGAAAATGTGGGT
TTGATGAGATCAGAAATAGAAAATAAAGAAGATTTTCTAAGCCCTTGTTATAAAATATCT
ACTTTAAAATCTTCAAAAAAATGCTCGCAGTCAAACATTATAAGTACTGATGAGATAATA
GAGTGTCTCCAGAATGCAAAGATCCAAGATATAGAAAATTGGAAAGGAAATAACCTGGCC
ATTATAAAAGGGCTTATAAGAACCTACAATGAGGAGAAAAACAGATTGGTGGAATTTTTT
GAAGATAATTGTGTCAATTCACTGTATCTTGTAGAAAAGCTTAAAGAGATAATTAATAGT
GGATCAATAACTGTAGGGAAATCTGTAACATCTAAATTTATAAGAAATAACCATCCTTTA
ACAGTAGAAACATATCTCAAAACAAAACTATATTATAGAAATAATGTGACTGTTTTAAAG
TCTAAAAAAGTATCAGAGGAGCTTTATGACCTTGTGAAACAGTTTCATAACATGATGGAA
ATAGACTTAGATTCTGTTATGAACCTTGGGAAAGGTACAGAAGGGAAAAAACACACATTC
CTGCAGATGCTTGAATTTGTCATGTCCAAAGCTAAAAATGTCACCGGGTCTGTAGATTTT
CTAGTTTCTGTTTTTGAAAAAATGCAGAGAACCAAAACAGACAGAGAAATATACTTGATG
AGTATGAAAGTGAAAATGATGCTTTATTTTATAGAGCACACATTCAAACATGTAGCGCAG
AGTGATCCATCAGAAGCCATATCTATAAGTGGAGACAATAAAATAAGAGCACTTTCTACA
TTATCTTTGGACACAATCACGTCTTACAACGACATTTTAAACAAAAATTCAAAGAAGTCA
AGATTGGCTTTCCTGTCTGCTGATCAATCGAAATGGTCGGCATCAGACCTTA---CCTAT
AAATATGTTTTAGCTATCATATTAAATCCAATTTTAACTACTGGTGAAGCTAGTTTAATG
ATAGAATGCATTTTAATGTATGTTAAATTGAAGAAGGTTTGTATACCAACAGATATTTTT
TTGAATCTAAGAAAAGCTCAAGGAACTTTCGGGCAAAATGAAACTGCCATAGGACTTTTG
ACTAAAGGTTTGACGACAAACACATACCCTGTTAGCATGAACTGGTTACAAGGCAATTTA
AATTATCTGTCTTCTGTTTATCACTCTTGTGCAATGAAAGCTTATCACAAGACTTTAGAA
TGCTACAAAGACTGTGATTTCCAAACTAGATGGATTGTGCACTCTGATGATAATGCGACA
TCATTAATAGCCAGTGGAGAGGTCGATAAAATGCTAACAGACTTTTCAAGCTCATCTCTG
CCAGAAATGTTGTTTAGAAGCATTGAAGCTCATTTCAAAAGCTTTTGCATAACTTTGAAC
CCAAAAAAGAGTTATGCTTCTTCATCAGAAGTAGAGTTTATATCTGAAAGAATT-GTAAA
TGGAGCAATTATTCCTCTCTATTGCAGACATTTAGCAAATTGTTGCACAGAATCTTCACA
TATAAGTTATTTTGATGATCTAATGTCACTAAGTATACATGTTACGATGCTTCTGAGAAA
AGGCTGTCCTAATGAAGTTATACCTTTTGCTTATGGGGCTGTACAGGTACAAGCATTAAG
CATCTATTCAATGCTTCCTGGTGAAGTGAATGATAGCATCAGAATTTTTAAGAAGCTTGG
AGTAAGTTTAAAGTCAAACGAGATTCCCACAAACATGGGGGGCTGGTTGACTTCTCCTAT
AGAGCCATTGTCTATATTAGGTCCATCATCGAATGATCAAATCATCTATTACAATGTGAT
AAGAGATTTTTTGAACAAAAAAAGTTTAGAGGAAGTAAAAGATAGCGTCTCTTCTTCCAG
CTATCTACAGATGAGATTCAGAGAGCTAAAAGGAAAGTATGAAAAAGGAACTCTGGAAGA
AAAAGATAAAAAGATGATATTTCTTATCAATCTGTTTGAGAAAGCATCAGTGTCTGAAGA
TTCAGATGTTCTAACAATCGGGATGAAATTTCAAACTATGTTAACTCAGATTATAAAATT
GCCCAATTTTATAAATGAGAATGCTTTAAACAAGATGTCAAGTTATAAAGATTTTTCAAA
ACTTTACCCTAATTTGAAAAAGAATGAAGATTTATATAAAAGCACTAAGAACTTAAAGAT
AGACGAGGATGCTATTTTAGAGGAAGATGAGTTATATGAGAAGATTGCATCTAGCTTAGA
AATGGAATCTGTCCATGACATAATGATAAAAAATCCTGAAACAATTCTGATAGCACCATT
GAATGATAGAGATTTTTTACTTAGTCAGCTGTTCATGTACACAAGCCCTTCTAAAAGGAA
CCAGTTATCTAACCAATCTACAGAGAAACTTGCTTTGGATAGAGTATTAAGGTCAAAAGC
TAGAACATTTGTAGACATTTCTTCCACTGTGAAGATGACTTATGAAGAAAACATGGGAAA
GAAAATCTTGGAAATGCTAAAATTTGATTTAGATTCATATTGTTCATTTAAAACATGTGT
AAATCTAGTGATCAAGGATGTTAATTTCAGCATGCTGATTCCAATATTGGATTCTGCATA
CCCTTGTGAATCTAGGAAAAGAGATAACTACAATTTCAGGTGGTTTCAGACTGAGAAATG
GATACCTGTTGTTGAAGGCTCTCCGGGATTAGTTGTAATGCATGCTGTCTATGGATCAAA
TTATATAGAAAATTTAGGTTTAAAAAACATCCCTCTAACAGACGATAGCATTAATGTTTT
AACAAGCACGTTTGGAACAGGTTTAATCATGGAGGATGTAAAATCCTTAATTAAAGGCAA
AGACAGCTTCGAAACAGAGGCTTTCAGCAATTCTAACGAATGTCAAAGATTGGTGAAAGC
ATGCAATTATATGATAGCAGCACAAAACAGGCTTTTAGCAATTAACACATGCTTTACTAG
GAAAAGCTTCCCCTTCTATTCTAAATTCAACCTAGGGAGAGGGTTTATCTCAAACACATT
AGCTCTCTTATCCACCATCTACAGTAAAGAAGAATCCTATCATTTTGTTTCTACAGCTAG
TTATAAATTAGACAAAACTATTAGAACTGTGATAAGTGCTCAGCAAGATATGAACTTAGA
GAAAATACTGGACACTGCTGTATACATATCAGATAAATTGCAGTCACTTTTCCCAACAAT
TACAAGAGAGGATATAGTTTTGATATTACAAAATGTGTGCCTAGACAGCAAACCTATATG
GCAGAGTCTAGAAGACAAAATGAAAAAGATTAACAATTCAACAGCAAGTGGCTTCACAGT
GTCAAATGTGATTCTGTCACATAACAGTGAATTGAACACAATCCAGAAACAAATTGTCTG
GATGTGGAACATGGGTTTATGTTCTCATAGAACATTAGATTTTGTTATCAGGTATATTAG
GAGAAGTGATGTAAGATATGTGAAAACTGAAGAACAAGACGAATCAGGAAATTATGTCTC
TGGAACTATGTACAAAATCGGGATCATGACAAGAAGCTGTTATGTTCAATTGATAGCATC
TGATCAAGATGTAGCAGTTTCTTTGAGGACACCATTTGAGATATTGAATGAAAGAGATTA
TCTTTTTGACACATACAGAGAAAGTATAGAGAAATTATTGCAGAAATTTATGTTTGATAA
AGTGAACATAATAAAATCAAAACAACCACAGATTGTTTTCCTAGAACCAGGAGATGCCTG
CATCAGAATGACCACAGACAACAAGATGATTGTAAAGGTTAATGCCACATCAAGACAAAT
AAGACTAGAGAATGTGAAATTAGTTGTGAAGATAAAATATGAAAACGTGAACTCCGATGT
GTGGGATATTATAGAAAGCCAAAAATCTCTAGTCTTAAGGCTCCCTGAAGTAGGGGAATG
TTTCTCTGATATGTACAAAACTGCAGACTCTGAAACTGAAACAATCAAAACCATAAAAAA
CAGGCTTATGACTTCTTTAACTTTCATAGAAGCCTTTGGAAACTTATCACAGCAGATCAA
AGAGATTGTGGATGATGATATCAGAGAAACGATGGATGAATTCTTAATGAACATCCGGGA
TACCTGCTTAGAAGGTTTGGAAAACTGCAAAAGTGTGGAAGAATATGATAGCTATCTTGA
TGAAAATGGGTTTAATGATACAGTAGAACTATTCGAAAACTTGTTAAGAACACATGACAA
CTTTGAAAATGAGTATAGTCCTCTGTTTTCAGAGATTGTTGACAAAGCAAAACAGTATAC
TAGAGATTTAGAAGGTTTCAAAGAAATACTGCTCATGCTTAAATATTCTTTGATAAATGA
TGCATCAGGATTTAAAAGCTATAGAGCCACTGGAATGCATGCTGTCGAACTAATGGCAAA
AAAGCACATAGAGATAGGGGAATTCAACTTGCTAGGAATGATTCAACTGATTAAAGCTTG
CGAAACATGCCACAACAATGACTCTATATTAAACTTAGCAAGTTTGAGGAATGTTCTTAG
CAGGACATATGCCACATTTGGGAGAAGAATAAGATTGAATCATGATCTGGATTTGCAAAA
TAACTTGATGGAAAAAAGTTATGATTTCAAGACACTGGTTTTACCAGAAATAAAATTATC
AGAACTATCAAGAGAGATACTAAAAGAGAATGGGTTTGTTATATCTGGAGAGAATCTAAA
AATGGATAGGTCTGATGAAGAATTTGAAGGTCTTGCCAGTTTCAATGTGTTGAGGCTAGA
TGAGGAAGAAATGTATGAAGGTTTGATCAAAGAAATGAAGATTAAAAGAAAAAAGAAAGG
GTTTTTATTCCCGGCAAATACACTTTTACTAAGTGAGTTGATAAAGTTCTTGATTGGAGG
GATAAAAGGAACCAGTTTTGATATAGAGACATTGTTGCGGAATAGTTTTAGACCAGACAT
ATTTTCAACTGACAGACTGGGCAGATTAAGTTCCAGTGTACCTGCACTCAAAGTTTATGC
AACTGTTTATATGGAATATAAGAATGTCAATTGTCCTTTAAATGAGATAGCTGACAGCTT
AGAAGGTTATCTAAAACTGACAAAAAGCAAGTCTAAGGAGCATTTCTTATCTGGAAGAGT
TAAGAAAGCTTTGATACAATTAAGAGATGAACAATCGCGAACTAAAAAACTAGAGGTCTA
TAAAGATATCGCAAATTTCCTTTCTAGGCACCCATTATGCTTATCAGAAAAAACATTGTA
TGGAAGATACACTTACTCTGATATCAATGATTATATCATGCAAACAAGAGAGATTATTTT
GAGTAAAATAAGTGAGTTGGATGAGGTTGTTGAAACAGATGAAGACAATTTCTTGCTTAG
TTATCTAAGAGGGGAAGAAGATGCCTTTGACGAAGATGATTCTGATGAAGAAGAAGACAC
AGATTAA
>JN664254.1_CG-1_China
ATGTACATCCAGAGAATACAAAAATTAATAGAGAATGGAACTACTTTATTGTTGTCTATT
GAGGATTGTGTAGGTTCTAATCACGACCTAGCTTTGGATTTACATAAGAGAAATAGTGAT
GAGATCCCAGAAGATGTGATTATTAATAATAATGCAAAAAATTATGAGACGATGAGAGAG
TTAATTGTCAAAATCACTGCTGATGGAGAAGGACTAAACAAAGGGATGGCAACTGTAGAC
GTCAAGAAGTTAAGTGAGATGGTTTCTCTGTTTGAGCAAAAATACCTAGAAACAGAGTTG
GCAAGGCATGATATTTTTGGAGAGCTGATCTCCAGGCACCTGAGAATAAAGCCCAAACAA
AGAAGTGAAGTGGAGATAGAGCATGCGCTCAGAGAATATCTGGATGAACTTAACAAAAAG
TCCTGCATTAATAAGCTCTCTGATGATGAGTTTGAGAGAATAAATAAAGAATATGTGGCA
ACTAACGCCACACCTGACAACTATGTGATATATAAAGAATCAAAAAACAGTGAGCTTTGT
TTAATCATTTATGATTGGAAAATATCTGTCGATGCCAGGACAGAAACTAAAACAATGGAG
AAATA-CTACAAAAATATCTGGAAATCTTTCAAAGATATAAAAGTGAATGGAAAGCCATT
CCTGGAAGATCACCCTGTTTTCGTTTCTATAGTTATATTGAAACCTATTGCTGGGATGCC
AATCACTGTTACTAGCAGCAGGGTTTTGGAGAAATTTGAAGATTCTCCATCAGCATTGCA
TGGAGAAAGAATAAAGCATGCTAGAAATGCCAAATTGCTAAATATTTCTCATGTTGGGCA
AATAGTTGGAACCACACCCACAGTGGTGAGAAACTATTATGCAAACACTCAAAAGATCAA
ATCTGAAGTCAGAGGAATACTAGGTGATGATTTTGGATCTAAAGATGTGTTTTTTAGTCA
CTGGACCAGCAAATACAAAGAAAGAAATCCTACTGAAATAGCCTATTCTGAAGATATTGA
AAGAATAATTGATTCACTTGCTACAGATGAAATAACTAAAGAGGAAATAATACATTTTTT
GTTTGGAAATTTCTGTTTCCACATTGAAACAATGAATGACCAGCATATCGCCGACAAATT
TAAAGGGTACCAAAGCTCTTGTATCAATTTAAAAATAGAGCCAAAAGTTGATTTAGCTGA
TTTGAAGGACCACTTAATCCAGAAGCAGCAAATATGGGAATCTCTGTATGGGAAACATCT
TGAGAAAATCATGCTTAGAATTAGAGAAAAAAAGAAAAAAGAAAAAGAAATACCTGACAT
AACCACAGCTTTTAACCAGAATGCTGCTGAATATGAAGAAAAGTACCCAAACTGTTTTAC
AAATGATCTCTCTGAAACTAAAACTAACTTTTCTATGACTTGGTCCCCAAGTTTTGAAAA
AAATAGAATTGAGCTCAGAGGTAGATTACAACAACGCAATTATAAACAAGTTTCGGGAGA
GCTTCAA-AGTTCTTCAAGGGTTATTTATAATAGCCCATATAGTAGCATAAATAACCAAA
CAAATAAAGCAAGAGATATAACAAACTTAGTTAGACTGTGTTTAACAGAGCTAAGTTGTG
ATACAACAAAAATGGAAAAGCAGGAGCTTGAGGATGAAATAGATATAAACACTGGGAGTA
TTAAAGTTGAGAGAACAAAAAAATCTAAAGAATGGAATAAGCAGGGTTCGTGTTTAACCA
GGAACAAAAATGAATTTTGCATGAAAGAGACAGGCAGGGAGAACAAAACTATCTATTTTA
AAGGCTTAGCAGTAATGAATATAGGAATGAGTTCTAAAAAAAGAATTCTAAAAAAAGAAG
AAATAAAAGAGAGGATTTCTAAAGGCTTGGAATATGATACCTCTGAAAGGCAGGCTGACC
CAAATGATGATTATTCAAGTATAGACATGTCATCTCTGACTCATATGAAAAAACTGATAA
GACATGACAACGAGGATAGCTTAAGCTGGTGTGAAAGGATTAAGGACTCTTTGTTTGTTC
TTCATAATGGTGATATAAGAGAGGAAGGCAAGATCACATCTGTTTACAATAATTATGCTA
AAAATCCTGAATGCTTGTACATTCAAGATTCAGTACTGAAAACTGAATTAGAGACTTGCA
AAAAGATAAACAAATTATGCAATGACCTAGCCATTTACCATTACTCTGAAGACATGATGC
AATTCTCCAAAGGTTTAATGGTGGCTGACAGGTACATGACCAAAGAAAGTTTCAAAATAC
TAACCACAGCAAATACGAGCATGATGCTATTGGCATTCAAAGGAGATGGAATGAACACCG
GAGGATCAGGAGTTCCTTACATAGCATTGCATATAGTGGATGAAGACATGTCAGATCAAT
TTAACATATGTTATACTAAAGAAATTTATAGCTATTTCCGAAATGGTAGTAATTACATTT
ATATAATGAGACCACAGAGACTCAATCAGGTGAGGCTGCTAAGCCTTTTCAAAACGCCTA
GTAAAGTTCCTGTATGTTTTGCACAATTTTCAAAGAAAGCTAACGAAATGGAAAAATGGC
TGAAAAACAAAGATATAGAAAAAGTAAATGTCTTTTCTATGACAATGACTGTAAAACAGA
TATTAATAAATATTGTGTTTTCATCTGTCATGATAGGAACTGTGACAAAGCTCAGCAGGA
TGGGAATTTTTGACTTCATGCGATATGCAGGTTTTTTGCCACTGTCTGATTATTCTAATA
TAAAAGAGTACATTAGAGACAAATTTGATCCTGATATAACCA-ATGTGGCAGATATCTAT
TTCGTTAATGGAATCAAAAAGCTATTGTTCAGAATGGAAGATCTCAATTTAAGCACAAAT
GCCAAACCCGTTGTTGTAGATCATGAAAATGATATTATAGGAGGGATAACAGACTTGAAT
ATAAAATGTCCAATAACAGGATCAACTCTACTGACTCTTGAGGATTTGTATAATAATGTC
TATTTGGCTATTTACATGATGCCTAAATCATTGCACAATCACGTTCACAATCTAACAAGC
TTGTTAAATGTCCCTGCTGAGTGGGAGCTAAAGTTCAGAAAAGAGTTAGGTTTCAACATA
TTTGAGGACATATACCCTAAGAAAGCAATATTTGATGACAAAGACCTATTCTCCATAAAT
GGAGCTTTGAACGTGAAAGCATTATCTGATTACTATCTAGGAAATATAGAAAATGTGGGT
TTGATGAGATCAGAAATAGAAAATAAAGAAGATTTTCTAAGCCCTTGTTATAAAATATCT
ACTTTAAAATCTTCAAAAAAATGCTCGCAGTCAAACATTATAAGTACTGATGAGATAATA
GAGTGTCTCCAGAATGCAAAGATCCAAGATATAGAAAATTGGAAAGGAAATAACCTGGCC
ATTATAAAAGGGCTTATAAGAACCTACAATGAGGAGAAAAACAGATTGGTGGAATTTTTT
GAAGATAATTGTGTCAATTCACTGTATCTTGTAGAAAAGCTTAAAGAGATAATTAATAGT
GGATCGATAACTGTAGGGAAATCCGTAACATCTAAATTTATAAGAAATAACCATCCTTTA
ACAGTAGAAACATATCTCAAAACAAAACTATATTATAGAAATAATGTGACTGTTTTAAAG
TCTAAAAAAGTATCAGAGGAGCTTTATGACCTTGTAAAACAGTTTCATAACATGATGGAA
ATAGACTTAGATTCTGTTATGAACCTTGGGAAAGGTACAGAAGGGAAAAAACACACATTC
TTGCAGATGCTTGAATTTGTCATGTCCAAAGCTAAAAATGTCACCGGGTCTGTAGATTTT
CTAGTTTCTGTTTTTGAAAAAATGCAGAGAACCAAAACAGACAGAGAAATATACTTGATG
AGTATGAAAGTGAAAATGATGCTTTATTTTATAGAGCACACATTCAAACATGTTGCGCAG
AGTGATCCATCAGAAGCCATATCTATAAGTGGAGACAATAAAATAAGGGCACTTTCTACA
TTATCTTTGGACACAATCACGTCTTACAACGACATTTTAAACAAAAATTCAAAGAAGTCA
AGATTGGCTTTCCTGTCTGCTGATCAATCGAAATGGTCGGCATCAGACCTTA---CCTAT
AAATATGTTTTAGCTATCATATTAAATCCAATTTTAACTACTGGTGAAGCTAGTTTAATG
ATAGAATGTATTTTAATGTATGTTAAATTGAAGAAGGTTTGTATACCAACAGATATTTTT
TTGAATCTAAGAAAAGCTCAAGGAACTTTCGGGCAAAATGAAACTGCCATAGGACTTTTG
ACTAAAGGTTTGACGACAAACACATACCCTGTTAGCATGAACTGGTTACAAGGCAATTTA
AATTATCTGTCTTCTGTTTATCACTCTTGTGCAATGAAAGCTTATCACAAGACTTTAGAA
TGCTACAAAGACTGTGATTTCCAAACTAGATGGATTGTGCACTCTGATGATAATGCGACA
TCATTGATAGCCAGTGGAGAGGTCGATAAAATGCTAACAGACTTTTCAAGCTCATCTCTG
CCAGAAATGTTGTTTAGAAGCATTGAAGCTCATTTCAAAAGCTTTTGCATAACTTTGAAC
CCAAAAAAGAGTTATGCTTCTTCATCAGAAGTAGAGTTTATATCTGAAAGAATTAGTAAA
TGGAGCAATTATTCCTCTCTATTGCAGACATTTAGCAAATTGTTGCACAGAATCTTCACA
TATAAGTTAT-TTGATGATCTAATGTCACTAAGTATACATGTTACGATGCTTCTGAGAAA
AGGCTGTCCTAATGAAGTTATACCTTTTGCTTATGGGGCTGTACAGGTACAAGCATTAAG
CATCTATTCAATGCTTCCTGGTGAAGTGAATGATAGCATCAGAATTTTTAAGAAGCTTGG
AGTAAGTTTAAAGTCAAACGAGATTCCCACAAACATGGGGGGCTGGTTGACCTCTCCTAT
AGAGCCGTTGTCTATATTAGGTCCATCATCAAATGATCAAATCATCTATTACAATGTGAT
AAGAGAATTTTTGAACAAAAAAAGTTTAGAGGAAGTAAAAGATAGCGTCTCTTCTTCCAG
CTATCTACAGATGAGATTCAGAGAGCTAAAAGGAAAGTATGAAAAAGGAACTCTGGAAGA
AAAAGATAAAAAGATGATATTTCTTATCAATCTGTTTGAGAAAGCATCAGTGTCTGAAGA
TTCAGACGTTCTAACAATCGGGATGAAATTTCAAACTATGTTAACTCAGATTATAAAATT
GCCCAATTTTATAAATGAGAATGCTTTAAACAAGATGTCAAGTTATAAAGATTTTTCAAA
ACTTTACCCTAATTTGAAAAAGAATGAAGATTTATATAAAAGTACTAAGAACTTAAAGAT
AGACGAGGATGCTATTTTAGAGGAAGATGAGTTATATGAGAAGATTGCATCTAGCTTAGA
AATGGAATCTGTTCATGACATAATGATAAAAAATCCTGAAACAATTCTGATAGCACCATT
GAATGATAGAGATTTTTTACTTAGTCAGCTGTTCATGTACACAAGCCCTTCTAAAAGGAA
TCAGTTATCTAACCAATCTACAGAGAAACTTGCTTTGGATAGAGTATTAAGGTCAAAAGC
TAGAACATTTGTAGACATTTCTTCCACTGTGAAGATGACTTATGAAGAAAACATGAAAAA
GAAAATCTTGGAAATGCTAAAATTTGATTTAGATTCATATTGTTCATTTAAAACATGTGT
AAATCTAGTGATCAAGGATGTTAATTTCAGCATGCTGATTCCAATATTGGATTCTGCATA
CCCTTGTGAATCTAGGAAAAGAGATAACTACAATTTCAGGTGGTTTCAGACTGAGAAGTG
GATACCTGTAGTTGAAGGCTCTCCGGGATTAGTGGTAATGCATGCTGTCTATGGATCAAA
TTATATAGAAAATTTAGGTTTAAAAAACATCCCTCTAACAGACGATAGCATTAATGTTTT
AACAAGCACGTTTGGAACAGGTTTAATCATGGAGGATGTAAAATCCTTAGTTAAAGGCAA
AGACAGCTTCGAAACAGAGGCTTTCAGCAATTCTAACGAATGTCAAAGATTGGTGAAAGC
ATGCAATTATATGATAGCAGCACAAAACAGGCTTTTAGCAATTAACACATGCTTTACTAG
GAAAAGCTTCCCCTTCTATTCTAAATTCAACCTAGGGAGAGGGTTTATCTCAAACACATT
AGCTCTCTTATCCACCATCTACAGTAAAGAAGAATCCTATCATTTTGTTTCTACAGCTAG
TTATAAATTAGACAAAACTATTAGAACTGTGATAAGTGCTCAGCAAGATATGAACTTAGA
GAAAATACTGGACACTGCTGTATACATATCAGATAAATTGCAGTCACTTTTCCCAACAAT
TACAAGAGAGGATATAGTTTTGATATTGCAAAATGTGTGCCTAGACAGCAAACCTATATG
GCAGAGTCTAGAAGACAAAATGAAAAAGATTAACAATTCAACAGCAAGTGGCTTCACAGT
GTCAAATGTGATTCTGTCACATAACAGTGAATTGAACACAATCCAGAAACAAATTGTCTG
GATGTGGAACATGGGTTTATGTTCTCATAGAACATTAGATTTTGTTATCAGGTATATTAG
GAGAAGTGATGTAAGATATGTGAAAACTGAAGAACAAGACGAATCAGGAAATTATATCTC
TGGAACTATGTACAAAATCGGGATCATGACAAGAAGCTGTTATGTTCAATTGATAGCATC
TGATCAAGATGTAGCAGTTTCTTTGAGAACACCATTTGAGATATTGAATGAAAGAGATTA
TCTTTTTGACACATACAGAGAAAGTATAGAGAAATTATTGCAGAAATTTATGTTTGATAA
AGTGAACATAATAAAATCAAAACAACCACAGATTGTTTTCCTAGAACCAGGAGATGCCTG
CATCAGAATGACCACAGACAACAAGATGATTGTAAAGGTTAATGCCACATCAAGACAAAT
AAGACTAGAGAATGTGAAATTAGTTGTGAAGATAAAATATGAAAACGTGAACTCCGATGT
GTGGGATATTATAGAAAGCCAAAAATCTCTAGTCTTAAGGCTCCCTGAAGTAGGGGAATG
TTTCTCTGATATGTACAAAACTGCAGACTCTGAAACTGAAACAATCAAAACCATAAAAAA
CAGGCTTATGACTTCTTTAACTTTCATAGAAGCCTTTGGAAACTTATCACAGCAGATCAA
AGAGATTGTGGATGATGATATCAGAGAAACGATGGATGAATTCTTAATGAACATCCGGGA
TACCTGCTTAGAAGGTTTGGAAAACTGCAAAAGTGTGGAAGAATATGATAGCTATCTTGA
TGAAAATGGGTTTAATGATACAGTAGAACTATTCGAAAACTTGTTAAGAACACATGACAA
CTTTGAAAATGAGTATAGTCCTCTGTTTTCAGAGATTGTTGACAAAGCAAAACAGTATAC
TAGAGATTTAGAAGGTTTCAAAGAAATACTGCTCATGCTTAAATATTCTTTGATAAATGA
TGCATCAGGATTTAAAAGCTATAGAGCCACTGGAATGCATGCTGTCGAACTAATGGCAAA
AAAGCACATAGAGATAGGTAGGGATCACTTGCTAGGTATGATCCAACTGATTAAAGCTTG
CGAAACATGCCACAACAATGACTCTATATTAAACTTAGCAAGTTTGAGGAATGTTCTTAG
CAGGACATATGCCACATTTGGGAGAAGAATAAGATTGAATCATGATCTGGATTTGCAAAA
TAACTTGATGGAAAAAAGTTATGATTTCAAGACACTGGTTTTACCAGAAATAAAATTATC
AGAACTATCAAGGGAGATACTAAAAGAGAATGGGTTTGTTATATCTGGAGAGAATCTAAA
AATGGATAGGTCTGATGAAGAATTTGAAGGTCTTGCCAGTTTTAATGTGTTGAGGCTAGA
TGAGGAAGAAATGTATGAAGGTTTGATCAAAGAAATGAAGATTAAAAGAAAAAAGAAAGG
GTCTTTATTCCCGGCAAATACACTTTTACTAAGTGAGTTGATAAAGTTCTTGATTGGAGG
GATAAAGGGAACCAGTTTTGATATAGAGACATTGTTGCGGAATAGTTTTAGACCAGACAT
ATTTTCAACTGACAGACTGGGCAGATTAAGTTCCAGTGTACCTGCACTCAAAGTTTATGC
AACTGTTTATATGGAATATAAGAATGTCAATTGTCCTTTAAATGAGATAGCTGACAGCTT
AGAAGGTTATCTAAAACTGACAAAAAGCAAGTCTAAGGAGCATTTCTTATCTGGAAGAGT
TAAGAAAGCTTTGATACAATTAAGAGATGAACAATCGCGAACTAAAAAACTAGAGGTCTA
TAAAGATATCGCAAATTTCCTTTCTAGGCACCCATTATGCTTATCAGAAAAAACATTGTA
TGGAAGATACACTTACTCTGATATCAATGATTATATCATGCAAACAAGAGAGATTATTTT
GAGTAAAATAAGTGAGTTGGATGAGGTTGTTGAAACAGATGAAGACAATTTCTTGCTTAG
TTATCTAAGAGGGGAAGAAGATGCCTTTGACAAAGATGATTCTGATGAAGAAGAAGACAC
GGATTAA
>KM657121.1_YNta_China
ATGAACATCCAGAAAATACAAAAATTAATAGAGAATGGAACTACTTTATTGTTGTCTATT
GAGGATTGTGTAGGTTCTAATCACGATCTAGCTTTGGATTTACATAAGAGAAATAGTGAT
GAGATCCCAGAAGATGTGATTATTAATAATAATGCAAAAAATTATGAGACGATGAGAGAG
TTAATTGTCAAAATCACTGCTGATGGAGAAGGACTAAACAAAGGGATGGCAACTGTAGAC
GTCAAGAAGTTAAGTGAGATGGTTTCTCTGTTTGAGCAAAAATACCTAGAAACAGAGTTA
GCAAGGCATGATATTTTTGGAGAGCTGATCTCCAGGCACCTGAGAATAAAGCCCAAACAA
AGAAGTGAAGTGGAGATAGAGCATGCGCTCAGAGAATATCTGGATGAACTTAACAAAAAG
TCCTGCATTAATAAGCTCTCTGATGATGAGTTTGAGAGAATAAATAAAGAATATGTGGCA
ACTAACGCCACACCTGACAACTATGTGATATATAAAGAATCAAAAAACAGTGAGCTTTGT
TTAATCATTTATGATTGGAAAATATCTGTCGATGCCAGGGCAGAAACTAAAACAATGGAG
AAATA-CTACAAAAATATCTGGAAATCTTTCAAAGATATAAAAGTGAATGGAAAGCCATT
CCTGGAAGATCACCCTGTTTTCGTTTCTATAGTTATATTGAAACCTATTGCTGGGATGCC
AATCACTGTTACTAGCAGCAGGGTTTTGGAGAAATTTGAAGATTCTCCATCAGCATTGCA
TGGAGAAAGAATAAAGCATGCTAGAAATGCCAAATTGCTAAATATTTCTCATGTTGGGCA
AATAGTTGGAACCACACCCACAGTGGTGAGAAACTATTATGCAAACACTCAAAAGATCAA
ATCTGAAGTCAGAGGAATACTAGGTGATGATTTTGGATCTAAAGATGTGTTTTTTAGTCA
TTGGACCAGCAAATACAAAGAAAGAAATCCTACTGAAATAGCCTATTCTGAAGATATTGA
AAGAATAACTGATTCACTTGTTACAGATGAAATAACTAAAGAGGAAATAATACATTTTTT
GTTTGGAAATTTCTGTTTCCACATTGAAACAATGAATGACCAGCATATCGCCGACAAATT
TAAAGGGTACCAAAACTCTTGTATCAATTTAAAAATAGAGCCAAAAGTTGATTTAGCTGA
TTTGAAGGACCACTTAATCCAGAAGCAGCAAATATGGGAATCTCTGTATGGGAAACATCT
TGAGAAAATCATGCTTAGAATTAGAGAAAAAAAGAAAAAAGAAAAAGAAATACGTGACAT
AACCACAGCTTTTAACCAGAACGCTGCTGAATATGAAGAAAAGTACCCAAACTGTTTTAC
AAATGATCTCTCTGAAACTAAAACTAACTTTTCTATGACTTGGTCCCCAAGTTTTGAAA-
AAATAGAATTGAGCTCAGAGGTAGATTACAACAACGCAATTATAAACAAGTTTCGGGAAA
GCTTCAAAAGTTCTTCAAGGGTTATTTATAATAGCCCATATAGTAGCATAAATAACCAAA
CAAATAAAGCAAGAGATATAACAAACTTAGTTAGATTGTGTTTAACAGAGCTAAGTTGTG
ATACAACAAAAATGGAAAAGCAGGAGCTTGAGGATGAAATAGATATAAACACTGGGAGTA
TTAAAGTTGAGAGAACAAAAAAATCTAAAGAATGGAATAAGCAGGGTTCGTGTTTAACCA
GGAACAAAAATGAATTTTGCATGAAAGAGACAGGCAGGGAGAACAAAACTATCTATTTTA
AAGGCTTAGCAGTAATGAATATAGGAATGAGTTCTAAAAAAAGAATTCTAAAAAAAGAAG
AAATAAAGGAGAGGATTTCTAAAGGCTTGGAATATGATACCTCTGAAAGGCAGGCTGACC
CAAATGATGATTATTCAAGTATAGACATGTCATCTCTGACTCATATGAAAAAACTGATAA
GACATGACAACGAGGATAGCTTAAGCTGGTGTGAAAGGATTAAGGACTCTTTGTTTGTTC
TTCATAATGGTGATATAAGAGAGGAAGGCAAGATCACATCTGTTTACAATAATTATGCTA
AAAATCCTGAATGCTTGTACATTCAAGATTCAGTACTGAAAACTGAATTAGAGACTTGCA
AAAAGATAAACAAATTATGCAATGACCTAGCCATTTACCATTACTCTGAAGACATGATGC
AATTCTCCAAAGGTTTAATGGTGGCTGACAGGTACATGACCAAAGAAAGTTTCAAAATAC
TAACCACAGCAAATACGAGCATGATGCTATTGGCATTCAAAGGAGATGGAATGAACACCG
GAGGATCAGGAGTTCCTTACATAGCATTGCATATAGTGGATGAAGACATGTCAGATCAAT
TTAACATATGTTATACTAAAGAAATTTATAGCTATTTCCGAAATGGTAGTAATTACATTT
ATATAATGAGACCACAGAGACTCAATCAGGTGAGGCTGCTAAGCCTTTTCAAAACGCCTA
GTAAAGTTCCTGTATGTTTTGCACAATTTTCAAAGAAAGCTAACGAAATGGAAAAATGGC
TGAAAAACAAAGATATAGAAAAAGTAAGTGTCTTTTCTATGACAATGACTGTAAAACAGA
TATTAATAAATATTGTGTTTTCATCTGTCATGATAGGGACTGTGACAAAGCTCAGCAGGA
TGGGAATTTTTGACTTCATGCGGTATGCAGGTTTTTTGCCACTGTCTGATTATTCTAATA
TAAAAGAGTACATTAGAGACAAATTTGATCCTGATATAACCA-ATGTGGCAGATATCTAT
TTCGTTAATGGAATCAAAAAGCTATTGTTCAGAATGGAAGATCTCAATTTAAGCACAAAT
GCCAAACCCGTTGTTGTAGATCACGAAAATGATATTATAGGAGGGATAACAGACTTGAAT
ATAAAATGTCCAATAACAGGATCAACTCTACTGACTCTTGAGGATTTGTATAATAATGTC
TATTTGGCTATTTACATGATGCCTAAATCATTGCACAATCACGTTCACAATCTAACAAGC
TTGTTAAATGTCCCTGCTGAGTGGGAGCTAAAGTTCAGAAAAGAGTTAGGTTTCAACATA
TTTGAGGACATATACCCTAAGAAAGCAATGTTTGATGACAAAGACCTATTCTCTATAAAT
GGAGCTTTGAACGTGAAAGCATTATCTGATTACTATCTAGGAAATATAGAAAATGTGGGT
TTGATGAGATCAGAAATAGAAAATAAAGAAGATTTTCTAAGCCCTTGTTATAAAATATCT
ACTTTAAAATCTTCAAAAAAATGCTCGCAGTCAAACATTATAAGTACTGATGAGATAATA
GAGTGTCTCCAGAATGCAAAGATCCAAGATATAGAAAATTGGAAAGGAAATAACCTGGCC
ATTATAAAAGGGCTTATAAGAACCTACAATGAGGAGAAAAACAGATTGGTGGAATTTTTT
GAAGATAATTGTGTCAATTCACTGTATCTTGTAGAAAAGCTTAAAGAGATAATTAATAGT
GGATCAATAACTGTAGGGAAATCCGTAACATCTAAATTTATAAGAAATAACCATCCTTTA
ACAGTAGAAACATATCTCAAAACAAAACTATATTATAGAAATAATGTGACTGTTTTAAAG
TCTAAAAAAGTATCAGAGGAGCTTTATGACCTTGTAAAACAGTTTCATAACATGATGGAA
ATAGACTTAGATTCTGTTATGAACCTTGGGAAAGGTACAGAACGGAAAAAACACACATTC
TTGCAGATGCTTGAATTTGTCATGTCCAAAGCTAAAAATGTCACCGGGTCTGTAGATTTT
CTAGTTTCTGTTTTTGAAAAAATGCAGAGAACCAAAACAGACAGAGAAATATACTTGATG
AGTATGAAAGTGAAAATGATGCTTTATTTTATAGAGCACACATTCAAACATGTTGCGCAG
AGTGATCCATCAGAAGCCATATCTATAAGTGGAGACAATAAAATAAGGGCACTTTCTACA
TTATCTTTGGACACAATCACGTCTTACAACGACATTTTAAACAAAAATTCAAAGAAGTCA
AGATTGGCTTTCCTGTCTGCTGATCAATCGAAATGGTCGGCATCAGACCTTA---CCTAT
AAATATGTTTTAGCTATCATATTAAATCCAATTTTAACTACTGGTGAAGCTAGTTTAATG
ATAGAATGTATTTTAATGTATGTTAAATTGAAGAAGGTTTGTATACCAACAGATATTTTT
TTGAATCTAAGAAAAGCTCAAGGAACTTTCGGGCAAAATGAAACTGCCATAGGACTTTTG
ACTAAAGGTTTGACGACAAACACATACCCTGTTAGCATGAACTGGTTACAAGGCAATTTA
AATTATCTGTCTTCTGTTTATCACTCTTGTGCAATGAAAGCTTATCACAAGACTTTAGAA
TGCTACAAAGACTGTGATTTCCAAACTAGATGGATTGTGCACCCTGATGATAATGCAACA
TCATTGATAGCCAGTGGAGAGGTCGATAAAATGCTAACAGACTTTTCAAGCTCATCTCTG
CCAGAAATGTTGTTTAGAAGCATTGAAGCTCATTTCAAAAGCTTTTGCATAACTTTGAAC
CCAAAAAAGAGTTATGCTTCTTCATCAGAAGTAGAGTTTATATCTGAAAGAATT-GTAAA
TGGAGCAATTATTCCTCTCTATTGCAGACATTTAGCAAATTGTTGCACAGAATCTTCACA
TATAAGTTATTTTGATGATCTAATGTCACTAAGTATACATGTTACGATGCTTCTGAGAAA
AGGCTGTCCTAATGAAGTTATACCTTTTGCTTATGGGGCTGTACAGGTACAAGCATTAAG
CATCTATTCAATGCTTCCTGGTGGAGTGAATGATAGCATCAGAATTTTTAAGAAGCTTGG
AGTAAGTTTAAAGTCAAACGAGATTCCCACAAACATGGGGGGCTGGTTGACTTCTCCTAT
AGAGCCATTGTCTATATTAGGTCCATCATCGAATGATCAAATCATCTATTACAATGTGAT
AAGAGATTTTTTGAACAAAAAAAGTTTAGAGGAAGTAAAAGATAGCGTCTCTTCTTCCAG
CTATCTACAGATGAGATTCAGAGAGCTAAAAGGAAAGTATGAAAAAGGAACTCTGGAAGA
AAAAGATAAAAAGATGATATTTCTTATCAATCTGTTTGAGAAAGCATCAGTGTCTGAAGA
TTCAGACGTTCTAACAATCGGGATGAAATTTCAAACTATGTTAACTCAGATTATAAAATT
GCCCAATTTTATAAATGAGAATGCTTTAAACAAGATGTCAAGTTATAAAGATTTTTCAAA
ACTTTACCCTAATTTGAAAAAGAGTGAAGATTTATATAAAAGTACTAAGAACTTAAAGAT
AGACGAGGATGCTATTTTAGAGGAAGATGAGTTATATGAGAAGATTGCATCTAGCTTAGA
AATGGAATCTGTTCATGACATAATGATAAAAAATCCTGAAACAATTCTGATAGCACCATT
GAATGATAGAGATTTTTTACTTAGTCAGCTGTTCATGTACACAAGCCCTTCTAAAAGGAA
TCAGTTATCTAACCAATCTACAGAGAAACTTGCTTTGGATAGAGTATTAAGGTCAAAAGC
TAGAACATTTGTTGACATTTCCTCCACTGTGAAGATGACTTATGAAGAAAACATGGAAAA
GAAAATCTTGGAAATGCTAAAATTTGATTTAGATTCATATTGTTCATTTAAAACATGTGT
AAATCTAGTGATCAAGGATGTTAATTTCAGCATGCTGATTCCAATATTGGATTCTGCATA
CCCTTGTGAATCTAGGAAAAGAGATAACTACAATTTCAGGTGGTTTCAGACTGAGAAGTG
GATACCTGTTGTTGAAGGCTCTCCGGGATTAGTGGTAATGCATGCTGTCTATGGATCAAA
TTATATAGAAAATTTAGGTTTAAAAAACATCCCTCTAATAGACGATAGCATTAATGTTTT
AACAAGCACGTTTGGAACAGGTTTAATCATGGAGGATGTAAAATCCTTAGTTAAAGACAA
AGACAGCTTCGAAACAGAGGCTTTCAGCAATTCTAACGAATGTCAAAGATTGGTGAAAGC
ATGCAATTATATGATAGCAGCACAAAACAGGCTTTTAGCAATTAACACATGCTTTACTAG
GAAAAGCTTCCCCTTCTATTCTAAATTCAACCTAGGGAGAGGGTTTATCTCAAACACATT
AGCTCTCTTATCCACCATCTACAGTAAAGAAGAATCCTATCATTTTGTTTCTACAGCTAG
TTATAAATTAGACAAAACTATTAGAACTGTGATAAGTGCTCAGCAAGATATGAACTTAGA
GAAAATACTGGACACTGCTGTATACATATCAGATAAATTGCAGTCACTTTTCCCAACAAT
TACAAGAGAGGATATAGTTTTGATATTGCAAAATGTGTGCCTAGACAGCAAACCTATATG
GCAGAGTCTAGAAGACAAAATGAAAAAGGTTAACAATTCAACAGCAAGTGGCTTCACAGT
GTCAAATGTGATTCTGTCACATAACAGTGAATTGAACACAATCCAGAAACAAATTGTCTG
GATGTGGAACATGGGTTTATGTTCTCATAGAACATTAGATTTTGTTATCAGGTATATTAG
GAGAAGTGATGTAAGATATGTGAAAACTGAAGAACAAGACGAATCAGGAAATTATATCTC
TGGAACTATGTACAAAATCGGGATCATGACAAGAAGCTGTTATGTTCAATTGATAGCATC
TGATCAAGATGTAGCAGTTTCTTTGAGGACACCATTTGAGATATTGAATGAAAGAGATTA
TCTTTTTGACACATACAGAGAAAGTATAGAGAAATTATTGCAGAAATTTATGTTTGATAA
AGTGAACATAATAGAATCAAAACAACCACAGATTGTTTTCCTAGAACCAGGAGATGCCTG
CATCAGAATGACCGCAGACAACAAGATGATTGTAAAGGTTTATGCCACATCAAGACAAAT
AAGACTAGAGAATGTGAAATTAGTTGTGAAGATAAAATATGAAAACGTGAACTCCGATGT
GTGGGATATTATAGAAAGCCAAAAATCTCTAGTCTTAAGGCTCCCTGAAGTAGGGGAATG
TTTCTCTGATATGTACAAAACTGCAGACTCTGAAACTGAAACAATCAAAACCATAAAAAA
CAGGCTTATGACTTCTTTAACTTTCATAGAAGCCTTTGGAAACTTATCACAGCAGATCAA
AGAGATTGTGGATGATGATATCAGAGAAACAATGGATGAATTCTTAATGAACATCCGGGA
TACCTGCTTAGAAGGTTTGGAAAACTGCAAAAGTGTGGAAGAATATGATAGCTATCTTGA
TGAAAATGGGTTTAATGATACAGTAGAACTATTTGAAAACTTGTTAAGAACACATGACAA
CTTTGAAAATGAGTATAGTCCTCTGTTTTCAGAGATTGTTGACAAAGCAAAACAGTATAC
TAGAGATTTAGAAGGTTTCAAAGAAATACTGCTCATGCTTAAATATTCTTTGATAAATGA
TGCATCAGGATTTAAAAGCTATAGAGCCACTGGAATGCATGCTGTCGAACTAATGGCAAA
AAAGCACATAGAGATAGGGGAATTCAACTTGCTAGGAATGATCCAACTGATTAAAGCTTG
CGAAACATGCCACAACAATGACTCTATATTAAACTTAGCAAGTTTGAGGAATGTTCTTAG
CAGGACATATGCCACATTTGGGAGAAGAATAAGATTGAATCATGATCTGGATTTGCAAAA
TAACTTGATGGAAAAAAGTTATGATTTCAAGACACTGGTTTTACCAGAAATAAAATTATC
AGAACTATCAAGGGAGATACTAAAAGAGAATGGGTTTGTTATATCTGGAGAGAATCTAAA
AATGGATAGGTCTGATGAAGAATTTGAAGGTCTTGCCAGTTTTAATGTGTTGAGGCTAGA
TGAGGAAGAAATGTATGAAGGTTTGATCAAAGAAATGAAGATTAAAAGAAAAAAGAAAGG
GTTTTTATTCCCGGCAAATACACTTTTACTAAGTGAGTTGATAAAGTTCTTGATTGGGGG
GATAAAGGGAACCAGTTTTGATATAGAGACATTGTTGCGGAATAGTTTTAGACCAGACAT
ATTTTCAACTGACAGACTGGGCAGATTAAGTTCCAGTGTACCTGCACTCAAAGTTTATGC
AACTGTTTATATGGAATATAAGAATGTCAATTGTCCTTTAAATGAGATAGCTGACAGCTT
AGAAGGTTATCTAAAACTGACAAAAAGCAAGTCTAAGGAGCATTTCTTATCTGGAAGAGT
TAAGAAAGCCTTGATACAATTAAGAGATGAACAATCGCGAACTAAAAAACTAGAGGTCTA
TAAAGATATCGCAAATTTCCTTTCTAGGCACCCATTATGCTTATCAGAAAAAACATTGTA
TGGAAGATACACTTACTCTGATATCAATGATTATATCATGCAAACAAGAGAGATTATTTT
GAGTAAAATAAGTGAGTTGGATGAGGTTGTTGAAACAGATGAAGACAATTTCTTGCTTAG
TTATCTAAGAGGGGAAGAAGATGCCTTTGACGAAGATGATTCTGATGAAGAAGAAGACAC
GGATTAA
>MN493846.1_TSWV-BJFC-Ze_China
ATGAACATCCAGAAAATACAAAAATTAATAGAGAATGGAACTACTTTATTGTTGTCTATT
GAGGATTGTGTAGGTTCTAATCACGACCTAGCTTTGGATTTACATAAGAGAAATAGTGAT
GAGATCCCAGAAGATGTGATTATTAATAATAATGCAAAAAATTATGAGACGATGAGAGAG
TTAATTGTCAAAATCACTGCTGATGGAGAAGGACTAAACAAAGGGATGGCAACTGTAGAC
GTCAAGAAGTTGAATGAGATGGTTTCTCTGTTTGAGCAAAAATACCTAGAAACAGAGTTA
GCAAGGCATGATATTTTTGGAGAGTTGATCTCCAGGCACCTGAGAATAAAGCCCAAACAA
AGAAGTGAAGTGGAGATAGAGCATGCGCTCAGAGAATATCTGGATGAACTTAACAAAAAG
TCCTGCATTAATAAGCTCTCTGATGATGAGTTTGAGAGAATAAATAAAGAATATGTGGCA
ACTAACGCCACACCTGACAACTATGTGATATATAAAGAATCAAAAAACAGTGAGCTTTGT
TTAATCATTTATGATTGGAAAATATCTGTCGATGCCAGGACAGAAACTAAAACAATGGAG
AAATA-CTACAAAAATATCTGGAAATCCTTCAAAGATATAAAAGTGAATGGAAAGCCATT
CCTGGAAGATCACCCTGTTTTCGTTTCTATAGTTATATTGAAACCTATTGCTGGGATGCC
AATCACTGTTACTAGCAGCAGGGTTTTGGAGAAATTTGAAGATTCTCCATCAGCATTGCA
TGGAGAAAGAATAAAGCATGCTAGAAATGCCAAATTGCTAAATATTTCTCATGTTGGGCA
AATAGTTGGAACCACACCCACAGTGGTGAGAAACTATTATGCAAACACTCAAAAGATCAA
ATCTGAAGTCAGAGGAATACTAGGTGATGATTTTGGATCTAAAGATGTGTTTTTTAGTCA
CTGGACCAGCAAATACAAAGAAAGAAATCCTACTGAAATAGCCTATTCTGAAGATATTGA
AAGAATAATTGATTCACTTGTTACAGATGAAATAACTAAAGAGGAAATAATACATTTTTT
GTTTGGAAATTTCTGTTTCCACATTGAAACAATGAATGACCAGCATATCGCCGACAAATT
TAAAGGGTACCAAAACTCTTGTATCAATTTAAAAATAGAGCCAAAAGTTGATTTAGCTGA
TTTGAAGGACCACTTAATCCAGAAGCAGCAAATATGGGAATCTCTGTATGGGAAACATCT
TGAGAAAATCATGCTTAGAATTAGAGAAAAAAAGAAAAAAGAAAAAGAAATACCTGACAT
AACCACAGCTTTTAACCAGAATGCTGCTGAATATGAAGAAAAGTACCCAAACTGTTTTAC
AAATGATCTCTCTGAAACTAAAACTAACTTTTCTATGACTTGGTCCCCAAGTTTTGAAA-
AAATAGAATTGAGCTCAGAGGTAGATTACAACAACGCAATTATAAACAAGTTTCGGGAAA
GCTTCAAAAGTTCTTCAAGGGTTATTTATAATAGCCCATATAGTAGCATAAATAACCAAA
CAAATAAAGCAAGAGATATAACAAACTTAGTTAGACTGTGTTTAACAGAGCTAAGTTGTG
ATACAACAAAAATGGAAAAGCAGGAGCTTGAGGATGAAATAGATATAAACACTGGGAGTA
TTAAAGTTGAGAGAACAAAAAAATCTAAAGAATGGAATAAGCAGGGTTCGTGTTTAACCA
GGAACAAAAATGAATTTTGCATGAAAGAGACAGGCAGGGAGAACAAAACTATCTATTTTA
AAGGCTTAGCAGTAATGAATATAGGAATGAGTTCTAAAAAAAGAATTCTTAAAAAAGAAG
AAATAAAAGAGAGGATTTCTAAAGGCTTGGAATATGATACCTCTGAAAGGCAGGCTGACC
CAAATGATGATTATTCAAGTATAGACATGTCATCTCTGACTCATATGAAAAAACTGATAA
GACATGATAACGAGGATAGCTTAAGCTGGTGTGAAAGGATTAAGGACTCTTTGTTTGTTC
TTCATAATGGTGATATAAGAGAGGAAGGCAAGATCACATCTGTTTACAATAATTATGCTA
AAAATCCTGAATGCTTGTACATTCAAGATTCAGTACTGAAAACTGAATTAGAGACTTGCA
AAAAGATAAACAAATTATGCAATGACCTAGCCATTTACCATTACTCTGAAGACATGATGC
AATTCTCCAAAGGTTTAATGGTGGCTGACAGGTACATGACCAAAGAAAGTTTCAAAATAC
TAACCACAGCAAATACGAGCATGATGCTATTGGCATTCAAAGGAGATGGAATGAACACCG
GAGGATCAGGAGTTCCTTACATAGCATTGCATATAGTGGATGAAGACATGTCAGATCAAT
TTAACATATGTTATACTAAAGAAATTTATAGCTATTTCCGAAATGGTAGTAATTACATTT
ATATAATGAGACCACAGAGACTCAATCAGGTGAGGCTGCTAAGCCTTTTCAAAACGCCTA
GTAAAGTTCCTGTATGTTTTGCACAATTTTCAAAGAAAGCTAACGAAATGGAAAAATGGC
TGAAAAACAAAGATATAGAAAAAGTAAATGTCTTTTCTATGACAATGACTGTAAAACAGA
TATTAATAAATATTGTGTTTTCATCTGTCATGATAGGAACTGTGACAAAGCTCAGCAGGA
TGGGAATTTTTGACTTCATGCGGTATGCAGGTTTTTTGCCACTGTCTGATTATTCTAATA
TAAAAGAGTACATTAGAGACAAATTTGATCCTGATATAACCA-ATGTGGCAGATATCTAT
TTTGTTAATGGAATCAAAAAGCTATTGTTCAGAATGGAAGATCTCAATTTAAGCACAAAT
GCCAAACCCGTTGTTGTAGATCACGAAAATGATATTATAGGAGGGATAACAGACTTGAAT
ATAAAATGTCCAATAACAGGATCAACTCTACTGACTCTTGAGGATTTGTATAATAATGTC
TATTTGGCTATTTACATGATGCCTAAATCATTGCACAATCACGTTCACAATCTAACAAGC
TTGTTAAATGTCCCTGCTGAGTGGGAGCTAAAGTTCAGAAAAGAGTTAGGTTTCAACATA
TTTGAGGACATATACCCTAAGAAAGCAATGTTTGATGACAAAGACCTATTCTCTATAAAT
GGAGCTTTGAACGTGAAAGCATTATCTGATTACTATCTAGGAAATATAGAAAATGTGGGT
TTGATGAGATCAGAAATAGAAAATAAAGAAGATTTTCTAAGCCCTTGTTATAAAATATCT
ACTTTAAAATCTTCAAAAAAATGCTCGCAGTCAAACATTATAAGTACTGATGAGATAATA
GAGTGTCTCCAGAATGCAAAGATCCAAGATATAGAAAATTGGAAAGGAAATAACCTGGCC
ATTATAAAAGGGCTTATAAGAACCTACAATGAGGAGAAAAACAGATTGGTGGAATTTTTT
GAAGATAATTGTGTCAATTCACTGTATCTTGTAGAAAAGCTTAAAGAGATAATTAATAGT
GGATCAATAACTGTAGGGAAATCCGTAACATCTAAATTTATAAGAAATAACCATCCTTTA
ACAGTAGAAACATATCTCAAAACAAAACTATATTATAGAAATAATGTGACTGTTTTAAAG
TCCAAAAAAGTATCAGAGGAGCTTTATGACCTTGTAAAACAGTTTCATAACATGATGGAA
ATAGACTTAGATTCTGTTATGAACCTTGGGAAAGGTACAGAAGGGAAAAAACACACATTC
TTGCAGATGCTTGAATTTGTCATGTCCAAAGCTAAAAATGTCACCGGGTCTGTAGATTTT
CTAGTTTCTGTTTTTGAAAAAATGCAGAGAACCAAAACAGACAGAGAAATATACTTGATG
AGTATGAAAGTGAAAATGATGCTTTATTTTATAGAGCACACATTCAAACATGTTGCGCAG
AGTGATCCATCAGAAGCCATATCTATAAGTGGAGACAATAAAATAAGGGCACTTTCTACA
TTATCTTTGGACACAATCACGTCTTACAACGACATTTTAAACAAAAATTCAAAGAAGTCA
AGATTGGCTTTCCTGTCTGCTGATCAATCGAAATGGTCGGCATCAGACCTTA---CCTAT
AAATATGTTTTAGCTATCATATTAAATCCAATTTTAACTACTGGTGAAGCTAGTTTAATG
ATAGAATGTATTTTAATGTATGTTAAATTGAAGAAGGTTTGTATACCAACAGATATTTTT
TTGAATCTAAGAAAAGCTCAAGGAACTTTCGGGCAAAATGAAACTGCCATAGGACTTTTG
ACTAAAGGTTTGACGACAAACACATACCCTGTTAGCATGAACTGGTTACAAGGCAATTTA
AATTATCTGTCTTCTGTTTATCACTCTTGTGCAATGAAAGCTTATCACAAGACTTTAGAA
TGCTACAAAGACTGTGATTTCCAAACTAGATGGATTGTGCACTCTGATGATAATGCGACA
TCATTGATAGCCAGTGGAGAGGTCGATAAAATGCTAACAGACTTTTCAAGCTCATCTCTG
CCAGAAATGTTGTTTAGAAGCATTGAAGCTCATTTCAAAAGCTTTTGCATAACTTTGAAC
CCAAAAAAGAGTTATGCTTCTTCATCAGAAGTAGAGTTTATATCTGAAAGAATT-GTAAA
TGGAGCAATTATTCCTCTCTATTGCAGACATTTAGCAAATTGTTGCACAGAATCTTCACA
TATAAGTTATTTTGATGATCTAATGTCACTAAGTATACATGTTACGATGCTTCTGAGAAA
AGGCTGTCCTAATGAAGTTATACCTTTTGCTTATGGGGCTGTACAGGTACAAGCATTAAG
CATCTATTCAATGCTTCCTGGTGAAGTGAATGATAGCATCAGAATTTTTAAGAAGCTTGG
AGTAAGTTTAAAGTCAAACGAGATTCCCACAAACATGGGGGGCTGGTTGACTTCTCCTAT
AGAGCCATTGTCTATATTAGGTCCATCATCGAATGATCAAATCATCTATTACAATGTGAT
AAGAGATTTTTTGAACAAAAAAAGTTTAGAGGAAGTAAAAGATAGCGTCTCTTCTTCCAG
CTATCTACAGATGAGATTCAGAGAGCTAAAAGGAAAGTATGAAAAAGGAACTCTGGAAGA
AAAAGATAAAAAGATGATATTTCTTATCAATCTGTTTGAGAAAGCATCAGTGTCTGAAGA
TTCAGACGTTCTAACAATCGGGATGAAATTTCAAACTATGTTAACTCAGATTATAAAATT
GCCCAATTTTATAAATGAGAATGCTTTAAACAAGATGTCAAGTTATAAAGATTTTTCAAA
ACTTTACCCTAATTTGAAAAAGAATGAAGATTTATATAAAAGTACTAAGAGCTTAAAGAT
AGACGAGGATGCTATTTTAGAGGAAGATGAGTTATATGAGAAGATTGCATCTAGCTTAGA
AATGGAATCTGTTCATGACATAATGATAAAAAATCCTGAAACAATCCTGATAGCACCATT
GAATGATAGAGATTTTTTACTTAGTCAGCTGTTCATGTACACAAGCCCTTCTAAAAGGAA
TCAGTTATCTAACCAATCTACAGAGAAACTTGCTTTGGATAGAGTATTAAGGTCAAAAGC
TAGAACATTTGTAGACATTTCTTCCACTGTGAAGATGACTTATGAAGAAAACATGGAAAA
GAAAATCTTGGAAATGCTAAAATTTGATTTAGATTCATATTGTTCATTTAAAACATGTGT
AAATCTAGTGATCAAGGATGTTAATTTCAGCATGCTGATTCCAATATTGGATTCTGCATA
CCCTTGTGAATCTAGGAAAAGAGATAACTACAATTTCAGGTGGTTTCAGACTGAGAAGTG
GATACCTGTAGTTGAAGGCTCTCCAGGATTAGTGGTAATGCATGCTGTCTATGGATCAAA
TTATATAGAAAATTTAGGTTTAAAAAACATCCCTCTAACAGACGATAGCATTAATGTTTT
AACAAGCACGTTTGGAACAGGTTTAATCATGGAGGATGTAAAATCCTTAGTTAAAGGCAA
AGACAGCTTCGAAACAGAGGCTTTCAGCAATTCTAACGAATGTCAAAGATTGGTGAAAGC
ATGCAATTATATGATAGCAGCACAAAACAGGCTTTTAGCAATTAACACATGCTTTACTAG
GAAAAGCTTCCCCTTCTATTCTAAATTCAACCTAGGGAGAGGGTTTATCTCAAACACATT
AGCTCTCTTATCCACCATCTACAGTAAAGAAGAATCCTATCATTTTGTTTCTACAGCTAG
TTATAAATTAGACAAAACTATTAGAACTGTGATAAGTGCTCAGCAAGATATGAACTTAGA
GAAAATACTGGACACTGCTGTATACATATCAGATAAATTGCAGTCACTTTTCCCAACAAT
TACAAGAGAGGATATAGTTTTGATATTGCAAAATGTGTGCCTAGACAGCAAACCTATATG
GCAGAGTCTAGAAGACAAAATGAAAAAGATTAACAATTCAACAGCAAGTGGCTTCACAGT
GTCAAATGTGATTCTGTCACATAACAGTGAATTGAACACAATCCAGAAACAAATTGTCTG
GATGTGGAACATGGGTTTATGTTCTCATAGAACATTAGATTTTGTTATCAGGTATATTAG
GAGAAGTGATGTAAGATATGTGAAAACTGAAGAACAAGACGAATCAGGAAATTATATCTC
TGGAACTATGTACAAAATCGGGATCATGACAAGAAGCTGTTATGTTCAATTGATAGCATC
TGATCAAGATGTAGCAGTTTCTTTGAGGACACCATTTGAGATATTGAATGAAAGAGATTA
TCTTTTTGACACATACAGAGAAAGTATAGAGAAATTATTGCAGAAATTTATGTTTGATAA
AGTGAACATAATAAAATCAAAACAACCACAGATTGTTTTCCTAGAACCAGGAGATGCCTG
CATCAGAATGACCACAGACAACAAGATGATTATAAAGGTTAATGCCACATCAAGACAAAT
AAGACTAGAGAATGTGAAATTAGTTGTGAAGATAAAATATGAAAACGTGAACTCCGATGT
GTGGGATATTATAGAAAGCCAAAAATCTCTAGTCTTAAGGCTCCCTGAAGTAGGGGAATG
TTTCTCTGATATGTACAAAACTGCAGACTCTGAAACTGAAACAATCAAAACCATAAAAAA
CAGGCTTATGACTTCTTTAACTTTCATAGAAGCCTTTGGAAACTTATCACAGCAGATCAA
AGAGATTGTGGATGATGATATCAGAGAAACGATGGATGAATTCTTAATGAACATCCGGGA
TACCTGCTTAGAAGGTTTGGAAAACTGCAAAAGTGTGGAAGAATATGATAGCTATCTTGA
TGAAAATGGGTTTAATGATACAGTAGAACTATTCGAAAACTTGTTAAGAACACATGACAA
CTTTGAAAATGAGTATAGTCCTCTGTTTTCAGAGATTGTTGACAAAGCAAAACAGTATAC
TAGAGATTTAGAAGGTTTCAAAGAAATACTGCTCATGCTTAAATATTCTTTGATAAATGA
TGCATCAGGATTTAAAAGCTATAGAGCCACTGGAATGCATGCTGTCGAACTAATGGCAAA
AAAGCACATAGAGATAGGGGAATTCAACTTGCTAGGAATGATCCAATTGATTAAAGCTTG
CGAAACATGCCACAACAATGACTCTATATTAAACTTAGCAAGTTTGAGGAATGTTCTTAG
CAGGACATATGCCACATTTGGGAGAAGAATAAGATTGAATCATGATCTGGATTTGCAAAA
TAACTTGATGGAAAAAAGTTATGATTTCAAGACACTGGTTTTACCAGAAATAAAATTATC
AGAACTATCAAGGGAGATACTAAAAGAGAATGGGTTTGTTATATCTGGAGAGAATCTAAA
AATGGATAGGTCTGATGAAGAGTTTGAAGGTCTTGCCAGTTTTAATGTGTTGAGGCTAGA
TGAGGAAGAAATGTATGAAGGTTTGATCAAAGAAATGAAGATTAAAAGAAAAAAGAAAGG
GTTTTTATTCCCGGCAAATACACTTTTACTAAGTGAGTTGATAAAGTTCTTGATTGGAGG
GATAAAGGGAACCAGTTTTGATATAGAGACATTGTTGCGGAATAGTTTTAGACCAGACAT
ATTTTCAACTGACAGACTGGGCAGATTAAGTTCCAGTGTACCTGCACTCAAAGTTTATGC
AACTGTTTATATGGAATATAAGAATGTCAATTGTCCTTTAAATGAGATAGCTGACAGCTT
AGAAGGTTATCTAAAACTGACAAAAAGCAAGTCTAAGGAGCATTTCTTATCTGGAAGAGT
TAAGAAAGCTTTGATACAATTAAGAGATGAACAATCGCGAACTAAAAAACTAGAGGTCTA
TAAAGATATCGCAAATTTTCTTTCTAGGCACCCATTATGCTTATCAGAAAAAACATTGTA
TGGAAGATACACTTACTCTGATATCAATGATTATATCATGCAAACAAGAGAGATTATTTT
GAGTAAAATAAGTGAGTTGGATGAGGTTGTTGAAACAGATGAAGACAATTTCTTGCTTGG
TTATCTAAGAGGGGAAGAAGATGCCTTTGACGAAGATGATTCTGATGAAGAAGAAGACAC
GGATTAA
>MN870626.1_YNHHMZ_China
ATGAACATCCAGAAAATACAAAAATTAATAGAGAATGGAACTACTTTATTGTTGTCTATT
GAGGATTGTGTAGGTTCTAATCACGACCTAGCTTTGGATTTACATAAGAGAAATAGTGAT
GAGATCCCAGAAGATGTGATTATTAATAATAATGCAAAAAATTATGAGACGATGAGAGAG
TTAATTGTCAAAATCACTGCTGATGGAGAAGGACTAAACAAAGGGATGGCAACTGTAGAT
GTCAAGAAGTTAAGTGAGATGGTTTCTCTGTTTGAGCAAAAATACCTAGAAACAGAGTTA
GCAAGGCATGATATTTTTGGAGAGCTGATCTCCAGGCACCTGAGAATAAAGCCCAAACAA
AGAAGTGAAGTGGAGATAGAGCATGCGCTCAGAGAATATCTGGATGAGCTTAACAAAAAG
TCCTGCATTAATAAGCTCTCTGATGATGAGTTTGAGAGAATAAATAAAGAATATGTGGCA
ACTAACGCCACACCTGACAACTATGTGATATATAAAGAATCAAAAAACAGTGAGCTTTGT
TTAATCATTTATGATTGGAAAATATCTGTCGATGCCAGGACAGAAACTAAAACAATGGAG
AAATA-CTACAAAAATATCTGGAAATCTTTCAAAGATATAAAAGTGAATGGAAAGCCATT
CCTGGAAGATCACCCTGTTTTCGTTTCTATAGTTATATTGAAACCTATTGCTGGGATGCC
AATCACTGTTACTAGCAGCAGGGTTTTGGAGAAATTTGAAGATTCTCCATCAGCATTGCA
TGGAGAAAGAATAAAGCATGCTAGAAATGCCAAATTGCTAAATATTTCTCATGTTGGGCA
AATAGTTGGAACCACACCCACAGTGGTGAGAAACTATTATGCAAACACTCAAAAGATCAA
ATCTGAAGTCAGAGGAATACTAGGTGATGATTTTGGATCTAAAGATGTGTTTTTTAGTCA
CTGGACCAGCAAATACAAAGAAAGAAATCCTACTGAAATAGCCTATTCTGAAGATATTGA
AAGAATAATTGATTCACTTGTTACAGATGAAATAACTAAAGAGGAAATAATACATTTTTT
GTTTGGAAATTTCTGTTTCCACATTGAAACAATGAATGACCAGCATATCGCCGACAAATT
TAAAGGGTACCAAAACTCTTGTATCAATTTAAAAATAGAGCCAAAAGTTGATTTAGCTGA
TTTGAAGGACCACTTAATCCAGAAGCAGCAAATATGGGAATCTCTGTATGGGAAACATCT
TGAGAAAATCATGCTTAGAATTAGAGAAAAAAAGAAAAAAGAAAAAGAAATACCTGACAT
AACCACAGCTTTTAACCAGAATGCTGCTGAATATGAAGAAAAGTACCCAAACTGTTTTAC
AAATGATCTCTCTGAAACTAAAACTAACTTTTCTATGACTTGGTCCCCAAGTTTTGAAA-
AAATAGAATTGAGCTCAGAGGTAGATTACAACAACGCAATTATAAACAAGTTTCGGGAAA
GCTTCAAAAGTTCTTCAAGGGTTATTTATAATAGCCCATATAGTAGCATAAATAACCAAA
CAAATAAAGCAAGAGATATAACAAACTTAGTTAGACTGTGTTTAACAGAGCTAAGTTGTG
ATACAACAAAAATGGAAAAGCAGGAGCTTGAGGATGAAATAGATATAAACACTGGGAGTA
TTAAAGTTGAGAGAACAAAAAAATCTAAAGAATGGAATAAGCAGGGTTCGTGTTTAACCA
GGAACAAAAATGAATTTTGCATGAAAGAGACAGGCAGGGAGAACAAAACTATCTATTTTA
AAGGCTTAGCAGTAATGAATATAGGAATGAGTTCTAAAAAAAGAATTCTAAAAAAAGAAG
AAATAAAAGAGAGGATTTCTAAAGGCTTGGAATATGATACCTCTGAAAGGCAGGTTGACC
CAAATGATGATTATTCAAGTATAGACATGTCATCTCTGACTCATATGAAAAAACTGATAA
GACATGACAACGAGGATAGCTTAAGCTGGTGTGAAAGGATTAAGGACTCTTTGTTTGTTC
TTCATAATGGTGATATAAGAGAGGAAGGCAAGATCACATCTGTTTACAATAATTATGCTA
AAAATCCTGAATGCTTGTACATTCAAGATTCAGTACTGAAAACTGAATTAGAGACTTGCA
AAAAGATAAACAAATTATGCAATGACCTAGCCATTTACCATTACTCTGAAGACATGATGC
AATTCTCCAAAGGCTTAATGGTGGCTGACAGGTACATGACCAAAGAAAGTTTCAAAATAC
TAACCACAGCAAATACGAGCATGATGCTATTGGCATTCAAAGGAGATGGAATGAACACCG
GAGGATCAGGAGTTCCTTACATAGCATTGCATATAGTGGATGAAGACATGTCAGATCAAT
TTAACATATGTTATACTAAAGAAATTTATAGCTATTTCCGAAATGGTAGTAATTACATTT
ATATAATGAGACCACAGAGACTCAATCAGGTGAGGCTGCTAAGCCTTTTCAAAACGCCTA
GTAAAGTTCCTGTATGTTTTGCACAATTTTCAAAGAAAGCTAACGAAATGGAAAAATGGC
TGAAAAACAAAGATATAGAAAAAGTAAATGTCTTTTCTATGACAATGACTGTAAAACAGA
TATTAATAAATATTGTGTTTTCATCTGTCATGATAGGAACTGTGACAAAGCTCAGCAGGA
TGGGAATTTTTGACTTCATGCGGTATGCAGGTTTTTTGCCACTGTCTGATTATTCTAATA
TAAAAGAGTACATTAGAGACAAATTTGATCCTGATATAACCA-ATGTGGCAGATATCTAT
TTCGTTAATGGAATCAAAAAGCTATTGTTCAGAATGGAAGATCTCAATTTAAGCACAAAT
GCCAAACCCGTTGTTGTAGATCACGAAAATGATATTATAGGAGGGATAACAGACTTGAAT
ATAAAATGTCCAATAACAGGATCAACTCTACTGACTCTTGAGGATTTGTATAATAATGTC
TATTTGGCTATTTACATGATGCCTAAATCATTGCACAATCACGTTCACAATCTAACAAGC
TTGTTAAATGTCCCTGCTGAGTGGGAGCTGAAGTTCAGAAAAGAGTTAGGTTTCAACATA
TTTGAGGACATATACCCTAAGAAAGCAATGTTTGATGACAAAGACCTATTCTCTATAAAT
GGAGCTTTGAACGTGAAAGCATTATCTGATTACTATCTAGGAAATATAGAAAATGTGGGT
TTGATGAGATCAGAAATAGAAAATAAAGAAGATTTTCTAAGCCCTTGTTATAAAATATCT
ACTTTAAAATCTTCAAAAAAATGCTCGCAGTCAAACATTATAAGTACTGATGAGATAATA
GAGTGTCTCCAGAATGCAAAGATCCAAGATATAGAAAATTGGAAAGGAAATAACCTGGCC
ATTATAAAAGGGCTTATAAGAACCTACAATGAGGAGAAAAACAGATTGGTGGAATTTTTT
GAAGATAATTGTGTCAATTCACTGTATCTTGTAGAAAAGCTTAAAGAGATAATTAATAGT
GGATCAATAACTGTAGGGAAATCCGTAACATCTAAATTTATAAGAAATAACCATCCTTTA
ACAGTAGAAACATATCTCAAAACAAAACTATATTATAGAAATAATGTGACTGTTTTAAAG
TCTAAAAAAGTATCAGAGGAGCTTTATGACCTTGTAAAACAGTTTCATAACATGATGGAA
ATAGACTTAGATTCTGTTATGAACCTTGGGAAAGGTACAGAAGGGAAAAAACACACATTC
TTGCAGATGCTTGAATTTGTCATGTCCAAAGCTAAAAATGTCACCGGGTCTGTAGATTTT
CTAGTTTCTGTTTTTGAAAAAATGCAGAGAACCAAAACAGACAGAGAAATATACTTGATG
AGTATGAAAGTGAAAATGATGCTTTATTTTATAGAGCACACATTCAAACATGTTGCGCAG
AGTGATCCATCAGAAGCCATATCTATAAGTGGAGACAATAAAATAAGGGCACTTTCCACA
TTATCTTTGGACACAATCACGTCTTACAACGACATTTTAAACAAAAATTCAAAGAAGTCA
AGATTGGCTTTCCTGTCTGCTGATCAATCGAAATGGTCGGCATCAGACCTTA---CCTAT
AAATATGTTTTAGCTATCATATTAAATCCAATTTTAACTACTGGTGAAGCTAGTTTAATG
ATAGAATGTATTTTAATGTATGTTAAATTGAAGAAGGTTTGTATACCAACAGATATTTTT
TTGAATCTAAGAAAAGCTCAAGGAACTTTCGGGCAAAATGAAACTGCCATAGGACTTTTG
ACTAAAGGTTTGACGACAAACACATACCCTGTTAGCATGAACTGGTTACAAGGCAATTTA
AATTATCTGTCTTCTGTTTATCACTCTTGTGCAATGAAAGCTTATCACAAGACTTTAGAA
TGCTACAAAGACTGTGATTTCCAAACTAGATGGATTGTGCACTCTGATGATAATGCGACA
TCATTGATAGCCAGTGGAGAGGTCGATAAAATGCTAACAGACTTTTCAAGCTCATCTCTG
CCAGAAATGTTGTTTAGAAGCATTGAAGCTCATTTCAAAAGCTTTTGCATAACTTTGAAC
CCAAAAAAGAGTTATGCTTCTTCATCAGAAGTAGAGTTTATATCTGAAAGAATT-GTAAA
TGGAGCAATTATTCCTCTCTATTGCAGACATTTAGCAAATTGTTGCACAGAATCTTCACA
TATAAGTTATTTTGATGATCTAATGTCACTAAGTATACATGTTACGATGCTTCTGAGAAA
AGGCTGTCCTAATGAAGTTATACCTTTTGCTTATGGGGCTGTACAGGTACAAGCATTAAG
CATCTATTCGATGCTTCCTGGTGAAGTGAATGATAGCATCAGAATTTTTAAGAAGCTTGG
AGTAAGTTTAAAGTCAAACGAGATTCCCACAAACATGGGGGGCTGGTTGACTTCTCCTAT
AGAGCCATTGTCTATATTAGGTCCATCATCGAATGATCAAATCATCTATTACAATGTGAT
AAGAGATTTTTTGAACAAAAAAAGTTTAGAGGAAGTAAAAGATAGCGTCTCTTCTTCCAG
CTATCTACAGATGAGATTCAGAGAGCTAAAAGGAAAGTATGAAAAAGGAACTCTGGAAGA
AAAAGATAAAAAGATGATATTTCTTATCAATCTGTTTGAGAAAGCATCAGTGTCTGAAGA
TTCAGACGTTCTAACAATCGGGATGAAATTTCAAACTATGTTAACTCAGATTATAAAATT
GCCCAATTTTATAAATGAGAATGCTTTAAACAAGATGTCAAGTTATAAAGATTTTTCAAA
ACTTTACCCTAATTTGAAAAAGAATGAAGATTTATATAAAAGTACTAAGAACTTAAAGAT
AGACGAGGATGCTATTTTAGAGGAAGATGAGTTATATGAGAAGATTGCATCTAGCTTAGA
AATGGAATCTGTTCATGACATAATGATAAAAAATCCTGAAACAATCCTGATAGCACCATT
GAATGATAGAGATTTTTTACTTAGTCAGCTGTTCATGTACACAAGCCCTTCTAAAAGGAA
TCAGTTATCTAACCAATCTACAGAGAAACTTGCTTTGGATAGAGTATTAAGGTCAAAAGC
TAGAACATTTGTAGACATTTCTTCCACTGTGAAGATGACTTATGAAGAAAACATGGAAAA
GAAAATCTTGGAAATGCTAAAATTTGATTTAGATTCATATTGTTCATTTAAAACATGTGT
AAATCTAGTGATCAAGGATGTTAATTTCAGCATGCTGATTCCAATATTGGATTCTGCATA
CCCTTGTGAATCTAGGAAAAGAGATAACTACAATTTCAGGTGGTTTCAGACTGAGAAATG
GATACCTGTAGTTGAAGGCTCTCCGGGATTAGTGGTAATGCATGCTGTCTATGGATCAAA
TTATATAGAAAATTTAGGTTTAAAAAACATCCCTCTAACAGACGATAGCATTAATGTTTT
AACAAGCACGTTTGGAACAGGTTTAATCATGGAGGATGTAAAATCCTTAGTTAAAGGCAA
AGACAGCTTCGAAACAGAGGCTTTCAGCAATTCTAACGAATGTCAAAGATTGGTGAAAGC
ATGCAATTATATGATAGCAGCACAAAACAGGCTTTTAGCAATTAACACATGCTTTACTAG
GAAAAGCTTCCCCTTCTATTCTAAATTCAACCTAGGGAGAGGGTTTATCTCAAACACATT
AGCTCTCTTATCCACCATCTACAGTAAAGAAGAATCCTATCATTTTGTTTCTACAGCTAG
TTATAAATTAGACAAAACCATTAGAACTGTGATAAGTGCTCAGCAAGATATGAACTTAGA
GAAAATATTGGACACTGCTGTATACATATCAGATAAATTGCAGTCACTTTTCCCAACAAT
TACAAGAGAGGATATAGTTTTGATATTGCAAAATGTGTGCCTAGACAGCAAACCTATATG
GCAGAGTCTAGAAGACAAAATGAAAAAGATTAACAATTCAACAGCAAGTGGCTTCACAGT
GTCAAATGTGATTCTGTCACATAACAGTGAATTGAACACAATCCAGAAACAAATTGTCTG
GATGTGGAACATGGGTTTATGTTCTCATAGAACATTAGATTTTGTTATCAGATATATTAG
GAGAAGTGATGTAAGATATGTGAAAACTGAAGAACAAGACGAATCAGGAAATTATATCTC
TGGAACTATGTACAAAATCGGGATCATGACAAGAAGCTGTTATGTTCAATTGATAGCATC
TGATCAAGATGTAGCAGTTTCTTTGAGGACACCATTTGAGATATTGAATGAAAGAGATTA
TCTTTTTGACACATACAGAGAAAGTATAGAGAAATTATTGCAGAAATTTATGTTTGATAA
AGTGAACATAATAAAATCAAAACAACCGCAGATTGTTTTCCTAGAACCAGGAGATGCCTG
CATCAGAATGACCACAGACAACAAGATGATTGTAAAGGTTAATGCCACATCAAGACAAAT
AAGACTAGAGAATGTGAAATTAGTTGTGAAGATAAAATATGAAAACGTAAACTCCGATGT
GTGGGATATTATAGAAAGCCAAAAATCTCTAGTCTTAAGGCTCCCTGAAGTAGGGGAATG
TTTCTCTGATATGTACAAAACTGCAGACTCTGAAACTGAAACAATCAAAACCATAAAAAA
CAGGCTTATGACTTCTTTAACTTTCATAGAAGCCTTTGGAAACTTATCACAGCAGATCAA
AGAGATTGTGGATGATGATATCAGAGAAACGATGGATGAATTCTTAATGAACATCCGGGA
TACCTGCTTAGAAGGTTTGGAAAACTGCAAAAGTGTGGAAGAATATGATAGCTATCTTGA
TGAAAATGGGTTTAATGATACAGTAGAACTATTCGAAAACTTGTTAAGAACACATGACAA
CTTTGAAAATGAGTATAGTCCTCTGTTTTCAGAGATTGTTGACAAAGCAAAACAGTATAC
TAGAGATTTAGAAGGTTTCAAAGAAATACTGCTCATGCTTAAATATTCTTTGATAAATGA
TGCATCAGGATTTAAAAGCTATAGAGCCACTGGAATGCATGCTGTCGAACTAATGGCAAA
AAAGCACATAGAGATAGGGGAATTCAACTTGCTAGGAATGATCCAACTGATTAAAGCTTG
CGAAACATGCCACAACAATGACTCTATATTAAACTTAGCAAGTTTGAGGAATGTTCTTAG
CAGGACATATGCCACATTTGGGAGAAGAATAAGATTGAATCATGATCTGGATTTGCAAAA
TAACTTGATGGAAAAAAGTTATGATTTCAAGACACTGGTTTTACCAGAAATAAAATTATC
AGAACTATCAAGGGAGATACTAAAAGAGAATGGGTTTGTTATATCTGGAGAGAATCTAAA
AATGGATAGGTCTGATGAAGAATTTGAAGGTCTTGCCAGTTTTAATGTGTTGAGGCTAGA
TGAGGAAGAAATGTATGAAGGTTTGATCAAAGAAATGAAGATTAAAAGAAAAAAGAAAGG
GTTTTTATTCCCGGCAAATACACTTTTACTAAGTGAGTTGATAAAGTTCTTGATTGGAGG
GATAAAGGGAACCAGTTTTGATATAGAGACATTGTTGCGGAATAGTTTTAGACCAGACAT
ATTTTCAACTGACAGACTGGGCAGATTAAGTTCCAGTGTACCTGCACTCAAAGTTTATGC
AACTGTTTATATGGAATATAAGAATGTCAATTGTCCTTTAAATGAGATAGCTGACAGCTT
AGAAGGTTATCTAAAACTGACAAAAAGCAAGTCTAAGGAGCATTTCTTATCTGGAAGAGT
TAAGAAAGCTTTGATACAATTAAGAGATGAACAATCGCGAACTAAAAAACTAGAGGTCTA
TAAAGATATCGCAAATTTCCTTTCTAGGCACCCATTATGCTTATCAGAAAAAACATTGTA
TGGAAGATACACTTACTCTGATATCAATGATTATATCATGCAAACAAGAGAGATTATTTT
GAGTAAAATAAGTGAGTTGGATGAGGTTGTTGAAACAGATGAAGACAATTTCTTGCTTAG
TTATCTAAGAGGGGAAGAAGATGCCTTTGACGAAGATGATTCTGATGAAGAAGAAGACAC
GGATTAA
>MF159039.1_CY_South_Korea
ATGAACATCCAGAAAATACAAAAATTAATAGAGAATGGAACTACTTTATTGTTGTCTATC
GAGGATTGTGTAGGTTCTAACCATGATCTAGCTTTGGATTTACATAAGAGAAATAGTGAT
GAGATCCCAGAAGATGTGATTATTAATAATAATGCAAAAAATTATGAGACGATGAGAGAG
TTAATTGTCAAAATCACTGCTGATGGGGAAGGACTAAACAAAGGGATGGCAACTGTGGAC
GTCAAGAAGCTAAATGAGATGGTTTCTTTGTTTGAGCAAAAATACCTAGAAACAGAGTTA
GCAAGGCACGATATTTTTGGAGAGCTGATCTCTAGGCACCTGAGAATAAAGCCCAAACAA
AGAAGTGAAGTGGAGATAGAGCATGCACTCAGAGAATATCTGGATGAACTTAACAAAAAA
TCCTGCATTAATAAGCTCTCTGATGATGAGTTTGAGAGAATAAATAAAGAATATGTGGCA
ACTAATGCCACACCTGATAACTATGTGATATATAAAGAATCAAAAAACAGCGAGCTTTGT
TTAATCATTTATGATTGGAAAATATCTGTCGATGCCAGGACTGAAACCAAAACAATGGAG
AAATA-CTATAAAAATATCTGGAAATCTTTCAAAGATATAAAAGTGAATGGAAAGCCATT
CCTGGAAGACCATCCTGTTTTCGTTTCTATAGTTATATTGAAACCTATTGCTGGGATGCC
GATCACTGTTACCAGCAGCAGGGTTTTGGAGAAATTTGAAGATTCTCCATCAGCATTGCA
TGGAGAAAGAATAAAGCATGCTAGAAATGCCAAATTGCTAAATATTTCTTATGTTGGGCA
AATAGTTGGAACCACACCCACAGTGGTGAGAAACTATTATGCAAACACTCAAAAAATCAA
ATCTGAAGTCAGAGGAATATTAGGTGATGATTTCGGATCTAAAGATGTGTTTTTTAGTCA
CTGGACCAGCAAATACAAAGAAAGAAATCCTACTGAAATAGCCTATTCTGAAGATATTGA
AAGAATAATTGATTCACTTGTTACAGATGAAATACCTAGAGAGGAAATAATACATTTTTT
GTTTGGAAATTTCTGTTTCCACATTGAAACAATGAATGACCAGCATATTGCTGACAAATT
TAAAGGGTACCAAAACTCTTGTCTCAATTTAAAAATAGAGCCAAAAGTTGATTTAGCTGA
TTTGAAGGACCACTTAATCCAGAAGCAGCAAATATGGGAATCTCTGTATAGGAAGCATCT
TGAGAAAATCATGCTTAGAATTAGAGAAAAAAAGAAAAAAGAAAAAGAAATACCTGACAT
AACCACAGCTTTTAACCAGAATGCTGCTGAATATGAAGAAAAGTACCCTAACTGTTTTAC
AAATGATCTCTCTGAAACTAAAACTAACTTTTCCATGACTTGGTCCCCAAGTTTTGAAA-
AAATAGAATTGAGCCCAGAGGTAGATTACAACAACGCAATTATAAACAAGTTTCGGGAAA
GCTTCAAAAGTTCTTCAAGGGTTATTTATAATAGTCCATATAGTAGCATAAATAACCAAA
CAAACAAAGCAAGAGATATAACAAACTTGGTTAGACTGTGTTTAACAGAGCTAAGTTGTG
ATACAACAAAAATGGAAAAGCAGGAGCTTGAGGATGAAATAGATATAAACACTGGGAGTA
TTAAAGTTGAGAGAACAAAGAAATCTAAAGAATGGAATAAGCAAGGTTCATGTTTAACCA
GGAACAAAAATGAATTTTGCATGAAAGAGACAGGCAGGGAGAACAAAACTACCTATTTTA
AAGGCTTAGCAGTAATGAACATAGGAATGAGTTCTAAAAAAAGAATTCTAAAAAAAGAAG
AAATAAAAGAAAGGATTTCTAAAGGCTTAGAATATGATACCTCTGAAAGGCAGGCTGACC
CAAATGATGATTATTCAAGTATAGACATGTCTTCTCTGACTCATATGAAAAAACTGATAA
GACATGACAATGAGGATAGCTTAAGCTGGTGTGAAAGAATTAAGGACTCTTTGTTTGTTC
TTCATAATGGTGATATAAGAGAGGAAGGCAAGATCACATCTGTTTACAATAATTATGCTA
AAAATCCTGAATGCTTGTACATTCAAGATTCAGTACTGAAGACCGAATTAGAGACTTGCA
AAAAGATAAACAAATTATGCAATGACCTAGCCATTTACCATTACTCTGAAGATATGATGC
AATTCTCCAAAGGTTTAATGGTGGCTGACAGGTATATGACCAAAGAAAGTTTCAAGATAC
TAACCACAGCAAATACGAGCATGATGTTATTGGCATTTAAAGGAGATGGAATGAACACCG
GTGGATCGGGAGTTCCTTACATTGCATTGCATATAGTGGATGAAGACATGTCAGATCAAT
TTAACATATGTTATACTAAAGAAATTTATAGCTATTTCCGAAGTGGTAGTAATTACATTT
ATATAATGAGACCACAGAGACTCAATCAGGTGAGGCTGCTAAGCCTTTTCAAAACGCCTA
GTAAAGTTCCTGTATGTTTTGCACAATTTTCTAAGAAAGCTAACGAAATGGAAAAATGGC
TGAAAAACAAAGATATAGAAAAAGTAAATGTCTTTTCTATGACAATGACTGTAAAACAGA
TATTAATAAATATTGTGTTTTCATCCGTCATGATAGGAACCGTGACAAAGCTCAGCAGGA
TGGGAATTTTTGATTTCATGCGGTATGCAGGTTTTTTGCCACTGTCTGATTATTCTAATA
TAAAAGAGTACATTAGAGACAAATTTGATCCAGATATAACCA-ATGTGGCAGATATCTAT
TTTGTTAATGGAATCAAAAAACTATTGTTCAGAATGGAAGATCTCAATTTAAGCACAAAT
GCCAAACCTGTTGTTGTAGACCACGAAAATGATATTATAGGAGGGATAACAGACTTGAAT
ATAAAATGTCCAATAACAGGATCAACTCTACTGACTCTTGGGGATTTGTACAATAATGTC
TATTTGGCTATTTACATGATGCCTAAATCATTGCACAATCATGTCCACAATTTAACAAGC
CTGTTAAATGTCCCTGCTGAGTGGGAGCTAAAGTTCAGAAAAGAGTTAGGTTTCAACATA
TTTGAGGACATATACCCTAAGAAAGCAATGTTTGATGACAAAGATTTATTCTCTATAAAT
GGAGCTTTGAACGTGAAAGCATTATCTGATTACTATCTAGGAAATATAGAAAATGTTGGT
TTGATGAGATCAGAAATAGAAAATAAAGAAGATTTTCTAAGCCCTTGTTATAAAATATCT
ACCTTAAAATCTTCAAAAAAATGCTCTCAATCAAACATTATAAGTACTGATGAGATAATA
GAGTGTCTCCAGAATGCGAAGATCCAAGATATAGAAAATTGGAAAGGAAATAACCTAGCC
ATTATAAAAGGGCTTATAAGAACCTACAATGAGGAGAAAAACAGATTGGTGGAATTTTTT
GAAGATAATTGTGTCAATTCACTATATCTTGTAGAAAAGCTTAAAGAGATAGTTAATAAT
GGATCAATAACTGTAGGGAAATCTGTAACATCTAAATTCATAAGAAATAACCATCCTTTA
ACAGTAGAAACATATCTCAAAACAAAACTATATTATAGAAATAATGTGACTGTTTTAAAG
TCTAAAAAAGTATCAGAGGAGCTTTATGACCTTGTAAAACAGTTTCACAACATGATGGAA
ATAGACTTAGATTCCGTTATGAACCTTGGGAAAGGTACAGAAGGGAAAAAACACACATTC
TTGCAGATGCTTGAATTTGTCATGTCTAAAGCTAAAAATGTCACCGGGTCTGTAGATTTT
CTAGTTTCTGTTTTTGAAAAAATGCAAAGAACCAAAACAGACAGAGAAATATACTTGATG
AGCATGAAAGTGAAAATGATGCTTTATTTTATAGAGCACACATTCAAACATGTAGCGCAG
GGTGATCCATCAGAAGCCATATCTATAAGTGGAGACAATAAAATAAGAGCGCTTTCTACA
TTATCTTTGGACACAATCACATCTTACAACGATATTTTAAACAAAAATTCAAAGAAGTCA
AGATTGGCTTTCCTGTCTGCAGACCAGTCGAAATGGTCGGCATCAGACCTTA---CCTAT
AAATATGTTTTAGCTATCATATTAAATCCAATTTTAACTACTGGTGAAGCTAGTTTAATG
ATAGAATGCATTTTAATGTATGTTAAATTGAAGAAGGTTTGTATACCAACAGACATTTTT
TTGAATCTAAGAAAAGCTCAAGGAACTTTCGGGCAAAACGAAACTGCCATAGGACTTTTG
ACTAAAGGTTTGACGACAAACACATACCCTGTTAGCATGAACTGGTTGCAAGGCAATTTA
AATTATCTGTCTTCTGTTTATCACTCTTGTGCAATGAAAGCTTATCACAAGACTTTAGAA
TGTTACAAAGACTGTGATTTCCAAACTAGATGGATAGTGCACTCTGATGATAATGCGACA
TCATTAATAGCCAGTGGAGAGGTCGATAAAATGCTAACAGACTTTTCGAGCTCATCTCTG
CCAGAAATGTTGTTTAGAAGCATTGAAGCTCATTTCAAAAGCTTTTGCATAACTTTGAAC
CCAAAAAAGAGTTATGCTTCTTCATCAGAAGTGGAGTTTATATCCGAAAGAATT-GTAAA
TGGAGCAATTATTCCTCTCTATTGCAGACATTTAGCAAATTGTTGCACAGAATCTTCACA
TATAAGTTATTTTGATGATCTAATGTCACTCAGTATACATGTTACAATGCTTCTGAGAAA
AGGTTGTCCTAATGAAGTTATACCTTTTGCTTATGGGGCTGTGCAGGTACAAGCATTAAG
CATCTATTCAATGCTTCCTGGTGAAGTGAATGATAGCATCAGAATTTTTAAGAAACTTGG
AGTAAGTTTAAAGTCAAACGAGATTCCCACAAACATGGGGGGCTGGTTGACTTCTCCTAT
AGAGCCGTTGTCTATATTAGGTCCATCATCGAATGATCAAATCATCTATTACAATGTGAT
AAGGGATTTTTTGAACAAAAAAAGTTTAGAAGAAGTAAAAGATAGCGTCTCTTCTTCCAG
CTATCTGCAGATGAGATTCAGAGAACTCAAAGGAAAGTATGAAAAAGGAACTCTAGAGGA
AAAAGATAAAAAGATGGTATTTCTTATCAATCTGTTTGAGAAAGCATCAGTGTCTGAAGA
TTCAGATGTTCTAACAATCGGGATGAAATTTCAAACTATGTTAACTCAGATTATAAAATT
GCCTAATTTTATAAATGAGAATGCTTTAAACAAGATGTCAAGCTATAAAGATTTTTCAAA
ACTTTACCCTAATTTGAGAAAGAATGAAGATTTGTATAAAAGTACTAAGAACTTAAAGAC
AGACGAGGATGCTATTTTAGAGGAAGATGAGTTATATGAGAAGATTGCATCTAGCTTAGA
AATGGAATCTGTCCATGACATAATGATAAAAAATCCTGAAACAATTCTTATAGCACCATT
GAATGATAGAGATTTTTTACTTAGTCAGCTGTTCATGTACACAAGCCCTTCTAAAAGGAA
CCAGTTATCTAACCAATCTACAGAGAAACTTGCTTTAGATAGAGTATTAAGGTCAAAAGC
TAGAACATTTGTAGACATTTCTTCCACTGTGAAAATGACCTATGAAGAAAACATGGAAAA
GAAAATCTTGGAAATGCTAAAATTTGATTTAAATTCATATTGTTCATTTAAAACATGTGT
AAATCTAGTGATCAAGGATGTTAATTTCAGCATGCTGATTCCAATATTGGATTCTGCATA
CCCTTGTGAATCTAGGAAAAGAGATAACTACAATTTCAGGTGGTTTCAGACTGAGAAATG
GATACCTGTTGTTGAAGGCTCTCCGGGATTAGTAGTGATGCATGCTGTCTATGGATCAAA
TTATATAGAAAATTTGGGTTTAAAAAACATCCCTCTAACAGACGATAGCATTAATGTTTT
AACAAGCACATTTGGAACAGGCTTGATCATGGAAGATGTGAAATCCTTAGTTAAAGGCAA
AGACAGTTTCGAAACAGAGGCTTTCAGCAATTCTAATGAATGTCAAAGATTGGTGAAAGC
ATGCAATTATATGATAGCAGCACAAAACAGACTTTTAGCAATTAACACATGCTTTACTAG
GAAAAGTTTTCCCTTCTATTCTAAATTCAACCTAGGGAGAGGGTTTATCTCAAACACATT
AGCTCTCTTATCTACAATCTACAGTAAAGAAGAATCCTATCATTTTGTTTCTACAGCTAG
TTATAAATTAGACAAAACTATCAGAACTGTGATAAGTGCTCAGCAAGATATGAACTTAGA
GAAAATACTGGACACTGCTGTATACATATCTGATAAGTTGCAGTCACTTTTCCCAACAAT
TACAAGAGAGGATATAGTTTTGATATTGCAAAATGTTTGCCTTGACAGCAAACCTATATG
GCAGAGTCTAGAAGACAAAATGAAAAAGATTAACAATTCGACAGCAAGTGGCTTCACAGT
GTCAAATGTGATTCTGTCACACAACAGTGAATTGAACACAATCCAGAAACAAATTGTCTG
GATGTGGAACATGGGCTTATGTTCTCATAGAACATTAGATTTTGTTATCAGGTATATTAG
AAGAAGTGATGTGAGATATGTGAAAACTGAAGAACAAGACGAATCAGGGAATTATGTCTC
TGGAACTATGTACAAAATCGGGATCATGACAAGAAGTTGTTATGTTCAATTGATAGCATC
TGATCAAGATGTAGCAGTTTCTTTGAGAACACCATTTGAGATATTGAATGAAAGAGATTA
CCTTTTTGACACATACAGAGAAAGTATAGAGAAATTATTGCAGAAATTTATGTTTGACAA
AGTGAACATAATAAAATCAAAACAACCACAGATTGTTTTCCTAGAACCAGGAGATGCCTG
CATCAGAATGACCACAGACAACAAAATGATTGTAAAGGTTAATGCCACATCTAGACAAAT
AAGACTAGAAAATGTAAAATTAGTTGTGAAGATAAAATATGAAAACGTGAACTCCGATGT
GTGGGATATTATAGAAAGCCAAAAATCTCTAGTCTTGAGGCTCCCTGAAGTAGGGGAATG
TTTCTCTGATATGTACAAAACTGCAGACTCTGAATCTGAAACAATCAAAACCATAAAAAA
CAGGCTTATGACTTCTTTAACTTTCATAGAAGCCTTTGGAAACTTATCACAGCAGATCAA
AGAGATTGTGGATGATGATATCAGAGAAACGATGGATGAATTCTTAATGAACATCCGGGA
TACCTGCTTAGAAGGTTTGGAAAACTGCAAAAGTGTGGAAGAATATGATAGCTATCTTGA
TGAAAATGGGTTTAATGATACAGTAGAACTATTCGAAAACTTGTTAAGAACACATGACAA
CTTCGAAAATGAATATAGTCCTCTGTTTTCAGAGATTGTTGACAAAGCAAAACAGTATAC
TAAAGATTTAGAAGGTTTCAAAGAAATACTGCTCATGCTTAAATATTCTTTGATAAATGA
TGCATCAGGATTTAAAAGCTACAGAGCCACTGGAATGCATGCTGTCGAACTAATGGCAAA
AAAGCACATGGAGATAGGGGAATTCAATTTGCTAGGAATGATCCAACTGATTAAAGCTTG
TGAAACATGCCACAACAATGACTCTATATTAAACTTAGCAAGTTTGAGGAATGTTCTTAG
CAGGACATATGCCACATTTGGGAGAAGAGTAAGATTAGATCATGATCTGGATTTGCAAAA
CAACTTGATGGAAAAAAGTTATGATTTCAAGACACTGGTTTTACCAGAAATAAAATTATC
AGAACTATCAAGGGAAATACTGAAAGAAAATGGGTTTGTCATATCTGGAGAGAATCTAAA
GATGGATAGGTCTGATGAAGAATTTGAGGGTCTTGCCAGTTTTAATGTGTTGAGGCTAGA
TGAGGAAGAAATGTATGAAGGTTTAATCAAAGAAATGAAGATTAAAAGAAAAAAGAAAGG
GTTTTTATTCCCAGCAAATACACTTCTACTAAGTGAGTTGATAAAGTCCTTGATTGGAGG
AATAAAGGGAACCAGTTTTGATATAGAGACATTGCTGCGGAACAGTTTTAGACCAGACAT
ATTTTCAACTGACAGATTGGGTAGATTAAGTTCCAGTGTACCTGCGCTTAGAGTTTATGC
AACTGTTTATATGGAATATAAGAATGTCAATTGTCCTTTAAATGAGATAGCCGAAAGCTT
GGAAGGTTATCTAAAACTGACAAAAAGCAAGTCTAAGGAGCATTTCTTATCTGGAAGAGT
CAAGAAAGCTTTGATACAACTGAGAGATGAGCAATCGCGAACTAAAAAACTAGAGGTCTA
TAAAGATATCGCAGATTTCCTTTCTAGGCACCCATTATGTTTATCAGAAAAAACATTGTA
TGGAAGATACACTTACTCTGATATCAATGATTATATCATGCAAACAAGAGAGATCATTTT
GAGTAAAATAAGTGAGCTGGATGAGGTTGCTGAAACAGATGAAGACAATTTCTTGCTTAG
TTATCTAAGAGGGGAAGAAGATGCCTTTGATGAAGATGAGTTTGATGAAGAAGAAGACAC
AGATTAA
>MW293974.1_YI_South_Korea
ATGAACATTCAGAAAATACAAAAATTAATAGAGAATGGAACTACTTTATTGTTGTCTATT
GAGGATTGTGTAGGTTCTAACCATGATCTAGCTTTGGATTTACATAAGAGAAATAGTGAT
GAGATCCCAGAAGATGTGATTATTAATAATAATGCAAAAAATTATGAGACGATGAGAGAG
TTAATTGTCAAAATCACTGCTGATGGGGAAGGACTAAACAAAGGGATGGCAACTGTGGAT
GTCAAGAAGCTAAGTGAGATGGTTTCTCTGTTTGAGCAAAAATACCTAGAAACAGAGTTA
GCAAGGCATGATATTTTTGGAGAGCTGATCTCCAGGCACCTGAGAATAAAGCCCAAGCAA
AGAAGTGAAGTGGAGATAGAGCATGCACTCAGAGAATATCTGGATGAACTCAACAAAAAG
TCCTGCATCAATAAGCTCTCTGATGATGAATTTGAGAGAATAAATAAAGAATATGTGGCA
ACTAATGCCACACCTGATAACTATGTGATATATAAAGAATCAAAAAACAGTGAGCTTTGT
TTAATCATTTATGATTGGAAAATATCTGTCGACGCCAGGACTGAAACCAAAACAATGGAG
AAATA-CTATAAAAATATCTGGAAATCTTTCAAAGATATAAAAGTGAATGGAAAGCCATT
CCTGGAAGACCATCCTGTTTTCGTTTCTATAGTTATATTGAAACCTATTGCTGGGATGCC
GATCACTGTTACTAGCAGCAGGGTTTTGGAGAAATTTGAAGATTCTCCATCAGCATTGCA
TGGAGAAAGAATAAAGCATGCTAGAAATGCCAAATTGCTAAATATTTCTTATGTTGGGCA
AATAGTTGGAACCACACCCACAGTGGTGAGAAACTATTATGCAAACACTCAAAAAATCAA
ATCTGAAGTCAGAGGAATATTAGGTGATGATTTCGGATCTAAAGATGTGTTTTTTAGTCA
CTGGACCAGCAAATACAAAGAAAGAAATCCTACTGAAATAGCCTATTCTGAAGATATTGA
AAAAATAATTGATTCACTTGTTACAGATGAAATACCTAGAGAGGAAATAATACATTTCTT
GTTTGGAAATTTCTGTTTCCACATTGAAACAATGAATGACCAGCATATTGCTGACAAATT
TAAAGGGTACCAAAACTCTTGTATCAATTTAAAAATAGAGCCAAAAGTTGATTTAGCTGA
TTTGAAGGACCACCTAATCCAGAAGCAGCAAATATGGGAATCTCTGTATGGGAAGCATCT
TGAGAAAATCATGCTTAGAATTAGAGAAAAAAAGAAAAAAGAAAAAGAAATACCTGACAT
AACCACAGCTTTTAACCAGAATGCTACTGAATATGAAGAAAAGTACCCTAACTGTTTTAC
AAATGATCTCTCTGAAACTAAAACTAACTTCTCTATGACTTGGTCCCCAAGTTTTGAAA-
AAATAGAATTGAGCTCAGAGGTAGATTACAACAATGCAATTATAAACAAGTTTCGGGAAA
GCTTCAAAAGTTCTTCAAGGGTTATTTATAATAGTCCATATAGTAGCATAAATAACCAAA
CAAATAAAGCAAGAGATATAACAAACTTGGTTAGACTGTGTTTAACAGAGCTAAGTTGTG
ATACAACAAAAATGGAAAAGCAGGAGCTTGAGGATGAAATAGATATAAACACTGGGAGTA
TTAAAGTTGAGAGAACAAAGAAATCTAAAGAATGGAATAAGCAAGGTTCATGTTTAACCA
GGAACAAAAATGAATTTTGCATGAAAGAGACATGTAGGGAGAACAAAACTACCTATTTTA
AAGGTTTAGCAGTAATGAATATAGGAATGAGTTCTAAAAAAAGAATTCTAAAAAAAGAAG
AAATAAAAGAAAGGATTTCTAAAGGCTTAGAATATGATACCTCTGAAAGGCAGGCTGACC
CAAATGATGATTATTCAAGTATAGACATGTCTTCTCTGACTCACATGAAAAAACTGATAA
GACATGACAATGAGGATAGCTTAAGCTGGTGTGAAAGAATTAAGGACTCTTTGTTTGTTC
TTCATAATGGTGATATAAGAGAAGAAGGCAAGATCACATCTGTTTACAATAATTATGCTA
AAAATCCTGAATGCTTGTACATTCAAGATTCAGTACTGAAGACCGAATTAGAGACTTGCA
AAAAGATAAACAAATTATGCAATGACCTAGCCATTTACCATTACTCTGAAGACATGATGC
AATTCTCCAAAGGTTTAATGGTGGCTGACAGGTATATGACTAAAGAAAGTTTCAAGATAC
TAACCACAGCAAACACGAGCATGATGTTATTGGCATTCAAAGGAGATGGAATGAACACCG
GTGGATCGGGAGTTCCTTACATTGCATTGCACATAGTGGATGAAGACATGTCAGATCAAT
TTAACATATGTTATACTAAAGAAATTTATAGCTATTTCCGAAGTGGTAGTAATTACATTT
ATATAATGAGACCACAGAGACTCAATCAGGTGAGGCTGCTAAGCCTTTTCAAAACGCCTA
GTAAAGTTCCTGTATGTTTTGCACAATTTTCAAAGAAAGCTAACGAAATGGAAAAATGGC
TGAAAAACAAAGATATAGAAAAAGTAAATGTCTTTTCTATGACAATGACTGTAAAACAGA
TATTAATAAATATTGTGTTTTCATCTGTCATGATAGGAACTGTGACAAAGCTCAGCAGGA
TGGGGATTTTTGATTTCATGCGGTATGCAGGTTTTTTGCCTCTGTCTGATTATTCTAATA
TAAAAGAGTACATTAGAGACAAATTTGATCCAGATATAACCA-ATGTGGCAGATATCTAT
TTTGTTAATGGGATCAAAAAACTATTGTTCAGAATGGAAGATCTCAGTTTAAGCACAAAT
GCCAAACCCGTTGTTGTAGACCACGAAAATGATATTATAGGAGGGATAACAGACTTGAAT
ATAAAATGTCCAATAACAGGATCAACTCTACTGACTCTTGAGGATTTGTACAATAATGTC
TATTTGGCTATTTACATGATGCCTAAATCATTGCACAATCATGTTCACAATCTAACAAGC
CTGTTAAATGTCCCTGCTGAGTGGGAGCTAAAGTTCAGAAAAGAGTTAGGTTTCAACATA
TTTGAGGACATATACCCTAAGAAAGCAATGTTTGATGACAAAGATTTATTCTCTATAAAT
GGAGCTTTGAACGTGAAAGCATTATCTGATTACTATCTAGGAAATATAGAAAATGTCGGT
TTGATGAGATCAGAAATAGAAAATAAAGAAGATTTTCTAAGCCCTTGTTATAAAATATCT
ACCTTAAAATCTTCAAAAAAATGCTCGCAATCAAACATTATAAGTACTGATGAGATAATA
GAGTGTCTCCAGAATGCAAAGATCCAAGATATGGAAAATTGGAAGGGAAATAAACTAGCC
ATTATAAAAGGGCTTATAAGAACCTACAATGAGGAGAAAAACAGATTGGTGGAATTTTTT
GAAGATAATTGTGTCAATTCACTGTATCTTGTAGAAAAGCTTAAAGAGATAATTAATAAT
GGATCAATAACTGTAGGGAAATCTGTAACATCTAAATTTATAAGAAATAACCATCCTTTA
ACAGTAGAAACATATCTCAAAACAAAACTATATTATAGAAATAATGTGACTGTTTTAAAG
TCTAAAAAAGTATCAGAGGAGCTTTATGACCTTGTAAAACAGTTTCATAACATGATGGAA
ATAGACTTAGATTCTGTTATGAACCTTGGGAAAGGTACAGAAGGGAAAAAACACACGTTC
TTGCAGATGCTTGAATTTGTCATGTCCAAAGCTAAAAATGTCACCGGGTCTGTAGATTTC
CTAGTTTCTGTTTTTGAAAAAATGCAAAGAACCAAAACAGACAGAGAAATATACTTGATG
AGCATGAAAGTGAAAATGATGCTTTATTTTATAGAGCACACATTCAAACATGTAGCGCAG
AGTGATCCATCAGAAGCCATATCTATAAGTGGAGACAATAAAATAAGAGCGCTTTCTACA
TTATCTTTGGACACAATCACATCTTACAACGATATTTTAAACAAAAATTCAAAGAAGTCA
AGATTGGCTTTCCTGTCTGCAGATCAGTCGAAATGGTCGGCATCAGACCTTA---CCTAT
AAATATGTTTTAGCTATCATATTAAATCCAATTTTAACTACTGGTGAAGCTAGTTTAATG
ATAGAATGCATTTTGATGTATGTTAAATTGAAGAAGGTTTGTATACCAACAGACATTTTT
TTGAATCTAAGAAAAGCTCAAGGAACTTTCGGGCAAAACGAAACTGCCATAGGACTTTTG
ACTAAAGGTTTGACGACAAACACATACCCTGTTAGCATGAACTGGTTACAAGGCAATTTA
AATTATCTGTCTTCTGTTTATCACTCTTGTGCAATGAAAGCTTATCACAAGACTTTAGAA
TGTTACAAAGACTGTGATTTCCAAACTAGATGGATAGTGCACTCTGATGATAATGCAACA
TCATTAATAGCCAGTGGAGAGGTCGATAAAATGCTAACAGACTTTTCGAGCTCATCTCTG
CCAGAAATGTTGTTTAGAAGCATTGAAGCTCATTTCAAAAGCTTTTGCATAACTTTGAAC
CCAAAAAAGAGTTATGCTTCTTCATCAGAAGTAGAATTTATATCTGAAAGAATT-GTAAA
TGGAGCTATTATTCCTCTCTATTGCAGACATTTAGCAAATTGTTGCACAGAATCTTCGCA
TATAAGTTATTTTGATGATCTAATGTCACTAAGTATACATGTTACAATGCTTCTGAGAAA
AGGTTGTCCTAATGAAGTTATACCTTTTGCTTATGGGGCTGTGCAGGTACAAGCATTAAG
CATCTATTCAATGCTTCCTGGTGAAGTGAATGATAGCATCAGAATTTTTAAGAAGCTTGG
AGTAAGTTTAAAGTCAAACGAGATTCCCACAAACATGGGGGGCTGGTTGACTTCTCCTAT
AGAGCCGTTGTCTATATTAGGTCCATCCTCGAATGATCAAATCATCTATTACAATGTGAT
AAGGGATTTTTTGAACAAGAAAAGTTTAGAAGAAGTAAAAGATAGCGTCTCTTCTTCCAG
CTATCTACAGATGAGATTCAGAGAGCTAAAAGGAAAGTATGAAAAGGGAACTCTAGAGGA
AAAAGATAAAAAGATGGTATTTCTCATCAATCTGTTTGAGAAAGCATCAGTGTCTGAAGA
TTCAGACGTTCTAACAATCGGGATGAAATTTCAAACTATGTTAACTCAGATTATAAAATT
GCCTAATTTTATAAATGAGAATGCTTTAAACAAGATGTCAAGCTATAAAGATTTTTCAAA
ACTTTACCCTAATTTGAGAAAGAATGAAGATTTATATAAAAGTACTAAAAACTTAAAGAT
AGACGAGGATGCTATTTTAGAGGAAGATGAGTTATATGAGAAGATTGCATCTAGCTTAGA
AATGGAATCTGTCCATGACATAATGATAAAAAATCCTGAAACAATTCTTATAGCACCATT
GAATGATAGAGATTTTTTACTTAGTCAGCTGTTCATGTACACAAGCCCTTCTAAAAGAAA
CCAGTTATCTAACCAATCTACAGAGAAACTTGCTTTAGATAGAATATTAAGGTCAAAAGC
TAGAACATTTGTAGACATTTCTTCCACTGTGAAAATGACTTATGAAGAAAACATGGAAAA
GAAAATCTTGGAAATGCTAAAATTTGATTTAAATTCATATTGTTCATTTAAAACATGTGT
AAATCTAGTGATCAAGGATGTTAATTTCAGCATGCTGATTCCAATATTGGATTCTGCATA
CCCTTGTGAATCTAGGAAAAGAGACAACTACAATTTCAGGTGGTTTCAGACTGAGAAATG
GATACCTGTTGTTGAAGGCTCTCCGGGATTAGTAGTGATGCATGCTGTCTATGGATCAAA
TTATATAGAAAATTTGGGTCTAAAAAACATCCCTCTAACAGACGATAGCATTAATGTTTT
AACAAGTACGTTTGGAACAGGCTTGATCATGGAAGATGTAAAATCCTTAGTTAAAGGCAA
[truncated: 5,300 more rows]

## Sheet: GcGn
>MG025803.1_TSWV-QLD2_Australia
ATGAGAATTCTGAAACTACTAGAACTAGTGGTAAAAGTGAGTCTTTTCACAATTGCCCTG
AGTTCTGTTTTGTTGGCATTCTTGATCTTCAAAGCCACAGATGCTAAAGTAGAAATAATC
CGTGGAGATCATCCTGAGATTTATGATGATTCTGCTGAGAATGAGGTACCCACTGCTGCA
TCGATTCAACGCGAAGCTATCTTGGAGACTTTAACCAATCTGATGCTAGAATCTCAGACT
TCTGGAACCCGTCAAATACGAGAAGAAAAATCAACCATCCCTATTTCTGCTGAGCCAACA
ACGCAAAAAACAATTTCTGTTTTAGATCTTCCCAACAATTGCTTGAATGCTTCTTCATTA
AAATGTGAGATAAAGGGGATATCTACTTATAATGTTTATTATCAAGTTGAAAACAATGGT
GTCATGTATTCCTGTGTTTCTGATTCAGCAGAAGGTTTAGAAAAATGTGATAATTCTTTA
AATTTGCCAAAGAGATTCTCCAAAGTCCCAGTTATTCCTATTACAAAACTTGACAACAAA
AGACATTTTTCAGTAGGAACAAAATTCTTCATTTCAGAAAGCCTGACGCAAGATAATTAT
CCTATAACTTACAACTCATACCCCACTAATGGAACAGTATCATTACAAACTGTAAAGTTA
TCTGGTGACTGCAAAATAACTAAATCAAACTTTGCAAATCCCTATACTGTGAGCATCACT
AGCCCTGAGAAGATCATGGGTTATTTGATAAAAAAACCTGGTGAAAATGTAGAAAACAAG
GTTGTATCTTTTTCTGGATCAGCAAGTATCACTTTCACTGAGGAAATGTTGGATGGTGAA
CACAATCTCTTGTGCGGTGACAAATCAGCTAAAATACCAAAAACAAACAAGAGAGTCAGA
GATTGCATAATCAAATATTCAAAGAGTATTTATAAGCAAACAGCCTGCATCAATTTTTCT
TGGATAAGATTGATATTAATAGCTTTGTTGATCTATTTCCCTATCCGATGGATAGTGAAC
AAGACGACTAAACCTCTCTTTCTCTGGTATGATCTTATGGGCTTGATCACATACCCTATC
TTATTGCTCATAAATTGTTTATGGAAATATTTCCCATTCAAATGTTCTAACTGCGGCAAT
TTGTGCATAGTCACACATGAGTGTACTAAAGTGTGCATTTGCAACAAAAGCAAAGCTTCA
AAAGAGCATTCTTCGGAATGTCCCATATTGTCCAAAGAAGCAGATCACGACTACAACAAA
CATAAGTGGACGAGCATGGAATGGTTCCATCTAATAGTGAACACTAAGCTGAGCTTGAGT
TTGCTAAAATTTGTGACCGAAATTTTAATAGGTTTAATCATTTTGTCTCAGATGCCCATG
TCTATGGCTCAAACAACCCAATGTTTGAGTGGATGCTTTTATGTTCCAGGCTGTCCATTT
TTGGTTACGAGCAAATTTGAAAAATGCCCTGGAAAAGATCAATGTTACTGCAATGTAAAA
GAAGACAAGATCATAGAAAGTATCTTTGGCACTAATATTGTTATAGAAGGTCCTAATGAT
TGCATAGAGAACCAGAATTGCATTGCACGTCCATCTATTGATAATCTTATAAAATGCAGA
TTAGGTTGTGAATACCTAGATTTATTTCAAAACAAACCTTTGTACAATGGGTTTTCGGAT
TACACAGGAAGCTCTTTAGGATTAACATCAGTAGGTCTTTATGAGGCTAAGAGATTGAGA
AATGGTATAATAGATTCCTATAATCGTACAGACAAAATTTCCGGAATGATTGCAGGAGAC
TCTTTAGACAGAAATGAAACAAGCATACCAGAGAATATTCTGCCCAGGCAATCGTTAATC
TTTGATTCTGTTGTAGATGGGAAATATAGATATATGATAGAACAATCTCTTTTGGGAGGA
GGAGGAACTGTATTCATGCTAAATGACAAGACCTCAGAAACAGCCAAAAAATTTGTTATT
TATATCAAAAGTGTGGGAATTCATTATGAAGTGTCAGAAAAATACACAACAGCTCCCATC
CAAAGCACCCACACAGATTTTTATTCCACTTGTACAGGAAACTGCGATACTTGCAGGAAA
AATCAAGYTTTGACAGGTTTCCAAGACTTTTGTATAACACCAACTTCTTATTGGGGATGT
GAAGAAGCTTGGTGTTTTGCAATTAATGAGGGTGCCACATGCGGATTCTGTCGAAATATT
TATGATATGGACAAATCATACAGAATTTACTCAGTGCTTAAATCAACTATAGTAGCAGAT
GTTTGTATTTCTGGTATTTTGGGAGGTCAATGCTCAAGGATTACTGAAGAAGTTCCTTAT
GAAAATACATTGTTTCAAGCTGATATACAAGCAGATTTGCATAATGATGGTATCACTATA
GGTGAACTAATAGCTCATGGACCTGACAGCCATATTTATTCTGGGAATATTGCAAACTTG
AATGATCCTGTGAAAATGTTTGGTCATCCACAATTGACTCATGATGGAGTGCCTATTTTT
ACTAAGAAAACTCTAGAAGGGGATGACATGTCTTGGGATTGTGCAGCAATAGGAAAAAAA
TCAGTCACTATTAAAACGTGTGGATATGACACATACAGGTTTAGATCCGGTTTAGAGCAA
ATATCAGATATTCCTGTTAGTTTCAAAGATTTCTCTAGTTTTTTCCTGGAAAGATCTTTT
AGTTTAGGGRAACTGAAAATTGTAGTCGATCTTCCATCTGATCTTTTTAAAGTTGCTCCT
AAAAAACCTTCCATAACTTCGACGAGCTTAAATTGCAACGGCTGTCTTCTATGCAGTCAA
GGTTTATCTTGCATTTTAGAATTTTTCTCAGATTTGACATTTTCTACTGCAATTTCTATA
GACGCTTGCTCTTTATCTACTTATCAGCTGGCTGTTAAAAAAGGATCTAATAAATACAAT
ATAACAATGTTTTGTTCAGCCAATCCAGACAAGAAGAAAATGACACTATATCCAGAAGGC
AATCCGGATATATCTGTGGAAGTTTTGGTTAATAATGTTATTGTAAAAGAACCAGAGAAT
ATAATAGATCAAAATGATGAGTATGCTCATGAAGAACAGCAATATAATTCTGATTCTTCA
GCATGGGGCTTCTGGGATTATATTAAGAGTCCATTCAATTTCATTGCAAGTTACTTTGGT
TCATTTTTTGATACTATCAGAGTGGTACTGCTTATTGCATTCATTTTCCTTGTGATTTAT
TTCTGTTCTATTCTGACATCCATTTGTAAAGGATATGTAAAGCATGAATCTTATAAATCT
AGATCCAAGATAGAGGATGATGATGAACCTGAGATCAAAGCCCCCATGTTAATGAAAGAT
ACAATGACAAGACGAAGGCCACCTATGGATTTCTCTCACCTTGTCTGA
>KT717692.1_TSWV-QLD1_Australia
ATGAGAATTCTAAAACTACTAGAACTAGTGGTAAAAGTGAGTCTTTTCACAATTGCCCTG
AGTTCTGTTTTGTTGGCATTCTTGATCTTCAGAGCCACAGATGCTAAAGTAGAAATAATC
CGTGGAGATCATCCTGAGATTTATGATGATTCTGCTGAGAGTGAGGTACCCACTGCTGCA
TCAATTCAACGCGAAGCTATCTTGGAGACTTTAACTAATCTGATGCTAGAATCTCAGACT
TCTGGAACCCGTCAAATACGAGAAGAAAAATCAACCATCCCTATTTCTGCTGAGCCAACA
ACGCAAAAAACAATTTCTGTTTTGGATCTTCCTAACAACTGCTTGAATGCTTCTTCATTA
AAATGTGAGATAAAGGGGATATCTACTTATAATGTTTATTATCAAGTTGAAAACAATGGT
GTCATATATTCCTGTGTTTCTGATTCAGCAGAAGGTTTAGAAAAATGTGATAATTCTTTA
AATTTGCCAAAGAGATTCTCCAAAGTCCCAGTTATTCCTATTACCAAACTTGACAACAAA
AGACATTTTTCAGTAGGAACAAAATTCTTCATTTCAGAAAGCCTGACGCAAGATAATTAT
CCTATAACTTACAACTCATACCCCACTAATGGAACAGTATCATTACAAACTGTAAAGTTA
TCTGGTGACTGCAAAATAACTAAATCGAACTTTGCAAATCCCTATACTGTGAGCATCACT
AGCCCTGAGAAGATCATGGGTTATTTGATAAAAAAACCTGGTGAAAATGTGGAACACAAG
GTTGTATCTTTTTCTGGATCAGCAAGTATCACTTTTACTGAGGAAATGTTGGATGGTGAA
CACAATCTCTTGTGCGGTGACAAATCAGCTAAAATACCAAAAACAAATAAGAGAGTCAGA
GATTGCATAATCAAATATTCAAAGAGTATTTATAAGCAAACAGCCTGTATCAATTTTTCT
TGGATAAGATTGATATTGATAGCTTTGTTGATCTATTTCCCTATCCGATGGTTAGTGAAC
AAGACGGCTAAACCTCTCTTTCTCTGGTATGATCTTATAGGCTTGATCACATACCCTATC
TTATTGCTCATAAATTGTTTATGGAAATATTTCCCATTCAAATGTTCTAATTGCGGCAAT
TTGTGCATAGTCACACATGAGTGTACTAAAGTGTGCATTTGCAACAAAAGCAAAGCTTCA
AAAGAGCATTCTTCGGAATGTCCCATATTGTCCAAAGAAGCAGATCATGACTACAACAAA
CATAAGTGGACGAGCATGGAATGGTTCCATCTAATAGTGAACACTAAGCTGAGCTTGAGT
TTGCTAAAATTTGTGACCGAAATTTTGATAGGTTTAATCATTTTGTCTCAGATGCCCATG
TCTATGGCTCAAACAACCCAATGTTTGAGTGGATGCTTTTATGTTCCAGGCTGTCCATTT
TTGGTTACGAGCAAATTTGAAAAATGCCCTGGAAAAGATCAATGTTACTGCAACGTAAAA
GAAAACAAGATCATAGAAAGTATCTTTGGCACTAATATTGTTATAGAAGGTCCTAATGAT
TGCATAGAGAACCAGAATTGCATTGCACGTCCATCTATTGATAATCTTATAAAATGCAGA
TTAGGTTGTGAATACCTAGATTTATTTCAAAACAAACCTTTGTACAATGGGTTTTCGGAT
TATACAGGAAGCTCTTTAGGATTAACATCAATTGGTCTGTATGAGGCTAAGAGATTGAGA
AATGGTATAATAGATTCCTATAATCGTACAGACAAAATTTCCGGAATGATTGCAGGAGAT
TCTTTAGACAGAAATGAAACAAGCATACCAGAGAATATTCTGCCCAGGCAATCATTAATC
TTTGATTCTGTTGTAGATGGGAAATATAGATATATGATAGAACAATCTCTTTTGGGAGGA
GGAGGAACTATATTCATGCTAAATGATAAAACCTCAGAAACAGCCAAAAAATTTGTGATT
TATATCAAAAGTGTGGGAATTCATTATGAAGTGTCAGAAAAATACACAACAGCTCCCATC
CAAAGCACCCACACGGATTTTTATTCCACTTGTACAGGAAACTGCGATACTTGCAGGAAA
AATCAAGCTTTGACAGGTTTCCAAGACTTTTGTATAACACCAACTTCTTATTGGGGATGT
GAAGAAGCTTGGTGTTTTGCAATTAATGAGGGTGCCACATGCGGATTTTGTCGAAATATT
TATGATATGGACAAATCATACAGAATTTATTCGGTGCTTAAATCAACTATAGTAGCAGAT
GTTTGTATTTCTGGTATTTTGGGAGGTCAATGCTCAAGGATTACTGAAGAAGTTCCTTAT
GAAAATACATTGTTTCAAGCTGATATACAAGCAGATTTGCATAATGATGGTATCACTATA
GGTGAACTAATAGCTCATGGACCTGACAGCCATATTTATTCTGGAAATATTGCAAACTTG
AATGATCCTGTGAAAATGTTTGGTCATCCACAATTGACTCATGATGGAGTGCCTATTTTT
ACTAAGAAAACTCTAGAAGGGGATGACATGTCTTGGGATTGTGCAGCAATAGGAAAAAAA
TCAGTCACTATTAAAACGTGTGGATATGACACATACAGGTTCAGATCCGGTTTAGAGCAA
ATATCAGATATTCCTGTTAGTTTCAAAGATTTCTCTAGTTTTTTCCTGGAAAGATCTTTT
AGTTTAGGGAAACTGAAAATTGTAGTTGATCTTCCATCTGATCTTTTTAAAGTTGCTCCT
AAAAAACCTTCCATAACTTCGACAAGCTTAAATTGCAATGGCTGTCTTCTATGCGGTCAA
GGTTTATCTTGCATTTTAGAATTTTTCTCAGATTTGACATTTTCTACTGCAATTTCTATA
GATGCTTGCTCTTTATCTACTTATCAGCTGGCTGTTAAAAAAGGATCTAATAAATATAAT
ATAACAATGTTTTGTTCAGCCAATCCAGACAAGAAGAAAATGACACTGTATCCAGAAGGC
AATCCGGATATATCTGTGGAAGTTTTGGTCAATAATGTTATTGTAAAAGAACCAGAGAAT
ATAATAGATCAAAATGATGAGTATGCTCATGAAGAACAGCAATATAATTCTGATTCTTCA
GCATGGGGCTTCTGGGATTATATTAAGAGTCCATTCAATTTCATTGCGAGTTACTTTGGT
TCATTTTTTGATACTATCAGAGTGGTACTGCTTATTGCATTCATTTTCCTTGTGATTTAT
TTCTGTTCTATTCTGACATCCATTTGTAAAGGATATGTAAAGCATGAATCTTATAAATCT
AGATCCAAGATAGAGGATGATGATGAACCTGAGATCAGAGCCTCCATGTTAATGAAAGAT
ACAATGACAAGACGAAGGCCACCTATGGATTTCTCTCACCTTGTCTGA
>NC_002050.1_BR-01_Brazil_
ATGAGAATTCTAAAACTACTAGAACTAGTGGTAAAAGTGAGTCTTTTCACAATTGCCCTG
AGTTCTGTTTTGTTGGCATTCTTGATCTTCAGAGCCACAGATGCTAAAGTAGAAATAATT
CGTGGAGATCATCCTGAGATTTATGATGATTCTGCTGAGAATGAGGTACCCACTGCTGCA
TCGATTCAACGCGAAGCTATCTTAGAGACTTTAACTAATCTGATGCTAGAATCTCGGACT
CCTGGAACCCGTCAGATACGAGAAGAAAAATCAACCATCCCTATTTCTGCTGAGCCAACA
ACGCAAAAAACAATCTCTGTTTTGGATCTTCCCAACAATTGCTTGAATGCTTCTTCATTA
AAATGTGAGATAAAAGGGATATCCACTTATAATGTTTATTATCAAGTTGAAAACAATGGT
GTCATATATTCCTGTGTTTCTGATTCAGCAGAAGGTTTAGAAAAATGTGATAATTCTTTA
AATTTGCCAAAGAGATTCTCCAAAGTCCCGGTTATTCCCATTACCAAGCTAGACAAGAAA
AGACACTTTTCAGTAGGAGGAAAATTCTTCATTTCAGAAAGCCTGACACAAGATAATTAT
CCTATAACTTACAACTCATACCCCACTAATGGAACAGTATCATTACAAACTGTAAAGTTA
TCCGGTGACTGCAAAATAACTAAATCAAACTTCGCAAATCCCTATACTGTAAGCATCACT
AGCCCTGAGAAGATCATGGGTTATTTGATAAAAAAACCTGGTGAAAATGTGGAACACAAG
GTTATATCTTTTTCTGGATCAGCAAGTATCACTTTTACTGAGGAAATGTTGGATGGTGAA
CACAATCTCTTGTGTGGTGACAAATCAGCCAAAATACCAAAAACAAACAAAAGAGTCAGA
GATTGCATAATCAAATATTCAAAAAGTATTTATAAGCAAACAGCCTGCATCAATTTTTCT
TGGATAAGGTTGATATTGATAGCTTTGTTGATCTATTTCCCTATCCGATGGTTAGTGAAC
AAGACGACTAAACCTCTCTTTCTCTGGTATGATCTTATGGGCTTGATTACATACCCTGTC
TTATTGCTCATAAATTGCTTATGGAAATATTTCCCATTAAAATGTTCTAACTGCGGCAAT
CTGTGCATAGTCACACATGAGTGTACTAAAGTCTGCATTTGCAACAAAAGCAAAGCTTCA
AAAGAGCATTCTTCAGAGTGTCCCATACTATCCAAAGAAGCAGATCATGACTACAACAAA
CATAAGTGGACTAGCATGGAATGGTTCCATCTAATAGTGAACACTAAGCTGAGCTTGAGT
TTGCTAAAATTTGTGACCGAAATTTTGATAGGTTTAGTCATTTTGTCTCAGATGCCCATG
TCTATGGCTCAAACAACCCAATGTTTGAGTGGATGCTTTTATGTTCCAGGCTGTCCATTT
TTGGTTACAAGCAAATTTGAAAAATGCTCTGAAAAAGATCAATGTTACTGCAATGTAAAA
GAAGATAAGATCATAGAGAGTATCTTTGGCACTAATATTGTTATAGAAGGTCCTAATGAT
TGCATAGAGAACCAGAATTGCATTGCACGCCCATCTATTGATAATCTTATAAAATGCAGA
TTAGGTTGCGAATACCTAGATTTATTCCGAAACAAACCTTTGTACAATGGGTTTTCGGAT
TATACAGGAAGCTCTTTAGGGTTAACATCAGTTGGTCTGTATGAGGCTAAGAGATTGAGA
AATGGTATAATAGATTCCTATAACCGTCAGGGCAAAATTTCTGGAATGGTTGCCGGAGAC
TCCTTAAACAAAAACGAAACAAGCATACCAGAGAACATTCTGCCCAGGCAATCATTAATC
TTTGATTCTGTTGTAGACGGGAAATATAGATATATGATAGAACAATCTCTTTTAGGAGGA
GGAGGAACTATATTCATGCTAAATGACAAGACCTCAGAAACAGCCAAAAAATTTGTGATT
TATATCAAAAGTGTGGGAATTCATTATGAAGTGTCAGAAAAATATACGACAGCTCCCATC
CAAAGCACCCACACGGATTTTTATTCCACTTGTACAGGAAACTGCGACACTTGCAGGAAA
AATCAAGCTTTAACAGGTTTCCAAGATTTTTGTGTAACACCAACTTCTTATTGGGGATGT
GAAGAAGCTTGGTGTTTTGCAATTAATGAGGGTGCTACATGCGGATTCTGTCGAAATATT
TATGATATGGACAAATCATACAGAATTTATTCAGTGCTTAAGTCAACTATAGTAGCAGAT
GTTTGTATTTCCGGTATTTTGGGAGGTCAATGCTCAAGGATTACTGAAGAGGTTCCTTAT
GAAAATACATTGTTTCAAGCTGATATACAAGCAGATTTGCATAATGATGGTATCACTATA
GGTGAACTAATAGCTCATGGACCCGACAGTCATATTTACTCTGGAAATATTGCAAACTTG
AATGATCCTGTGAAAATGTTTGGTCATCCACAATTGACCCATGATGGAGTGCCTATTTTT
ACTAAGAAAACTCTAGAAGGAGATGACATGTCTTGGGATTGTGCAGCAATAGGGAAAAAA
TCAGTCACTATCAAAACATGTGGATACGACACATACAGGTTTAGATCTGGTTTAGAGCAA
ATATCAGATATTCCTGTTAGTTTCAAAGATTTTTCTAGTTTTTTTCTGGCAAAATCTTTT
AGTCTAGGGAAACTGAAAATGGTAGTTGATCTTCCATCTGATCTTTTTAAAGTTGCTCCT
AAGAAACCTTCCATAACTTCAACAAGCTTAAATTGCAATGGCTGTCTTCTATGCGGCCAA
GGTTTATCTTGCCTTTTAGAATTTTTCTCAGATTTGACATTTTCTACTGCAATTTCTATA
GATGCTTGCTCTTTATCTACTTATCAGCTAGCTGTTAAAAAAGGATCTAATAAATACAAT
ATAACAATGTTTTGTTCAGCCAATCCGGACAAGAAGAAAATGACATTGTATCCAGAAGGC
AATCCGGATATCTCTGTGGAAGTTTTGGTTAATAATGTTATTGTAGAAGAACCAGAGAAT
ATAATAGATCAAAATGATGAGTATGCTCATGAAGAACAACAATATAATTCTGATTCTTCA
GCATGGGGCTTCTGGGATTATATTAAGAGTCCATTCAATTTCATTGCAAGTTACTTTGGC
TCATTTTTTGATACTATCAGAGTGGTACTGCTTATTGCATTCATTTTTCTTGTGACTTAT
TTCTGTTCTATTCTGACATCCATTTGTAAAGGATATGTAAAGAATGAATCTTATAAATCT
AGATCCAAGATAGAGGATGATGATGAACCTGAGATCAAAGCCCCTATGTTAATGAAAGAT
ACAATGACAAGAAGAAGGCCACCTATGGATTTCTCTCACCTTGTCTGA
>KY250489.1_LK-1_South_Africa
ATGAGAATTCTAAAACTACTAGAACTAGTGGTAAAAGTGAGTCTTTTCACAATTGCCCTG
AGTTCTGTTTTGTTGGCATTCTTGATCTTCAGAGCCACAGATGCTAAAGTAGAAATAATT
CGTGGAGATCATCCTGAGACTTATGATGATTCTGCTGAGAATGAGGTACCCACTGCTGCA
TCGATCCAACGCGAAGCTATCTTGGAAACTTTAACTAATCTTGTGCTAGAATCTCAGACT
CCTGGAACCCGCCAGATACGAGAAGAAAAACCAACTATCCCTGTTTCTGCTGAGCCAACA
ACGCAAAAAACAATCTCTGTTTTGGATCTTCCCAACAACTGCTTGAATGCTTCTTCATTA
AAATGTGAGATAAAAGGGATATCTACTTATAATGTTTATTATCAAGTTGAAAACAATGGT
GTCATATATTCCTGTGTTTCTGATTCAGCAGAAGGTTTAGAAAAATGTGATAATTCTTTA
AATTTGCCAAAGAGATTTTCCAAAGTCCCAGTTATTCCCATTACCAAACTTGATAACAAA
AGACATTTTTCAGTTGGAACAAAATTCTTCATTTCAGAAAGCCTGACACAAGACAATTAT
CCTATAACTTACAACTCGTACCCCACTAATGGAACAGTATCATTACAAACTGTAAAGTTA
TCTGGTGACTGCAAAATAACTAAATCAAACTTTGCAAATCCCTATACTGTGAGTATCACT
AGCCCTGAGAAGATCATGGGTTATTTGATAAAAAAACCTGGTGAAAATGTGGAACACAAG
GTTATATCTTTTTCTGGATCAGCAAGTATCACTTTTACTGAGGAAATGTTGGATGGTGAA
CACAATCTCTTGTGTGGTGACAAATCAGCTAAAATACCAAAAACAAACAAAAGAGTCAGA
GATTGCATAATCAAATATTCAAAAAGTATTTATAAGCAAACAGCTTGCATCAATTTTTCC
TGGATAAGATTGATATTGATAGCTTTGTTGATCTATTTCCCTATCCGATGGTTAGTGAAC
AAGACGACTAAACCTCTCTTTCTCTGGTATGATCTTATGGGCTTGATCACATACCCTGTT
TTATTGCTCATAAATTGCTTATGGAAATATTTCCCATTTAAATGTTCTAACTGCGGCAAT
TTGTGCATAGTCACACATGAGTGTACTAAAGTCTGCATTTGCAACAAAAGCAAAGCTTCA
AAAGAGCATTCTTCAGAATGTCCCATATTGTCCAAAGAAGCAGATCATGACTACAACAAA
CATAAGTGGACTAGCATGGAATGGTTCCATCTAATAGTGAACACTAAGCTGAGCTTGAGT
TTGCTAAAATTTGTGACCGAAATTTTGATAGGTTTAGTCATTTTGTCTCAGATGCCCATG
TCTATGGCTCAAACAACCCAATGTTTGAGTGGATGCTTTTATGTTCCAGGCTGTCCATTT
TTGGTTACAAGCAAATTTGAAAAATGCCCTGAAAAAGATCAATGTTACTGTAATGTAAAA
GAAGATAAGATCATAGAAAGTATCTTTGGCACTAATATTGTTATCGAAGGTCCTAATGAT
TGCATAAAGAACCAGAATTGCATTGCACGCCCCTCTATTGATAATCTTATAAAATGCAGA
TTAGGTTGTGAATACCTAGATTTATTTCAGAGCAAACCTTTGTACAATGGGTTCTCGGAT
TATACAGGAAGCTCTTTAGGGTTAACATCAGTTGGCCTGTATGAGGCCAAGAGATTGAGA
AATGGTATAATAGATTCCTATAATCGTACAGACAAAATTTCTGGAATGATTGCAGGAGAC
TCTCTAGACAAAAACGAAACAAGCATACCAGAGAACATCCTGCCCAGGCAATCATTAATC
TTTGATTCTGTTGTAGACGGGAAATATAGATATATGATAGAACAATCTCTTTTGGGAGGG
GGAGGGACTATATTCATGCTAAATGACAAGACCTCAGAAACAGCCAAAAAATTTGTGATT
TATATCAAAAGTGTGGGAATTCATTATGAAGTATCAGAAAAATATACAACAGCTCCCATC
CAAAGCACCCACACGGATTTTTATTCCACTTGTACAGGAAACTGCGACACTTGCAGGAAA
AATCAAGCTTTAACAGGCTTCCAAGATTTTTGTATAACACCAACTTCTTATTGGGGATGT
GAAGAAGCTTGGTGTTTTGCAATTAATGAGGGTGCTACATGCGGATTCTGTCGAAATATT
TATGATATGGACAAATCATACAGAATTTATTCAGTGCTTAAATCAACTATAGTAGCAGAT
GTTTGTGTTTCTGGTATTTTGGGAGGTCAATGCTCAAGGATTACTGAAGAGGTTCCTTAT
GAAAATGCATTGTTTCAAGCTGATATACAAGCAGATTTGCATAATGATGGCATCACTATA
GGTGAACTAATAGCTCATGGACCTGACAGCCATATTTACTCTGGAAATATTGCAAACCTG
AATGATCCTGTGAAAATGTTTGGTCATCCACAATTGACCCATGATGGAGTGCCTATTTTT
ACTAAGAAAACTCTAGAAGGAGATGACATGTCTTGGGATTGTGCAGCAATAGGGAAAAAA
TCAGTCATTATTAAAACATGTGGATATGACACATACAGGTTTAGATCTGGCTTAGAGCAA
ATATCAGATATTCCTGTTAGTTTCAAAGACTTCTCTAGTTTTTTCCTGGAAAAATCTTTT
AGTTTAGGGAAACTGAAAATTGTAGTTGATCTTCCGTCTGACCTTTTTAAAGTTGCTCCT
AAGAAACCTTCCATAACTTCAACAAGCTTGAATTGCAACGGCTGTCTTCTATGCGGTCAA
GGTTTATCTTGCATTTTAGAATTTTTCTCAGATTTGACATTTTCTACTGCAATTTCTATA
GATGCTTGCTCTTTATCTACTTATCAGCTGGCTGTTAAAAAAGGATCTAATAAATACAAT
ATAACAATGTTTTGTTCAACTAACCCGGACAAGAAGAAGATGACACTGTATCCAGAAGGC
AATCCGGATATATCTGTGGAAGTTTTGGTTAATAACGTTATTGTAAAAGAACCAGAGAAT
ATAATAGATCAAAATGATGAGTATGCTCATGAAGAACAACAATATAATTCTGATTCTTCA
GCATGGGGCTTCTGGGATTATATTAAGAGTCCATTCAATTTTATTGCAAGTTACTTTGGC
TCATTTTTTGATACTATCAGAGTGGTATTGCTTATTGCATTCATTTTCCTTGTGATTTAT
TTCTGTTCTATTCTGACATCCATTTGTAAAGGATATGTAAAGAATGAATCTTATAAATCT
AGATCCAAAATAGAGGATGATGATGAACCTGAGATCAAAGCCCCTATGTTAATGAAAGAT
ACAATGACAAGACGAAGGCCACCTATGGATTTCTCTCACCTTGTCTGA
>KM365065.1_WA7_Australia
ATGAGAATTCTAAAACTACTAGAACTAGTGGTAAAAGTGAGTCTTTTCACAATTGCCCTG
AGTTCTGTTTTGTTGGCATTCTTGATCTTCAGAGCCACAGATGCTAAAGTAGGAATAATT
CGTGGAGATCATCCTGAGATTTATGATGATTCTGTTGAGAATGAGGTACTCACTGCTGCA
TCGATTCAACGCGAAGCTATCTTGGAGACTTTAACTAATCTGGTGCTAGAATCTCAGACT
CCTGGAACCCGTCAGATACGAGAAGAAAAATCAACCATTCCTATTTCTGCTGAGCCAACA
ACGCAAAAAACAATCTCTGTTTTGGATCTTCCCAACAACTGCTTGAATGCTTCTTCATTA
AAATGTGAGATAAAAGGGATATCTACTTATAATGTTTATTATCAAGTTGAAAACAATGGT
GTCATATATTCCTGTGTTTCTGATTCAGCAGAAGGTTTAGAAAAATGTGATAATTCTTTA
AATTTGCCAAAGAGATTCTCCAAAGTCCCGGTTATTCCTATTACCAAACTTGACAACAAA
AGACATTTTTCAGTAGGAACAAAATTCTTCATTTCAGAAAGCCTGACGCAAGATAATTAT
CCTATAACTTACAACTCATACCCTACTAATGGAACTGTATCATTACAAACTGTAAAGTTA
TCCGGTGACTGCAAAATAACTAAATCAAACTTTGCAAATCCCTATACTGTGAGCATCACT
AGCCCTGAGAAGATCATGGGTTATTTGATAAAAAAACCTGGTGAAAATGTGGAGCACAAG
GTTGTATCTTTTTCTGGATCAGCAAGTATCACTTTTACCGAGGAAATGTTGGATGGTGAA
CACAATCTCTTGTGCGGTGACAAATCAGCTAAAATACCAAAAACAAACAAAAGAGTCAGA
GATTGCATAATCAAATATTCAAAAAGTATTTATAAGCAAACAGCCTGCATCAATTTTTCT
TGGATAAGATTGATATTGATAGCTTTGTTGATCTATTTCCCTATCCGATGGTTAGTGAAC
AAGACGACCAAACCTCTCTTCCTCTGGTATGATCTTATGGGCTTGATCACATACCCTGTC
TTATTGCTCATAAATTGCTTATGGAAATATTTCCCATTTAAATGTTCTAACTGCGGCAAT
TTGTGCATAGTCACACATGAGTGTACAAAAGTCTGCATTTGCAACAAAAGCAAAGCTTCA
AAAGAGCATTCTTCAGAGTGTCCCATATTGTCCAAAGAAGCAGATCATGACTACAATAAA
CATAAGTGGACGAGCATGGAATGGTTCCATCTAATAGTGAACACTAAGCTGAGCTTGAGT
TTGCTAAAATTTGTGACCGAAATTTTGATAGGTTTAGTCATTTTGTCTCAGATGCCCATG
TCTATGGCTCAAACAACCCAATGTTTGAGTGGATGCTTCTATGTTCCAGGCTGTCCATTT
TTGGTTACAAGCAAATTTGAGAAATGCCCTGAAAAAGATCAATGTTACTGCAATGTAAAA
GAAAACAAGATCATAGAAAGTATCTTTGGCACTAGTATTGTTATAGAAGGTCCTAATGAT
TGCATAGAGAACCAGAATTGCATTGCACGCTCATCTATCGATAATCTTATAAAATGCAGA
TTAGGTTGCGAATACCTAGATTTATTTCAGAACAAACCTTTGTACAATGGGTTTTCGGAT
TATACAGGAAGCTCTTTAGGGTTAACATCAGTTGGTCTGTATGAGGCCAAGAGATTGAGA
AATGGTATAATAGATTCCTATAATCGTACAGACAAAATTTCTGGAATGATTGCGGGAGAC
TCTTTAGACAAAAACGAAACAAGCATACCAGAGAACATCCTGCCCAGGCAATCATTAATC
TTTGATTCTATTGTAGACGGGAAATATAGATATATGATAGAACAATCTCTTTTAGGAGGA
GGAGGAACTATATTCATGCTAAATGACAAGACTTCAGAAACAGCCAAAAAATTTGTGATT
TATATCAAAAGTGTGGGAATTCATTATGAAGTGTCAGAAAAATATACAACAGCTCCCATC
CAAAGCACCCACACTGATTTTTATTCCACTTGCACAGGAGACTGCGACACTTGCAGGAAA
AATCAAGCTTTAACAGGTTTCCAAGATTTTTGTATAACACCAACTTCTTATTGGGGATGC
GAAGAAGCTTGGTGTTTTGCAATTAATGAGGGTGCTACATGCGGATTCTGTCGAAATATT
TATGATATGGACAAATCATACAGAATTTATTCAGTGCTCAAATCAACTATAGTAGCAGAT
GTTTGTATTTCTGGTATTTTGGGAGGTCAATGCTCAAGGATTACTGAAGAGGTTCCTTAC
GAAAATACATTGTTTCAAGCTGATATACAAGCAGATTTGCATAATGATGGTATCACTATA
GGTGAACTAATAGCTCATGGACCTGACAGCCATATTTACTCTGGAAATATTGCAAACTTG
AATGATCCTGTGAAAATGTTTGGTCATCCACAATTGACCCATGATGGAGTGCCTGTTTTT
ACTAAGAAAACTCTAGAAGGAGATGACATGTCTTGGGATTGTGCAGCAATAGGAAAAAAA
TCAGTCACTATTAAAACATGTGGATATGACACATACAGGTTTAGATCTGGTTTAGAGCAA
ATATCAGATATTCCTGTTAGTTTCAAAGATTTCTCTAGTTTTTTCCTGGAAAAATCTTTT
AGTTTAGGAAAACTGAAAATTGTAGTTGATCTTCCATCTGATCTTTTTAAAGTTGCTCCT
AAAAAACCTTCCATAACTTCAACAAGCTTAAATTGCAACGGCTGTCTTCTATGCGGTCAA
GGTTTATCTTGCATTTTAGAATTTTTCTCAGATTTGACATTTTCCACTGCTATTTCTATA
GACGCTTGCTCTTTATCTACTTATCAGCTGGCTGTTAAAAAAGGATCTAATAAATACAAT
ATAACAATGTTTTGTTCAGTCAATCCGGACAAGAAGAAAATGACACTTTATCCAGAAGGC
AATCCGGACATATTTGTGGAAGTTTTGGTTAATAATGTTATTGTAAAAGAACCAGAGAAT
ATAATAGATCAAAATGATGAGTATGCTCATGAAGAACAACAATATAATTCTGATTCTTCA
GCATGGGGCTTCTGGGATTATATTAAGAGTCCATTCAATTTCATTGCAAGTTACTTTGGC
TCATTCTTTGATACTATCAGAGTGGTACTGCTTATTGCATTCATTTTCCTTGTGATTTAT
TTCTGTTCTATTCTGACATCCATTTGTAAAGGATATGTAAAGCATGAATCTTATAAATCT
AGATCTAAGATAGAGGATGATGATGAACCTGAGATCAGAGCCCCTATGTTAATGAAAGAT
ACAATGACAAGACGAAGGCCACCTATGGATTTCTCCCACCTTGTTTGA
>HQ830188.1_p202/3WT_Italy
ATGAGAATTCTAAAACTACTAGAACTAGTGGTAAAAGTGAGTCTTTTCACAATTGCCCTG
AGTTCTGTTTTGTTGGCATTCTTGATCTTCAGAGCCACAGATGCTAAAGTAGAAATAACT
CGTGGAGATCATCCTGAGATTTATGATGATTCTGCTGAGAATGAGGTACCCACTGCTGCA
TCGATTCAACGTGAAGCTATCTTGGAGACTTTAACTAATCTGATGCTAGAATCTCGGACT
CCTGGAACCCGTCAGATACGAGAAGAAAAATCAACCATCCCTATTTCCACTGAGCCAGCA
ACGCAAAAAACAATCTCTGTTTTGGATCTTCCCAACAACTGCTTGAATGCTTCCTCATTA
AAATGTGAGATAAAAGGGATATCTACTTATAATGTTTATTATCAAGTTGAAAACAATGGT
GTCATATATTCCTGTGTTTCTGATTCTGCAGAAGGTTTAGAAAAATGTGATAATTCTTTA
AATTTACCAAAGAGATTCTCCAAAGTCCCAGTTATTCCTATTACCAAACTTGACAACAAA
AGACATTTTTCAGTGGGAACAAAATTCTTCATTTCAGAAAGCCTGACACAAGATAATTAT
CCTATAACTTACAACTCATACCCCACTAATGGAACAGTATCATTACAAACTGTAAAGTTA
TCTGGTGACTGCAAAATAACTAAATCAAACTTTGCAAATCCCTATACTGTGAGCATCACT
AGCCCTGAGAAGATCATGGGTTATTTGATAAAAAAACCTGGTGAAAATGTGGAACACAAG
GTTATAGCTTTTTCTGGATCAGCAAGTATCACTTTTACCGAGGAAATGTTGGATGGTGAA
CACAATCTCTTATGCGGTGACAAATCAGCTAAAATACCAAAAACAAACAAAAGAGTCAGA
GATTGCATAATCAAATATTCAAAAAGTATTTATAAGCAAACAGCCTGCATCAATTTTTCT
TGGATAAGATTGATATTGATAGCTTTGTTGATCTATTTCCCTATCCGATGGTTAGTGAAC
AAGACGACTAAACCTCTCTTTCTCTGGTATGATCTTATGGGCTTGATCACATACCCTGTC
TTATTGCTCATAAATTGCTTATGGAAATATTTCCCATTTAAATGTTCTAACTGTGGCAAT
TTGTGCATAGTCACACATGAGTGTACTAAAGTCTGCATTTGCAACAAAAGCAAAGCTTCA
AAAGAGCATTCTTCAGAGTGTCCTATATTGTCCAAAGAGGCAGATCATGACTACAACAAA
CATAAGTGGACTAGCATGGAATGGTTCCATCTAATAGTGAACACTAAGCTGAGCTTGAGT
TTGCTAAAATTTGTGACCGAAATTTTGATAGGTTTAGTCATTTTGTCTCAGATGCCCATG
TCTATGGCTCAAACAACCCAATGTTTGAGTGGATGCTTTTATGTTCCAGGCTGTCCATTT
TTGGTTACAAGCAAATTTGAAAAATGCCCTGAAAAAGATCAATGTTACTGCAATGTAAAA
GAAGACAAGATCATAGAAAGTATCTTTGGCACTAATATTGTTATAGAAGGTCCTAATGAT
TGCATAGAGAACCAGAATTGCATTGCACGCCCATCTATTGATAATCTTATAAAATGCAGA
TTAGGTTGCGAATACCTAGATTTATTTCAGAACAAACCTTTGTACAATGGGTTTTCGGAT
TATACAGGAAGCTCTTTAGGGTTAACATCAGTTGGTCTGTATGAGGCTAAGAGATTGAGA
AATGGTATAATAGATTCCTATAATCGTACAGACAAAATTTCTGGAATGATTGCAGGAGAC
TCTTTAGACAAAAATGAAACAAGCATACCAGAGAACATCCTGCCCAGGCAATCATTAATC
TTTGATTCTGTTGTAGACGGGAAATATAGATATATGATAGAACAATCTCTTTTGGGAGGA
GGAGGAACTATATTCATGCTAAATGACAAGACCTCAGAAACAGCCAAAAAATTTGTGATT
TATATCAAAAGTGTGGGAATTCATTATGAAGTGTCAGAAAAATATACAACAGCTCCCATC
CAAAGCACCCATACGGATTTTTATTCCACTTGTACAGGAAACTGCGACACTTGCAGGAAA
AATCAAGCTTTAACAGGTTTCCAAGATTTTTGTATAACACCAACTTCTTATTGGGGATGT
GAAGAAGCTTGGTGTTTTGCAATTAATGAGGGTGCTACATGCGGATTCTGTCGAAATATT
TATGATATGGACAAATCATATAGGATTTATTCAGTGCTCAAATCAACTATAGTAGCAGAT
GTTTGTATTTCTGGTATTTTGGGAGGTCAATGCTCAAGGATTACTGAAGAAGTTCCTTAT
GAAAATACATTGTTTCAAGCTGATATACAGGCAGATTTGCATAATGATGGTATCACTATA
GGTGAACTAATAGCTCATGGACCTGACAGCCATATTTACTCTGGAAATATTGCAAACTTG
AATGATCCTGTGAAAATGTTTGGTCATCCGCAATTGACCCATGATGGAGTGCCTATTTTT
ACTAAGAAAACTCTAGAAGGAGATGACATGTCTTGGGATTGTGCAGCAATAGGAAAAAAA
TCAGTCACTATTAAAACATGTGGATATGACACATACAGGTTTAGATCTGGTTTAGAGCAA
ATATCAGATATTCCTGTTAGTTTCAAAGATTTCTCTAGTTTTTTCCTGGAAAAATCTTTT
AGTTTAGGGAAACTGAAAATTGTAGTTGATCTTCCATCTGATCTTTTTAAAGTTGTTCCT
AAAAAACCTTCCATAACTTCAACAAGCTTAAATTGCAACGGCTGTCTTCTATGCGGCCAA
GGTTTATCTTGCATTTTAGAATTTTTCTCAGATTTGACATTTTCTACTGCAATTTCTATA
GACGCTTGCTCTTTATCTACTTATCAGCTGGCTGTTAAAAAAGGAGCTAATAAATACAAT
ATAACAATGTTTTGTTCAGCCAACCCCGACAAGAAGAAAATGACACTGTATCCAGAAGGC
AATCCGGATATATCTGTGGAAGTTTTGGTTAATAATGTTATTATAGAAGAACCAGAGAAT
ATAATAGATCAAAATGATGAGTATGCTCATGAAGAACAACAATATAATTCTGATTCTTCT
GCATGGGGCTTTTGGGATTATATTAAAAGTCCATTCAATTTCATTGCAAGTTATTTTGGC
TCATTTTTTGATACTATCAGAGTGGTACTGCTTATTGCATTCATTTTCCTTGTGATTTAT
TTCTGTTCTATTCTGACATCCATTTGTAAAGGATATGTAAAGCATAAATCTTATAAATCT
AGATCCAAGATAGAGGATGATGATGAACTTGAGATCAAAGCCCCTATGTTAATGAAAGAT
ACAATGACAAGACGAAGGCCACCTATGGATTTCTCTCACCTTGTCTGA
>MK715443.1_TswvTRPep_Turkey
ATGAGAATTCTAAAACTACTAGAACTAGTGGTAAAAGTGAGTCTTTTCACAATTGCCCTG
AGTTCTGTTTTGTTGGCATTCTTGATCTTCAGAGCCACAGATGCTAAAGTAGAAATAATT
CGTGGAGATCATCCTGAGATTTATGATGATTCTGCTGAGAATGAGGTACCCACTGCTGCA
TCGATTCAACGCGAAGCTATCTTGGAGACTTTAACTAATCTGATGCTAGAATCTCGGACT
CTTGGAACCCGCCAGATACGAGAAGAAAAATCAACCATCCCTATTTCCACTGAGCCAGCA
ACGCAAAAAACAATCTCTGTTTTGGATCTTCCCAACAACTGCTTGAATGCTTCCTCATTA
AAATGTGAGATAAAAGGGGTATCTACTTATAATGTTTATTATCAAGTTGAAAACAATGGT
GTCATATATTCCTGTGTTTCTGATTCAGCAGAAGGTTTAGAAAAATGTGATAATTCTTTA
AATTTGCCAAAGAGATTCTCCAAAGTCCCAGTTATTCCTATTACCAAACTTGACAACAAA
AGACATTTTTCAGTAGGAACAAAATTCTTCATTTCAGAAAGCCTGACACAAGATAATTAT
CCTATAACTTACAACTCATACCCCACTAATGGAACAGTATCATTACAAACTGTAAGGTTA
TCTGGTGACTGCAAAATAACTAAATCAAACTTTGCAAATCCCTATACTGTGAGCATCACT
AGCCCTGAGAAGATCATGGGTTATTTGATAAAAAAACCTGGTGAAAATGTGGAACACAAG
GTTATAGCTTTTTCTGGATCAGCAAGTATCACTTTTACCGAGGAAATGTTGGATGGTGAA
CACAATCTCTTGTGCGGTGACAAATCAGCTAAAATACCAAAAGCAAACAAAAGAGTCAGA
GATTGCATAATCAAATATTCAAAAAGTATTTATAAGCAAACAGCCTGCATCAATTTTTCT
TGGATAAGATTGATATTGATAGCTTTGTTGATCTATTTCCCTATCCGATGGTTAGTGAAC
AAGACGACTAAACCTCTCTTTCTCTGGTATGATCTTATGGGCTTGATCACATACCCTGTC
TTATTGCTCATAAATTGCTTATGGAAATATTTCCCATTTAAATGTTCTAACTGCGGCAAT
TTGTGCATAGTCACACATGAGTGTACTAAAGTCTGCATTTGCAACAAAAGCAAAGCTTCA
AAAGAGCATTCTTCAGAGTGTCCCATATTGTCCAAAGAGGCAGATCATGACTACAACAAA
CATAAGTGGACTAGCATGGAATGGTTCCATCTAATAGTGAACACTAAGCTGAGCTTGAGT
TTGCTAAAATTTGTGACCGAAATTTTGATAGGTTTAGTCATTTTGTCTCAGATGCCCATG
CCTATGGCTCAAACAACCCAATGTTTGAGTGGATGCTTTTATGTTCCAGGCTGTCCATTT
TTGGTTACAAACAAATTTGAGAAATGCCCTGAAAAAGATCAATGTTACTGCAATGTAAAA
GAAGACAAGATCATAGAAAGTATCTTTGGCACTAATATTGTTATAGAAGGTCCTAATGAT
TGCATAGAGAACCAGAATTGCATTGCACGCCCATCTATTGATAATCTTATAAAATGCAGA
TTAGGTTGCGAATACCTAGATTTATTTCAGAACAAACCTTTGTACAATGGGTTTTCGGAT
TATACAGGAAGCTCTTTAGGGTTAACATCAGTTGGTCTGTATGAGGCTAAGAGATTGAGA
AATGGTATAATAGATTCCTATAATCGTACAGACAAAATTTCTGGAATGATTGCAGGAGAC
TCTTTAGACAAAAATGAAACAAGCATACCAGAGAACATCCTGCCCAGGCAATCATTAATC
TTTGATTCTGTTGTAGACGGGAAATATAGATATATGATAGAACAATCTCTTTTGGGAGGA
GGAGGAACTATATTCATGCTAAATGACAAGACCTCAGAAACAGCCAAAAAATTTGTGATT
TATGTCAAAAGTGTGGGGATTCATTATGAAGTGTCAGAAAAATATACAACAGCTCCCATC
CAAAGCACCCATACGGATTTTTATTCCACTTGTACAGGAAACTGCGACACTTGCAGGAAA
AATCAAGCTTTAACAGGTTTCCAAGATTTTTGTATAACACCAACTTCTTATTGGGGATGT
GAAGAAGCTTGGTGTTTTGCAATTAATGAGGGTGCTACATGCGGATTCTGTCGAAATATT
TATGACATGGACAAATCATATAGAATTTATTCAGTGCTCAAATCAACTATAGTAGCAGAT
GTTTGTATTTCTGGTATTTTGGGAGGTCAATGCTCAAGGATTACTGAAGAAGTTCCTTAT
GAAAATACATTGTTTCAAGCTGATATACAGGCAGATTTGCATAATGATGGTATCACTATA
GGTGAACTAATAGCTCATGGACCTGACAGCCATATTTACTCTGGAAATATTGCAAACTTG
AATGATCCTGTGAAAATGTTTGGTCATCCGCAATTGACCCATGATGGAGTGCCTATTTTT
ACTAAGAAAACTCTAGAAGGAGATGACATGTCTTGGGATTGTGCAGCAATAGGAAAAAAA
TCAGTCACTATTAAAACATGTGGATATGACACATACAGGTTTAGATCTGGTTTAGAGCAA
ATATCAGATATTCCTGTTAGTTTCAAAGATTTCTCTAGTTTTTTCCTGGAAAAATCTTTT
AGTTTAGGGAAACTGAAAATTGTAGTTGATCTTCCATCTGATCTTTTTAAAGTTGTTCCT
AAAAAACCTTCCATAACTTCAACAAGCTTAAATTGCAACGGCTGTCTTCTATGCGGCCAA
GGTTTATCTTGCATTTTAGAATTTTTCTCAGATTTGACATTTTCTACTGCAATTTCTATA
GACGCTTGCTCTCTATCTACTTATCAGCTGGCTGTTAAAAAAGGATCTAATAAATACAAT
ATAACAATGTTTTGTTCAGCCAACCCGGACAAGAAGAAAATGACACTGTATCCAGAAGGC
AATCCGGATATATCTGTGGAAATTTTGGTTAATAATGTTATTATAGAAGAACCAGAGAAT
ATAATAGATCAAAATGATGAGTATGCTCATGAAGAACAGCAATATAATTCTGATTCTTCT
GCATGGGGTTTCTGGGATTATATTAAAAGTCCATTCAATTTCATTGCAAGTTACTTTGGC
TCATTTTTTGATACTATCAGAGTGGCACTGCTTATTGCATTCATTTTCCTTGTGATTTAT
TTCTGTTCTATTCTGACATCCATTTGTAAAGGATATGTAAAGCATAAATCTTATAAATCT
AGATCCAAGATAGAGGATGATGATGAACTTGAGATCAAAGCCCCTATGTTAATGAAAGAT
ACAATGACGAGACGAAGGCCACCTATGGATTTCTCTCACGTTGTCTGA
>HM015520.1_Pujol1TL3_Spain
ATGAGAATTCTAAAACTACTAGAACTAGTGGTAAAAGTGAGTCTTTTCACAATTGCCCTG
AGTTCTGTTTTGTTGGCATTCTTGATCTTCAGAGCCACAGATGCTAAAGTAGAAATAATT
CGTGGAGATCATCCTGAGATTTATGATGATTCTGCTGAGAATGAGGTACCCACTGCTGCA
TCGATTCAACGCGAAGCTATCTTGGAGACTTTAACTAATCTGATGCTAGAATCTCGGACT
CTTGGAACCCGCCAGATACGAGAAGAAAAATCAACCATCCCTATTTCCACTGAGCCAGCA
ACGCAAAAAACAATCTCTGTTTTGGATCTTCCCAACAACTGCTTGAATGCTTCCTCATTA
AAATGTGAGATAAAAGGGGTATCTACTTATAATGTTTATTATCAAGTTGAAAACAATGGT
GTCATATATTCCTGTGTTTCTGATTCAGCAGAAGGTTTAGAAAAATGTGATAATTCTTTA
AATTTGCCAAAGAGATTCTCCAAAGTCCCAGTTATTCCTATTACCAAACTTGACAACAAA
AGACATTTTTCAGTAGGAACAAAATTCTTCATTTCAGAAAGCCTGACACAAGATAATTAT
CCTATAACTTACAACTCATACCCCACTAATGGAACAGTATCATTACAAACTGTAAGGTTA
TCTGGTGACTGCAAAATAACTAAATCAAACTTTGCAAATCCCTATACTGTGAGCATCACT
AGCCCTGAGAAGATCATGGGTTATTTGATAAAAAAACCTGGTGAAAATGTGGAACACAAG
GTTATAGCTTTTTCTGGATCAGCAAGTATCACTTTTACCGAGGAAATGTTGGATGGTGAA
CACAATCTCTTGTGCGGTGACAAATCAGCTAAAATACCAAAAGCAAACAAAAGAGTCAGA
GATTGCATAATCAAATATTCAAAAAGTATTTATAAGCAAACAGCCTGCATCAATTTTTCT
TGGATAAGATTGATATTGATAGCTTTGTTGATCTATTTCCCTATCCGATGGTTAGTGAAC
AAGACGACTAAACCTCTCTTTCTCTGGTATGATCTTATGGGCTTGATCACATACCCTGTC
TTATTGCTCATAAATTGCTTATGGAAATATTTCCCATTTAAATGTTCTAACTGCGGCAAT
TTGTGCATAGTCACACATGAGTGTACTAAAGTCTGCATTTGCAACAAAAGCAAAGCTTCA
AAAGAGCATTCTTCAGAGTGTCCCATATTGTCCAAAGAGGCAGATCATGACTACAACAAA
CATAAGTGGACTAGCATGGAATGGTTCCATCTAATAGTGAACACTAAGCTGAGCTTGAGT
TTGCTAAAATTTGTGACCGAAATTTTGATAGGTTTAGTCATTTTGTCTCAGATGCCCATG
CCTATGGCTCAAACAACCCAATGTTTGAGTGGATGCTTTTATGTTCCAGGCTGTCCATTT
TTGGTTACAAACAAATTTGAGAAATGCCCTGAAAAAGATCAATGTTACTGCAATGTAAAA
GAAGACAAGATCATAGAAAGTATCTTTGGCACTAATATTGTTATAGAAGGTCCTAATGAT
TGCATAGAGAACCAGAATTGCATTGCACGCCCATCTATTGATAATCTTATAAAATGCAGA
TTAGGTTGCGAATACCTAGATTTATTTCAGAACAAACCTTTGTACAATGGGTTTTCGGAT
TATACAGGAAGCTCTTTAGGGTTAACATCAGTTGGTCTGTATGAGGCTAAGAGATTGAGA
AATGGTATAATAGATTCCTATAATCGTACAGACAAAATTTCTGGAATGATTGCAGGAGAC
TCTTTAGACAAAAATGAAACAAGCATACCAGAGAACATCCTGCCCAGGCAATCATTAATC
TTTGATTCTGTTGTAGACGGGAAATATAGATATATGATAGAACAATCTCTTTTGGGAGGA
GGAGGAACTATATTCATGCTAAATGACAAGACCTCAGAAACAGCCAAAAAATTTGTGATT
TATGTCAAAAGTGTGGGGATTCATTATGAAGTGTCAGAAAAATATACAACAGCTCCCATC
CAAAGCACCCATACGGATTTTTATTCCACTTGTACAGGAAACTGCGACACTTGCAGGAAA
AATCAAGCTTTAACAGGTTTCCAAGATTTTTGTATAACACCAACTTCTTATTGGGGATGT
GAAGAAGCTTGGTGTTTTGCAATTAATGAGGGTGCTACATGCGGATTCTGTCGAAATATT
TATGACATGGACAAATCATATAGAATTTATTCAGTGCTCAAATCAACTATAGTAGCAGAT
GTTTGTATTTCTGGTATTTTGGGAGGTCAATGCTCAAGGATTACTGAAGAAGTTCCTTAT
GAAAATACATTGTTTCAAGCTGATATACAGGCAGATTTGCATAATGATGGTATCACTATA
GGTGAACTAATAGCTCATGGACCTGACAGCCATATTTACTCTGGAAATATTGCAAACTTG
AATGATCCTGTGAAAATGTTTGGTCATCCGCAATTGACCCATGATGGAGTGCCTATTTTT
ACTAAGAAAACTCTAGAAGGAGATGACATGTCTTGGGATTGTGCAGCAATAGGAAAAAAA
TCAGTCACTATTAAAACATGTGGATATGACACATACAGGTTTAGATCTGGTTTAGAGCAA
ATATCAGATATTCCTGTTAGTTTCAAAGATTTCTCTAGTTTTTTCCTGGAAAAATCTTTT
AGTTTAGGGAAACTGAAAATTGTAGTTGATCTTCCATCTGATCTTTTTAAAGTTGTTCCT
AAAAAACCTTCCATAACTTCAACAAGCTTAAATTGCAACGGCTGTCTTCTATGCGGCCAA
GGTTTATCTTGCATTTTAGAATTTTTCTCAGATTTGACATTTTCTACTGCAATTTCTATA
GACGCTTGCTCTCTATCTACTTATCAGCTGGCTGTTAAAAAAGGATCTAATAAATACAAT
ATAACAATGTTTTGTTCAGCCAACCCGGACAAGAAGAAAATGACACTGTATCCAGAAGGC
AATCCGGATATATCTGTGGAAATTTTGGTTAATAATGTTATTATAGAAGAACCAGAGAAT
ATAATAGATCAAAATGATGAGTATGCTCATGAAGAACAGCAATATAATTCTGATTCTTCT
GCATGGGGTTTCTGGGATTATATTAAAAGTCCATTCAATTTCATTGCAAGTTACTTTGGC
TCATTTTTTGATACTATCAGAGTGGCACTGCTTATTGCATTCATTTTCCTTGTGATTTAT
TTCTGTTCTATTCTGACATCCATTTGTAAAGGATATGTAAAGCATAAATCTTATAAATCT
AGATCCAAGATAGAGGATGATGATGAACTTGAGATCAAAGCCCCTATGTTAATGAAAGAT
ACAATGACGAGACGAAGGCCACCTATGGATTTCTCTCACCTTGTCTGA
>PV092081_D262-20_Slovenia
ATGAGAATTTTAAAACTACTAGAACTAGTGGTAAAATTGAGTCTTTTCACAATTGCCCTG
AGTTCTGTCTTGTTGGCATTCTTGATCTTCAAAGCCACAGATGCCAAAGTAGAAATAATT
CGTGGAGACCATCCTGAGGTTTATGATGATTCTGCTGAGAATGAAGTACCCACTGCTGCA
TCGATTCAACGCAAGGCTATCTTGGAGACTTTGACTAATCTGATGCTAGAATCTCAGACT
CCAGGAACCCGTCAGATACGAGAAGAAGAATCAACCATCCCTATTTTTGCTGAGTCAACT
ACACAAAAAACAATCTCTGTCTCAGATCTTCCTAACAACTGCTTGAATGCTTCTTCATTA
AAATGCGAGATAAAAGGGATATCCACTTATAATGTTTATTATCAAGTGGAAAATAATGGT
GTCATATATTCCTGTGTGTCTGATTCAGCGGAAGGTTTAGAAAAATGTGACAATTCTTTA
AATCTACCAAAGAGATTCTCCAAAGTCCCGGTTATTCCCATTACCAAACTTGACAACAAA
AGGCATTTTTCAGTTGGAACAAAATTCTTCATTTCAGAAAGCCTAACGCAAGATAATTAT
CCTATAACTTATAACTCGTACCCTACTAATGGAACAGTATCATTACAAACTGTAAAGTTA
TCTGGTGACTGCAAAATAACTAAATCGAACTTTGCCAATCCCTATACTGTTAGCATCACT
AGCCCCGAGAAGATCATGGGTTATTTGATAAAAAAGCCTGGTGAAAATGTGGAACACAAG
GTCATATCCTTTTCTGGATCAGCTAGCATCACTTTTACTGAAGAAATGTTAGATGGTGAG
CACAATCTCTTGTGCGGTGACAAATCAGCTAAAATACCAAAAACAAACAAAAGAGTTAGA
GATTGCATAATCAAATATTCAAAAAGCATTTATAAACAAACAGCCTGCATCAATTTTTCT
TGGATAAGATTAATATTGATAGCTTTGTTGATCTATTTCCCTATCCGGTGGTTAGTAAAC
AAGACAACCAAACCCCTCTTTCTCTGGTATGATCTTATAGGCTTGATCACATACCCTATT
TTGTTGCTCATAAATTGCTTATGGAAATATTTTCCATTTAAATGTTCTAACTGTGGCAAT
TTGTGCATAATCACACATGAATGTACTAAAATTTGCATCTGCAACAAAAGCAAGGCTTCA
AAAGAACATTCTTCAGAGTGTCCTATATTGTCCAAAGAAACAGATCATGGCTACAACAAA
CACAAGTGGACTAGCATGGAATGGTTCCATCTAATAGTGAACACTAAGCTGAGCTTTAGT
TTGCTGAAATTTGTGACCGAAATCTTAATAGGTTTGATCATTTTGTCTCAAATGCCCATG
TCTATGGCTCAAACTACCCAATGTTTGAGTGGATGTTTTTATGTTCCAGGCTGTCCATTT
TTGGTTACAAGCAAATTTGAAAAATGCCCAGAAAAAGATCAATGTTACTGTAATGTGGAA
GAAGATAAGATTATAGAAAGTATCTTTGGCACTAACATTGTTATAGAAGGTCCTAATGAT
TGCATAGAGAACCAGAATTGTGCTGCACACCCATCTATTGATAATCTTATAAAATGCAGA
CTAGGTTGCGAGTACCTAGATTTATTTCGGAACAAACCTTTGTATAATGGGTTTTCAGAT
TATACAGGAAGCTCTTTAGGGTTGACATCGGTTGGTCTATATGAGGCTAAGAGATTGAGG
AACGGTATAATAGATTCTTATAATCGTACAGACAAAATTTCTGGAATGATTGCAGGAGAT
TCTCTAAACAAAAACGAAACAAGCATACCAGAGAACATTCTACCTAGACAATCATTGATC
TTTGATTCTGTTGTAGACGGGAAATATAGATATATGATAGAACAATCTCTTTTAGGAGGA
GGAGGGACTATATTCATGTTGAATGATAAGACCTCGGAAACAGCAAAAAAATTTGTGATT
TATATCAAAAGTGTGGGAATTCATTATGAAGTGTCAGAAAAATACACAACAGCTCCTATC
CAAAGCACTCACACAGATTTTTATTCCACTTGTACAGGAAACTGTGACACTTGCAGAAAA
AATCAAGCTTTAACTGGTTTCCAAGATTTTTGTATAACACCAACTTCTTATTGGGGATGT
GAAGAAGCTTGGTGTTTTGCAATCAATGAAGGTGCTACATGCGGATTCTGTCGGAATATC
TATGACATGGATAAATCATACAGAATTTATTCAGTGCTAAAATCAACTATAGTGGCAGAT
GTTTGTATTTCTGGTATTTTAGGAGGTCAGTGCTCAAGGATTACTGAAGAGGTTCCTTAT
GAAAATGCCTTGTTTCAAGCTGATATACAAGCAGATTTGCACAATGATGGTATCACTATA
GGTGAACTGATAGCTCATGGACCTGACAGCCATATTTATTCTGGAAATATTGCAAACTTG
AATGATCCTGTGAAAATGTTTGGTCACCCACAATTGACTCATGATGGAGTGCCTATTTTT
ACTAAGAAAACTCTAGAAGGAGATGACATGTCTTGGGATTGTGCAGCAATAGGGAAAAAA
TCAATCACTATTAAAACATGCGGATATGATANNNNNNNNNNNNNNNNNNNNNNNNNNNNN
NNNNNNNNNNNNNNNNNNNNNNNNNNNNNNNNNNNNNNNNNNNNNNNNNNNNNNNNNNNN
NNNNNNNNNNNNNNNNNNNNNNNCGTTGATCTTCCATCTGATCTTTTTAAAGTTGCTCCT
AAGAGACCTTCCATAACTTCAACAAGCTTAAATTGTAACGGCTGTCTTCTATACGGACCA
GGTTTATCTTACATTTTAGAATTTTTCTCAGATTTGACATTTTCTACTGCAATTTCTATA
GATGCTTGCTCTCTATCTACTTATCAGCTGGTTGTTAAAAAAGGATCTAATAAATATAAC
ATAACAATGTTTTGTTCTGCTAATCCAGACAAAAAGAAAATGATGTTGTATCCAGAAGGC
AATCCGGATATTTCTGTGGAAGTTCTGGTCAATAATGTTATTGTAGAAGAACCAGAGAAC
ATAATAGATCAAAATGATGAGTATGCTCATGAAGAACAACAATATAATTCTGATTCTTCA
GCATGGGGCTTCTGGGATTATATTAAAAGCCCATTCAATTTCATTGCAAGTTATTTTGGC
TCATTTTTTGATACTATCAGAGTGATATTGCTTATTGCATTCATTTTCCTTGTGATTTAT
TTCTGTTCTATTCTAACAACCATTTGTAAAGGATATGTCAAGAATGAATCTTATAAATCT
AGATCCAAGATAGAGGATGATGATGATTCTGAGATCAAAGCCCCTATGTTAATGAAAGAT
ACAATGACAAGACGAAGGCCACCTATGGATTTCTCTCACCTTGTCTGA
>JN664253.1_CG-1_China
ATGAGAATTTTAAAACTACTAGAACTAGTGGTAAAAGTGAGTCTTTTCACGATTGCCCTG
AGTTCTGTCTTGTTGGCATTCTTGATCTTCAGAGCCACAGATGCCAAAGTAGAAATAATT
CGTGGAGATCATCCTGAGGTTTATGATGATTCTGCTGAGAATGAAGTACCCACTGCTGCA
TCGATTCAACGCAAGGCTATCTTGGAGACTTTAACTAGTCTAATGCTAGAATCTCAGACT
CCTGGAACCCGTCAGATACGAGAAGAAGAATCAACCATCCCTATTTTTGCTGGGTCAACT
ACGCAAAAAATAATCTCTGTCTCGGATCTTCCTAACAACTGCTTGAATGCTTCTTCATTA
AAATGCGAGATAAAAGGGATATCCACTTATAATGTTTATTATCAAGTGGAAAATAATGGT
GTCATATATTCCTGTGTTTCTGATTCAGCAGAAGGGTTAGAAAAATGTGACAATTCTTTA
AATTTGCCAAAGAGATTCTCCAAAGTCCCGGTTATTCCCATTACCAAACTTGACAACAAA
AGGCATTTTTCAGTTGGAACAAAATTCTTCATTTCAGAAAGCCTGACACAAGATAATTAT
CCTATAACTTATAACTCATACCCCACTAATGGAACAGTATCATTACAAACCGTAAAGTTA
TCTGGAGACTGCAAAATAACTAAATCAAACTTTGCCAATCCCTATACTGTTAGCATCACT
AGCCCCGAGAAGATCATGGGTTATTTGATAAAAAAACCTGGTGAAAATGCGGAACACAAG
GTCATATCTTTTTCTGGATCAGCAAGCATCACTTTTACTGAAGAAATGTTGGATGGTGAG
CACAATCTCTTGTGCGGTGACAAATCAGCTAAAATACCAAAAACAAACAAAAGAGTTAGA
GATTGCATAATCAAATATTCAAAGAGCATTTATAAGCAAACAGCCTGCATCAATTTCTCT
TGGATAAGATTAATATTGATAGCTTTGTTGATCTATTTCCCTATCCGGTGGTTAGTAAAC
AAGACAACTAAACCTCTCTTTCTCTGGTATGATCTTATAGGCTTGATCACATACCCTATT
TTGTTGCTCATAAATTGCTTATGGAAATATTTTCCATTCAAATGTTCTAACTGTGGCAAT
TTGTGCATAATCACACATGAGTGTACTAAAATTTGCATCTGCAACAAAAGCAAAGCCTCA
AAAGAACACTCTTCAGAGTGTCCCATACTGTCCAAAGAAACAGATCATGACTACAACAAA
CATAAGTGGACTAGCATGGAATGGTTCCATCTAATAGTGAACACTAAGCTAAGCTTTAGT
TTGCTGAAATTTGTGACTGAAATCTTAATAGGTTTGGTCATTTTGTCTCAAATGCCCATG
TCTATGGCTCAAACTACTCAATGTTTGAGTGGATGTTTTTATGTTCCAGGCTGTCCAGTT
TTGGTTACAAGCAAATTTGAAAAATGCCCTGAAAAAGATCAATGTTACTGTAATGTAAAA
GAAGATAAGATTATAGAAAGTATCTTTGGCACTAACATTGTTATAGAAGGTCCTAATGAT
TGCATAGAGAACCAGAATTGTGTTGCACACCCATCTATTGATAATCTTATAAAATGTAGA
TTAGGTTGCGAATACTTAGATTTATTTCGCAACAAACCTTTGTATAATGGGTTTTCAGAT
TATACAGGAAGCTCTTTGGGGTTAACATCGGTTGGTCTGTATGAGGCTAAGAGATTGAGG
AATGGTATAATAGATTCCTATAACCGTACAGACAAGATTTCCGGAATGATTGCAGGAGAT
TCTCTAGACAAAAATGAAACAAGCATACCAGAGAACATTCTGCCTAGACAATCATTGATC
TTTGATTCTGTTGTGGATGGGAAATATAGATATATGGTAGAACAATCTCTTTTAGGAGGA
GGAGGGACTGTATTCATGTTAAATGATAAGACCTCAGAAAAAGCAAAAAAATTCGTGATT
TATATCAAAAGTGTGGGAATTCATTATGAAGTGTCTGAAAAATACACAACAGCTCCTATC
CAAAGCACTCACACAGATTTTTATTCCACTTGTACAGGAAACTGTGACACTTGCAGAAAA
AATCAAGCTTTAACAGGTTTCCAAGATTTTTGTATAACACCAACTTCTTATTGGGGATGT
GAAGAAGCTTGGTGTTTTGCAATTAATGAAGGTGCTACATGCGGGTTCTGTCGAAATATT
TATGACATGGATAAATCATATAGAATTTATTCAGTGCTAAAATCAACTATAGTGGCAGAT
GTTTGCATTTCTGGTATTTTAGGAGGTCAATGCTCAAGGATTACTGAAGAGGTTCCTTAT
GAAAATGCATTGTTTCAAGCTGATATACAAGCAGATCTGCACAATGATGGTATCACTATA
GGTGAACTGATAGCTCATGGACCCGACAGTCATATTTACTCTGGAAATATTGCAAACTTG
AATGATCCTGTGAAAATGTTTGGTCATCCACAATTGACTCATGATGGAGTGCCTATTTTT
ACTAAGAAAACTCTAGAAGGAGATGACATGTCTTGGGATTGTGCAGCAATAGGGAAAAAA
TCAATCACTATTAAAACATGCGGATATGACACATACAGATTTAGATCTGGTTTAGAGCAA
ATATCAGATATTCCCATTAGTTTCAAAGATTTCTCTAGTTTTTTCTTGGAAAAATCTTTT
AGTTTAGGGAAACTCAAGATTGTCGTTGATCTTCCATCTGATCTTTTTAAAGTTGCTCCT
AAGAGACCTTCCATAACTTCGACAAGATTGAATTGCAATGGCTGTCTTCTATGCGGTCAA
GGTTTATCTTGCATTTTGGAATTTTTCTCAGATTTGACATTTTCTACTGCAATTTCTATA
GATGCTTGCTCTCTATCTACTTATCAGCTGGCTGTTAAAAAAGGGTCTAATAAATACAAC
ATAACAATGTTTTGTTCTGCTAATCCGGACAAGAAGAAAATGACGTTGTACCCAGAAGGC
AATCCGGATATTTTTGTGGAAGTTCTGGTCAATAATGTTATTGTAGAAGAACCAGAGAAC
ATAATAGATCAAAATGATGAGTATGCCCATGAAGAACAACAATATAATTCTGATTCTTCA
GCATGGGGCTTCTGGGATTATATTAAAAGTCCATTCAATTTCATTGCAAGTTATTTTGGC
TCATTTTTTGATACTATCAGAGTGATATTGCTTATTGCATTCATTTTCCTTGTGATTTAT
TTCTGTTCTATTCTAACAACCATTTGTAAAGGATATGTCAAGAATGAATCTTATAAGTCT
AGATCCAAGATAGAGGATGATGATGATTCTGAGATCAAAGCCCCTATGTTGATGAAAGAT
ACAATGACAAGGCGAAGGCCACCTATGGATTTCTCTCACCTTGTCTGA
>KM657118.1_YNta_China
ATGAGAATTTTAAAACTACTAGAACTAGTGGTAAAAGTGAGTCTTTTCACAATTGCCCTG
AGTTCTGTCTTGTTGGCATTCTTGATCTTCAGAGCCACAGATGCCAAAGTAGAAATAATT
CGTGGAGATCATCCTGGGGTTTATGATGATTCTGCTGAGAATGAAGTACCCACTGCTGCA
TCGATTCAACGCAAGGCTATCTTGGAGACTTTAACTAATCTAATGCTAGAATCTCAGACT
CCTGGAACCCGTCAGATACGAGAAGAAGAATCAACCATCCCTATTTTTGCTGGGTCAACT
ACGCAAAAAATAATCTCTGTCTCGGATCTTCCTAACAACTGCTTGAATGCTTCTTCATTA
AAATGCGAGATAAAAGGGATATCCACTTATAATGTTTATTATCAAGTGGAAAATAATGGT
GTCATATATTCCTGTGTATCTGATTCAGCAGAAGGGTTAGAAAAATGTGACAATTCTTTA
AATTTGCCAAAGAGATTCTCCAAAGTCCCGGTTATTCCCATTACCAAACTTGACAACAAA
AGGCATTTTTCAGTTGGAACAAAATTCTTCATTTCAGAAAGCCTGACACAAGATAATTAT
CCTATAACTTATAACTCGTACCCTACTAATGGAACAGTATCATTACAAACCGTAAAGTTA
TCTGGAGACTGCAAAATAACTAAATCAAACTTTGCCAATCCCTATACTGTTAGCATCACT
AGCCCCGAGAAGATCATGGGTTATTTGATAAAAAAACCTGGTGAAAATGCGGAACACAAG
GTCATATCTTTTTCTGGATCAGCAAGCATCACTTTTACTGAAGAAATGTTGGATGGTGAG
CACAATCTCTTGTGCGGTGACAAATCAGCTAAAATACCAAAAACAAACAAAAGAGTTAGA
GATTGCATAATCAAATATTCAAAGAGCATTTATAAGCAAACAGCCTGCATCAATTTCTCT
TGGATAAGATTAATATTGATAGCTTTGTTGATCTATTTCCCTATCCGGTGGTTAGTAAAC
AAGACAACTAAACCTCTCTTTCTCTGGTATGATCTTATAGGCTTGATCACATACCCTATT
TTGTTGCTCATAAATTGCTTATGGAAATATTTTCCATTCAAATGTTCTAACTGTGGCAAT
TTGTGCATAATCACACATGAGTGTACTAAAATTTGCATCTGCAACAAAAGCAAAGCCTCA
AAAGAACACTCTTCAGAGTGTCCCATACTGTCCAAAGAAACAGATCATGACTACAACAAA
CATAAGTGGACTAGCATGGAATGGTTCCATCTAATAGTGAACACTAAGCTAAGCTTTAGT
TTGCTGAAATTTGTGACTGAAATCTTAATAGGTTTGGTCATTTTGTCTCAAATGCCCATG
TCTATGGCTCAAACTACTCAATGTTTGAGTGGATGTTTTTATGTTCCAGGCTGTCCAGTT
TTGGTTACAAGCAAATTTGAAAAATGCCCTGAAAAAGATCAATGTTACTGTAATGTAAAA
GAAGATAAGATTATAGAAAGTATCTTTGGCACTAACATTGTTATAGAAGGTCCTAATGAT
TGCATAGAGAACCAGAATTGTGTTGCACATCCATCTATTGATAATCTTATAAAATGTAGA
TTAGGTTGCGAATGCTTAGATTTATTTCGCAACAAACCTTTGTATAATGGGTTTTCAGAT
TATACAGGAAGCTCTTTGGGGTTAACATCGGTTGGTCTGTATGAGGCTAAGAGATTGAGG
AATGGTATAATAGATTCCTATAACCGTACAGACAAGATTTCCGGAATGATTGCAGGAGAT
TCTCTAGACAAAAATGAAACAAGCATACCAGAGAACATTCTGCCTAGACAATCATTGATC
TTTGATTCTGTTGTGGATGGGAAATATAGATATATGGTAGAACAATCTCTTTTAGGAGGA
GGAGGGACTGTATTCATGTTAAATGATAAGACCTCAGAAAAAGCAAAAAAATTCGTGATT
TATATCAAAAGTGTGGGAATTCATTATGAAGTGTCTGAAAAATACACAACAGCTCCTATC
CAAAGCACTCACACAGATTTTTATTCCACTTGTACAGGAAACTGTGACACTTGCAGAAAA
AATCAAGCTTTAACAGGTTTCCAAGATTTTTGTATAACACCAACTTCTTATTGGGGATGT
GAAGAAGCTTGGTGTTTTGCAATTAATGAAGGTGCTACATGCGGGTTCTGTCGAAATATT
TATGACATGGATAAATCATATAGAATTTATTCAGTGCTAAAATCTACTATAGTGGCAGAT
GTTTGCATTTCTGGTATTTTAGGAGGTCAATGCTCAAGGATTACTGAAGAGGTTCCTTAT
GAAAATGCATTGTTTCAAGCTGATATACAAGCAGATCTGCACAATGATGGTATCACTATA
GGTGAACTGATAGCTCATGGACCTGACAGCCATATTTATTCTGGAAATATTGCAAACTTG
AATGATCCTGTCAAAATGTTTGGTCATCCACAATTGACTCATGATGGAGTGCCTATTTTT
ACTAAGAAAACTCTAGAAGGAGATGACATGTCTTGGGATTGTGCAGCAATAGGGAAAAAA
TCAATCACTATTAAAACATGCGGATATGACACATACAGATTTAGATCTGGTTTAGAGCAA
ATATCAGATATTCCCATTAGTTTCAAAGATTTCTCTAGTTTTTTCTTGGAAAAATCTTTT
AGTTTAGGGAAGCTCAAGATTGTCGTTGATCTTCCATCTGATCTTTTTAAAGTTGCTCCT
AAGAGACCTTCCATAACTTCGACAAGATTGAATTGCAACGGCTGTCTTCTATGCGGTCAA
GGTTTATCTTGCATTTTGGAATTTTTCTCAGATTTGACATTTTCTACTGCAATTTCTATA
GATGCTTGCTCTCTATCTACTTATCAGCTGGCTGTTAAAAAAGGGTCTAACAAATACAAC
ATAACAATGTTTTGTTCTGCTAATCCGGATAAGAAGAAAATGACATTGTATCCAGAAGGC
AATCCGGATATTTCTGTGGAAGTTCTGGTCAATAATGTTATTGTAGAAGAACCGGAGAAC
ATAATAGATCAAAATGATGAGTATGCTCATGAAGAACAACAATATAATTCTGATTCCTCA
GCATGGGGCTTCTGGGATTATATTAAAAGCCCATTCAATTTCATTGCAAGTTACTTTGGC
TCATTTTTTGATACTATCAGAGTGATATTGCTTATTGCATTCATTTTCCTTGTGATTTAT
TTCTGTTCTATTCTAACAACAATTTGTAAAGGATATGTCAAGAATAAATCTTATAAATCT
AGATCCAAGATAGAGGATGATGATGATTCTGAGATCAAAGCCCCTATGTTAATGAAAGAT
ACAATGACAAGACGAAGGCCACCTATGGATTTCTCTCACCTTGTCTGA
>MW293975.1_YI_South_Korea
ATGAGAATTTTAAAACTACTAGAACTAGTGGTAAAAGTGAGTCTTTTCACAATTGCCCTG
AGTTCTGTCTTGTTGGCATTCTTGATCTTCAGAGCCACAGATGCCAAAGTAGAAATAATT
CGTGGAGATCATCCTGAGGTTTATGATGATTCTGCTGAGAATGAAGTACCCACTGCTGCA
TCGATTCAACGCAAGGCTATCTTGGAGACTTTAACTAACCTGATGCTAGAATCTCAGACT
CCTGGAACCCGTCAGATACGAGAAGAAGAATCAACCATCCCTATTTTTGCTGAGTCAACT
ACGCAAAAAATAATCTCTGTCTCAGATCTTCCTAACAACTGCTTGAATGCTTCTTCATTG
AAATGTGAGATAAAAGGGATATCCACTTATAATGTTTATTATCAAGTGGAAAATAATGGT
GTCATATATTCCTGTGTTTCTGATTCAGCGGAAGGGTTAGAAAAATGTGACAATTCTTTA
AATTTGCCAAAGAGATTCTCTAAAGTCCCGGTTATTCCCATCACCAAACTTGACAACAAA
AGGCATTTTTCAGTTGGAACAAAATTCTTCATTTCAGAAAGCCTGACACAAGATAATTAT
CCTATAACTTATAACTCGTACCCTACTAATGGAACAGTATCATTACAAACCGTAAAGTTA
TCTGGTGACTGCAAAATAACTAAATCAAACTTTGCCAATCCCTATACTGTTAGCATCACT
AGCCCCGAGAAGATCATGGGTTATTTGATAAAAAAACCTGGTGAAAATGCAGAACACAAG
GTCATATCTTTTTCTGGATCAGCAAGCATCACTTTTACTGAGGAAATGTTGGATGGTGAG
CACAATCTCTTGTGTGGTGACAAATCAGCTAAAATACCAAAGACAAACAAAAGAGTTAGA
GATTGCATAATCAAATATTCAAAGAGCATTTATAAGCAAACAGCCTGCATCAATTTTTCT
TGGATAAGATTAATACTGATAGCTTTGTTGATCTATTTCCCTATCCGGTGGTTAGTAAAC
AAGACAACTAAACCTCTCTTTCTCTGGTATGATCTTATAGGCTTGATCACATACCCTATT
TTGTTGCTCATAAATTGCTTATGGAAATATTTTCCATTCAAATGTTCTAACTGTGGCAAT
TTGTGCATAATCACACATGAGTGTACTAAATTTTGCATCTGCAACAAAAACAAAGCCTCA
AAAGAACACTCTTCAGAGTGTCCCATACTGTCCAAAGAAACAGATCATGACTACAACAAA
CATAAGTGGACTAGCATGGAATGGTTCCATCTAGTAGTGAACACTAAGCTAAGCTTTAGT
TTGCTGAAATTTGTGACTGAAATCTTAATAGGTTTAGTCATTTTGTCTCAAATGCCCATG
TCTATGGCTCAAACTACCCAATGTTTGAGTAGATGTTTTTATGTTCCAGGCTGTCCAGTT
TTGGTTACAAGCAAATTTGAAAAATGCCCTGAAAAAGATCAATGTTACTGTAATGTAAAA
GAAGATAAGATTATAGAAAGTATCTTTGGCACTAACACTGTTATAGAAGGTCCTAATGAT
TGCATAGAGAACCAGAATTGCGTTGCACACCCATCTATTGATAATCTTATAAAATGTAGA
TTAGGTTGCGAATACCTAGATTTATTTCGCAACAAACCTTTGTATAATGGGTTTTCAGAT
TATACAGGAAACTCTTTGGGGTTAACATCGGTTGGTCTGTATGAGGCTAAGAGATTGAGG
AATGGTATAATAGATTCCTATAACCGTACAGACAAGATTTCCGGAATGATTGCAGGAGAT
TCTCTAGACAAAAATGAAACGAGCATACCAGAGAACATTCTGCCTAGACAATCATTGATC
TTTGATTCTGTTGTGGATGGGAAATATAGATATATGGTAGAACAATCTCTTTTAGGAGGA
GGAGGGACTATATTCATGTTAAATGATAAGACCTCAGAAAAAGCAAAAAAATTCGTGATT
TATATCAAAAGTGTGGGAATTCATTATGAAGTGTCTGAAAAATACACAACAGCTCCTATC
CAAAGCACTCACACAGATTTTTATTCCACTTGCACAGGAAACTGTGACACTTGCAGAAAA
AATCAAGCTTTAACAGGTTTCCAAGATTTTTGTATAACCCCAACTTCTTATTGGGGATGT
GAAGAAGCTTGGTGTTTTGCAATTAATGAAGGTGCTACATGCGGGTTCTGTCGAAATATT
TATGACATGGATAAATCATATAGAATTTATTCTGTGCTAAAATCAACTATAGTGGCAGAT
GTTTGTATTTCTGGTATTTTAGGAGGTCAATGCTCAAGGATTACTGAAGAGGTTCCTTAT
GAAAATGCATTGTTTCAAGCTGATATACAAGCAGATTTGCACAATGATGGTATCACTATA
GGTGAACTGATAGCTCATGGACCTGACAGCCATGTTTATTCTGGAAATATTGCAAATTTG
AATGATCCTGTCAAAATGTTTGGTCATCCACAATTGACTCATGATGGAGTGCCTATTTTT
ACTAAGAAAACTCTAGAAGGAGATGACATGTCTTGGGATTGTGCAGCAATAGGGAAAAAA
TCAATCACTATTAAAACATGCGGATATGACACATACAGATTTAGATCTGGTTTAGAGCAA
ATATCAGATATTCCCGTTAGTTTCAAAGATTTCTCTAGTTTTTTCTTGGAAAAATCTTTT
AGTTTAGGGAAACTCAAGATTGTCGTTGATCTTCCATCTGATCTTTTTAAAGTTGCTCCT
AAGAGACCTTCCATAACTTCGACAAGATTGAATTGCAACGGCTGTCTTCTATGCGGTCAA
GGTTTATCTTGCATTTTGGAATTTTTCTCAGATTTGACATTTTCTACTGCAATTTCTATA
GATGCTTGCTCTCTATCTACTTATCAGCTGGCTGTTAAAAAAGGGTCTAATAAATACAAC
ATAACAATGTTTTGTTCTGCTAATCCGGATAAGAAGAAAATGACATTGTATCCAGAAGGC
AATCCGGATATTTCTGTGGAAGTTCTGGTCAATAATGTTATTGTAGAAGAACCGGAGAAC
ATAATAGATCAAAATGATGAGTATGCTCATGAAGAACAACAATATAATTCTGATTCTTCA
GCATGGGGCTTCTGGGATTATATTAAAAGCCCATTCAATTTCATTGCAAGTTACTTTGGC
TCATTTTTTGATACTATCAGAGTGATATTGCTTATTGCATTCATTTTCCTTGTGATTTAT
TTCTGTTCTATTCTAACAACAATTTGTAAAGGATATGTTAAGAATAAATCTTATAAATCT
AGATCCAAGATAGAGGATGATGATGATTCTGAGATCAAAGCCCCTATGTTAATGAAAGAT
ACAATGACAAGACGAAAACCACCTATGGATTTCTCTCACCTTGTCTGA
>MW293978.1_WJ_South_Korea
ATGAGAATTTTAAAACTACTAGAACTAGTGGTAAAAGTGAGTCTTTTCACAATTGCCCTG
AGTTCTGTCTTGTTGGCATTCTTGATCTTCAGAGCCACAGATGCCAAAGTAGAAATAATT
CGTGGAGATCATCCTGAGGTTTATGATGATTCTGCTGAGAATGAAGTACCCACTGCTGCA
TCGATTCAACGCAAGGCTATCTTGGAGACTTTAACTAACCTGATGCTAGAATCTCAGACC
CCTGGAACCCGTCAGATACGAGAAGAAGAATCAACCATCCCTATTTTTGCTGAGTCAACT
ACGCAAAAAATAATCTCTGTCTCGGATCTTCCTAACAACTGCTTGAATGCTTCTTCATTA
AAATGTGAGATAAAAGGGATATCCACTTATAATGTTTATTATCAAGTGGAAAATAATGGT
GTCATATATTCCTGTGTTTCTGATTCAGCGGAAGGGTTAGAAAAATGTGACAATTCTTTA
AATTTGCCAAAGAGATTCTCTAAAGTCCCGGTTATTCCCATCACCAAACTTGACAACAAA
AGGCATTTTTCAGTTGGAACAAAATTCTTCATTTCAGAAAGCCTGACACAAGATAATTAT
CCTATAACTTATAACTCGTACCCTACTAATGGAACAGTATCATTACAAACTGTAAAGTTA
TCTGGTGACTGCAAAATAACTAAATCAAGCTTTGCCAATCCCTATACTGTTAGCATCACT
AGTCCCGAGAAGATCATGGGTTATTTGATAAAAAAACCTGGTGAAAATGCAGAACACAAG
GTCATATCTTTTTCTGGATCAGCAAGCATCACTTTTACTGAGGAAATGTTGGATGGTGAG
CACAATCTCTTGTGTGGTGACAAATCAGCTAAAATACCAAAGACAAACAAAAGAGTTAGA
GATTGCATAATCAAATATTCAAAGAGCATTTATAAGCAAACAGCCTGCATCAATTTTTCT
TGGATAAGATTAATACTGATAGCTTTGTTGATCTATTTCCCTATCCGGTGGTTAGTAAAC
AAGACAACTAAACCTCTCTTTCTCTGGTATGATCTTATAGGCTTGATCACATACCCTATT
TTGTTGCTCATAAATTGCTTATGGAAATATTTTCCATTCAAATGTTCTAACTGTGGCAAT
TTGTGCATAATCACACATGAGTGTACTAAATTTTGTATCTGCAACAAAAACAAAGCCTCA
AAAGAACACTCTTCAGAGTGTCCCATACTGTCCAAAGAAACAGATCATGACTACAACAAA
CATAAGTGGACTAGCATGGAGTGGTTCCATCTAATAGTGAACACTAAGCTAAGCTTTAGT
TTGCTGAAATTTGTGACTGAAATCTTAATAGGTTTGGTCATTTTGTCTCAAATGCCCATG
TCTATGGCTCAAACTACCCAATGTTTGAGTGGATGTTTTTATGTTCCAGGCTGTCCAGTT
TTGGTTACAAGCAAATTTGAAAAATGCCCTGAAAAAGATCAATGTTACTGTAATGTAAAA
GAAGATAAGATTATAGAAAGTATCTTTGGCACTAACATTGTTATAGAAGGTCCTAATGAT
TGCACAGAGAACCAGAATTGCGTTGCACACCCATCTATTGATAATCTTATAAAATGTAGA
TTAGGTTGTGAATACCTAGACTCATTTCGCAACAAACCTTTGTATAATGGGTTTTCAGAT
TATACAGGAAACTCTTTGGGGTTAACATCGGTTGGTCTGTATGAGGCTAAGAGATTGAGG
AATGGTATAATAGATTCCTATAACCGTACAGACAAGATTTCCGGAATGATTGCAGGAGAT
TCTCTAGACAAAAATGAAACGAGCATACCAGAGAACATTCTGCCTAGACAATCATTGATC
TTTGATTCTGTTGTGGATGGGAAATATAGATATATGGTAGAACAATCTCTTTTAGGAGGA
GGAGGGACTATATTCATGTTAAATGATAAGACCTCAGAAAAAGCAAAAAAATTCGTGATT
TATATCAAAAGTGTGGGAATTCATTATGAAGTGTCTGAAAAATACACAACAGCTCCTATC
CAAAGCACTCACACAGATTTTTATTCCACTTGTACAGGAAACTGTGACACTTGCAGAAAA
AATCAAGCTTTAACAGGTTTCCAAGATTTTTGTATAACCCCAACTTCTTATTGGGGATGT
GAAGAAGCTTGGTGTTTTGCAATTAATGAAGGTGCTACATGCGGGTTCTGTCGAAATATT
TATGACATGGATAAATCATATAGAATTTATTCTGTGCTAAAATCAACTATAGTGGCAGAT
GTTTGTATTTCTGGTATTTTAGGAGGTCAATGCTCAAGGATTACTGAAGAGGTTCCTTAT
GAAAATGCATTGTTTCAAGCTGATATACAAGCAGATTTGCACAATGATGGTATCACTATA
GGTGAACTGATAGCTCATGGACCTGACAGCCATATTTATTCTGGAAATATTGCAAACTTG
AATGATCCTGTCAAAATGTTTGGTCATCCACAATTGACTCATGATGGAGTGCCTATTTTT
ACTAAGAAAACTCTAGAAGGAGATGACATGTCTTGGGATTGTGCAGCAATAGGGAAAAAA
TCAATCACTATTAAAACATGCGGATATGACACATACAGATTTAGATCTGGTTTAGAGCAA
ATATCAGATATTCCCGTTAGTTTCAAAGATTTCTCTAGTTTTTTCTTGGAAAAATCTTTT
AGTTTAGGGAAACTCAAGATTGTCGTTGATCTTCCATCTGATCTTTTTAAAGTTGCTCCT
AAGAGACCTTCCATAACTTCGACAAGATTGAATTGCAACGGCTGTCTTCTATGCGGTCAA
GGTTTATCTTGCATTTTGGAATTTTTCTCAGATTTGACATTTTCTACTGCAATTTCTATA
GATGCTTGCTCTCTATCTACTTATCAGCTGGCTGTTAAAAAAGGGTCTAATAAATACAAC
ATAACAATGTTTTGTTCTGCTAATCCGGATAAGAAGAAAATGACATTGTATCCAGAAGGC
AATCCGGATATTTCTGTGGAAGTTCTAGTCAATAATGTTATTGTAGAAGAACCGGAGAAT
ATAATAGATCAAAATGATGAGTATGCTCATGAAGAACAACAATATAATTCTGATTCTTCA
GCATGGGGCTTCTGGGATTATATTAAAAGCCCATTCAATTTCATTGCAAGTTACTTTGGC
TCATTTTTTGATACTATCAGAGTGATATTGCTTATTGCATTCATTTTCCTTGTGATTTAT
TTCTGTTCTATTCTAACAACAATTTGTAAAGGATATGTCAAGAATAAATCTTATAAATCT
AGATCCAAGATAGAGGATGATGATGATTCTGAGATCAAAGCCCCTATGTTAATGAAAGAT
ACAATGACAAGACGAAGGCCACCTATGGATTTCTCTCACCTTGTCTGA
>LC273306.1_TSWV-HJ_South_Korea
ATGAGAATTTTAAAACTACTAGAACTAGTGGTAAAAGTGAGTCTTTTCACAATTGCCCTG
AGTTCTGTCTTGTTGGCATTCTTGATCTTCAGAGCCACAGATGCCAAAGTAGAAATAATT
CGTGGAGATCATCCTGAGGTTTATGATGATTCTGCTGAGAATGAAGTACCCACTGCTGCA
TCGATTCAACACAAGGCTATCTTGGAGACTTTAACTAACCTGATGCTAGAATCTCAGACC
TCTGGAACCCGTCAGATACGAGAAGAAGAATCAACCATCCCTATTTTTGCTGAGTCAACT
ACGCAAAAAATAATCTCTGTCTCGGATCTTCCTAACAACTGCTTGAATGCTTCTTCATTA
AAATGTGAGATAAAAGGGATATCCACTTATAATGTTTATTATCAAGTGGAAAATAATGGT
GTCATATATTCCTGTGTTTCTGATTCAGCGGAAGGGTTAGAAAAATGTGACAATTCTTTA
AATTTGCCAAAGAGATTCTCTAAAGTCCCGGTTATTCCCATCACCAAACTTGACAACAAA
AGGCATTTTTCAGTTGGAACAAAATTCTTCATTTCAGAAAGCCTGACACAAGATAATTAT
CCTATAACTTATAATTCGTACCCTACTAATGGAACAGTATCATTACAAACTGTAAAGTTA
TCTGGTGACTGCAAAATAACTAAATCAAACTTTGCCAATCCCTATACTGTTAGCATCACC
AGTCCCGAGAAGATCATGGGTTATTTGATAAAAAAACCTGGTGAAAATGCAGAACACAAG
GTCATATCTTTTTCTGGATCAGCAAGCATCACTTTTACTGAGGAAATGATGGATGGTGAG
CACAATCTCTTGTGTGGTGACAAATCAGCTAAAATACCAAAGACAAACAAAAGAGTTAGA
GATTGCATAATCAAATATTCAAAGAGCATTTATAAGCAAACAGCCTGCATCAATTTTTCT
TGGATAAGATTAATACTGATAGCTTTGTTGATCTATTTCCCTATCCGGTGGTTAGTAAAC
AAGACAACTAAACCTCTCTTTCTCTGGTATGATCTTATAGGCTTGATCACATACCCTATT
TTGTTGCTCATAAATTGCTTATGGAAATATTTTCCATTCAAATGTTCTAACTGTGGCAAT
TTGTGCATAATCACACATGAGTGTACTAAATTTTGTATCTGCAACAAAAACAAAGCCTCA
AAAGAACACTCTTCAGAGTGTCCCATACTGTCCAAGGAAACAGATCATGACTACAACAAA
CATAAGTGGACTAGCATGGAATGGTTCCATCTAATAGTGAACACTAAGCTAAGCTTTAGT
TTGCTGAAATTTGTGACTGAAATCTTAATAGGTTTGGTCATTTTGTCTCAAATGCCCATG
TCTATGGCTCAAACTACCCAATGTTTGAGTGGATGTTTTTATGTTCCAGGCTGTCCAGTT
TTGGTTACAAGCAAATTTGAAAAATGCCCTGAAAAAGATCAATGTTACTGTAATGTAAAA
GAAGATAAGATTATAGAAAGTATCTTTGGCACTAACATTGTTATAGAAGGTTCTAATGAT
TGCATAGAGAACCAGAATTGCGTTGCACACCCATCTATTGATAATCTTATAAAATGTAGA
TTAGGTTGTGAATACCTTGACTTATTTCGCAACAAACCTTTGTATAATGGGTTTTCAGAT
TATACAGGAAACTCTTTGGGGTTAACATCGGTTGGTCTGTATGAGGCTAAGAGATTGAGG
AATGGTATAATAGATTCCTATAACCGTACAGACAAGATTTCTGGAATGATTGCAGGAGAT
TCTCTAGACAAAAATGAAACGAGCATACCAGAGAACATTCTGCCTAGACAATCATTGATC
TTTGATTCTGTTGTGGATGGGAAATATAGATATATGGTAGAACAATCTCTTTTAGGAGGA
GGAGGGACTATATTCATGTTAAATGATAAGACCTCAGAAAAAGCAAAAAAATTCGTGATT
TATATCAAAAGTGTGGGAATTCATTATGAAGTGTCTGAAAAATACACAACAGCTCCTATC
CAAAGCACTCACACAGATTTTTATTCCACTTGTACAGGAAACTGTGACACTTGCAGAAAA
AATCAAGCTTTAACAGGTTTCCAAGATTTTTGTATAACCCCAACTTCTTATTGGGGATGT
GAAGAAGCTTGGTGTTTTGCAATTAATGAAGGTGCTACATGCGGGTTCTGTCGAAATATT
TATGATATGGATAAATCATATAGAATTTATTCTGTGCTAAAATCAACTATAGTGGCAGAT
GTTTGTATTTCTGGTATTTTAGGAGGTCAATGCTCAAGGATTACTGAAGAGGTTCCTTAT
GAAAATGCATTGTTTCAAGCTGATATACAAGCAGATTTGCACAATGATGGTATCACTATA
GGTGAACTGATAGCTCATGGACCTGACAGCCATATTTATTCTGGAAATATTGCAAACTTG
AATGATCCTGTCAAAATGTTTGGTCATCCACAATTGACTCATGATGGAGTGCCTATTTTT
ACTAAGAAAACTCTAGAAGGAGATGACATGTCTTGGGATTGTGCAGCAATAGGGAAAAAA
TCAATCACTATTAAAACATGCGGATATGACACATACAGATTTAGATCTGGTTTAGAGCAA
ATATCAGATATTCCCGTTAGTTTCAAAGATTTCTCTAGTTTTTTCTTGGAAAAATCTTTT
AGTTTAGGGAAACTCAAGATTGTCGTTGATCTTCCATCTGATCTTTTTAAAGTTGCTCCT
AAGAGACCTTCCATAACTTCGACAAGATTGAATTGCAACGGCTGTCTTCTATGCGGTCAA
GGTTTATCTTGCATTTTGGAATTTTTCTCAGATTTGACATTTTCTACTGCAATTTCTATA
GATGCTTGCTCTCTATCTACTTATCAGCTGGCTGTTAAAAAAGGGTCTAATAAATACAAC
ATAACAATGTTTTGTTCTGCTAATCCGGATAAGAAGAAAATGACATTGTATCCAGAAGGC
AATCCGGATATTTCTGTGGAAGTTCTAGTCAATAATGTTATTGTAGAAGAACCGGAGAAC
ATAATAGATCAAAATGATGAGTATGCTCATGAAGAACAACAATATAATTCTGATTCTTCA
GCATGGGGCTTCTGGGATTATATTAAAAGCCCATTCAATTTCATTGCAAGTTACTTTGGC
TCATTTTTTGATACTATCAGAGTGATATTGCTTATTGCATTCATTTTCCTTGTGATTTAT
TTCTGTTCTATTCTAACAACAATTTGTAAAGGATATGTCAAGAATAAATCTTATAAATCT
AGATCCAAGATAGAGGATGATGATGATTCTGAGATCAAAGCCCCTATGTTAATGAAAGAT
ACAATGACAAGACGAAGGCCACCTATGGATTTCTCTCACCTTGTCTGA
>MF159051.1_CY_South_Korea
ATGAAAATTTTAAAACTACTAGAACTAGTGGTAAAAGTGAGTCTTTTCACAATTGCCCTG
AGTTCTGTCTTGTTGGCATTCTTGATCTTCAGAGCCACAGATGCCAAAGTAGAAATAATT
CGTGGAGATCATCCTGAGGTTTACGATGATTCTGCTGAGAATGAAGTACCCACTGCTGCA
TCGATACAACGCAAGGCTATCTTGGAGACTTTAACTAATCTGATGCTAGAATCTCAGACT
CCTGGAACCCGTCAGATACGAGAAGAAGAATCAACCATCCCTATTTTTGCTGAGTCAACT
ACGCAGAGAATAATCTCTATCTCGGATCTTCCTAACAACTGCTTGAATGCTTCTTCATTA
AAATGTGAGATAAAAGGGATATCCACTTATAATGTTTATTATCAAGTGGAAAATAATGGT
GTCATATATTCCTGTGTTTCTGATTCAGCGGAAGGGTTAGAAAAATGTGACAATTCTTTA
AATTTGCCAAAGAGATTCTCCAAAGTCCCGGTTATTCCCATTACCAAACTTGACAACAAA
AGGCATTTTTCAGTTGGGACAAAATTCTTCATTTCAGAAAGCCTGACACAAGATAATTAT
CCTATAACTTATAACTCGTACCCTACTAATGGAACAGTATCATTACAAACCGTAAAGTTA
TCTGGTGACTGCAAAATAACTAAATCAAACTTTGCCAATCCCTATACTGTTAGCATCACT
AGCCCCGAGAAGATCATGGGTTATTTGATAAAAAAACCTGGTGAAAATGCGGAACACAAG
GTCATATCTTTCTCTGGATCAGCAAGCATCACTTTTACTGAGGAAATGTT----------
#NAME?
GATTGCATAATCAAATATTCAAAGAGCATTTATAAGCAAACAGCTTGCATCAATTTTTCT
TGGATAAGATTAATATTGATAGCTTTGTTGATCTATTTCCCTATCCGGTGGTTAGTAAAC
AAGACAACTAAACCTCTCTTTCTCTGGTATGATCTTATAGGCTTGATCACATACCCTATT
TTGTTGCTCATAAATTGCTTATGGAAATATTTTCCATTCAAATGTTCTAACTGTGGCAAT
TTGTGCATAATCACACATGAGTGTACTAAAATTTGCATCTGCAACAAAAGCAAAGCCTCA
AAAGAACACTCTTCAGAGTGCCCCATACTGTCCAAAGAAACAGATCATGACTACAACAAA
CATAAGTGGACTAGCATGGAATGGTTCCATCTAATAGTGAACACTAAACTAAGCTTTAGT
TTGCTGAAATTTGTGACTGAAATCTTAATAGGTTTGGTCATTTTGTCTCAAATGCCCATG
TCTATGGCTCAAACTACCCAATGTTTGAGTGGATGTTTTTATGTTCCAGGCTGTCCAGTT
TTGGTTACGAGCAAATTTGAAAAATGCCCTGAAAAAGATCAATGTTACTGTAATGTAAAA
GAAGATAAGATTATAGAAAGTATCTTTGGCACTAACATTGTTATAGAAGGTCCTAATGAT
TGCATAGAGAACCAGAATTGCGTTGCACACCCATCTATTGATAATCTTATAAAATGTAGA
TTAGGTTGCGAATACCTAGATTTATTTCGCAACAAACCTTTGTATAATGGGTTTTCAGAT
TATACGGGAAGCTCTTTGGGGTTAACATCGGTTGGTCTGTATGAGGCTTGTAGATTGAGG
AATGGTATAATAGATTCCTATAACCGTACAGACAAGATTTCCGGAATGATTGCAGGAGAT
TCTCTAGACAAAAATGAAACAAGTATACCAGAGAACATTCTGCCTAGACAATCATTGATC
TTTGATTCTGTTGTGGATGGGAAATATAGATATATGGTAGAACAGTCTCTTTTAGGAGGA
GGAGGGACTATATTCATGTTAAATGATAAGACCTCAGAAAAAGCAAAAAAATTCGTGATT
TATATCAAAAGTGTGGGAATTCATTATGAAGTGTCTGAAAAATACACAACAGCTCCTATC
CAAAGCACTCACACAGATTTTTATTCCACTTGTACAGGAAACTGTGACACTTGCAGAAAA
AATCAAGCTTTAACAGGTTTCCAAGATTTTTGTATAACCCCAACTTCTTATTGGGGATGT
GAAGAAGCTTGGTGTTTTGCAATTAATGAAGGTGCTACATGCGGGTTCTGTCGAAATATT
TATGACATGGATAAATCATATAGAATTTATTCAGTGCTAAAATCAACTATAGTGGCAGAT
GTTTGTATTTCTGGTATTTTAGGAAGTCAATGCTCAAGGATTACTGAAGAGGTTCCTTAT
GAAAATGCATTGTTTCAAGCTGATATACAAGCAGATTTGCACAATGATGGTATCACTATA
GGTGAACTGATAGCTCATGGACCTGACAGCCATATTTATTCTGGAAATATTGCAAACTTG
AATGATCCTGTCAAAATGTTTGGTCATCCACAATTGACTCATGATGGAGTGCCTATTTTT
ACTAAGAAAACTCTAGAAGGAGATGACATGTCTTGGGATTGTGCAGCAATAGGGAAAAAA
TCAATCACTATTAAAACATGCGGATATGACACATACAGATTTAGATCTGGTTTAGAGCAA
ATATCAGATATTCCTGTTAGTTTCAAAGATTTCTCTAGTTTTTTCTTGGAAAAATCTTTT
AGTTTAGGGAAACTCAAGATTGTCGTTGATCTTCCATCTGATCTTTTTAAAGTTGCTCCT
AAGAGACCTTCCATAACTTCGACAAGATTGAATTGCAACGGCTGTCTTCTATGCGGTCAA
GGTTTATCTTGCATTTTGGAATTTTTCTCAGATTTGACATTTTCTACTGCAATTTCTATA
GATGCTTGCTCTCTATCTACTTATCAGCTGGCTGTTAAAAAAGGGTCTAATAAATACAAC
ATAACAATGTTTTGTTCTGCTAATCCGGATAAGAAGAAAATGACATTGTATCCAGAAGGC
AATCCGGATATTTCTGTGGAAGTTCTGGTCAATAATGTTATTGTAGAAGAACCGGAGAAC
ATAATAGATCAAAATGATGAGTATGCTCATGAAGAACAACAATATAATTCTGATTCTTCA
GCATGGGGCTTCTGGGATTATATTAAAAGCCCATTCAATTTCATTGCAAGTTACTTTGGC
TCATTTTTTGATACTATCAGAGTGATATTGCTTATTGCATTCATTTTCCTTGTGATTTAT
TTCTGTTCTATTCTAACAACAATTTGTAAAGGATATGTCAAGAATAAATCTTATAAATCT
AGATCCAAGATAGAGGATGATGATGATTCTGAGATCAAAGCCCCTATGTTAATGAAAGAT
ACAATGACAAGACGGAGGCCACCTATGGATTTCTCTCACCTTGTCTAA
>MG983522.1_Tarquinia_Italy
ATGAGAATTTTAAAACTACTAGAACTAGTGGTAAAAGTGAGTCTTTTCACAATTGCCCTG
AGTTCTGTCTTGTTGGCATTCTTGATCTTCAGAGCCACAGATGCCAAAGTAGAAATAATT
CGTGGAGATCATCCTGAGGTTTATGATGATTCTGCTGAGAATGAAGTACCCACTGCTGCA
TCGATTCAACGCAAGGCTATCTTGGAGACTTTAACTAATCTGATGCTAGAATCTCAGACT
CCTGGAACCCGCCAGATACGAGAAGAAGAATCAACCATCCCTATTTTTGCTGAGTCAACT
ACGCAAAAAATAATCTCTGTCTCGGATCTTCCTAACAACTGCTTGAATGCTTCTTCATTA
AAATGTGAGATAAAAGGGATATCCACTTATAATGTTTATTATCAAGTGGAAAATAATGGT
GTCATATATTCCTGTGTTTCTGATTCAGCAGAAGGGTTAGAAAAATGTGACAATTCTTTA
AATTTGCCAAAGAGATTCTCCAAAGTCCCGGTTATTCCCATTACCAAACTTGACAACAAA
AGGCATTTTTCAGTTGGAACAAAATTCTTCATTTCAGAAAGCCTGACACAAGATAATTAT
CCTATAACTTATAACTCGTACCCTACTAATGGAACAGTATCATTACAAACCGTAAAGTTA
TCTGGTGACTGCAAAATAACTAAATCAAACTTTGCCAATCCCTATACTGTTAGCATCACT
AGCCCCGAGAAGATCATGGGTTATTTGATAAAAAAACCTGGTGAAAATGCGGAACACAAA
GTCATATCTTTTTCTGGATCAGCAAGCATCACTTTTACTGAGGAAATGTTGGATGGTGAG
CACAATCTCTTGTGCGGTGACAAGTCAGCTAAAATACCAAAAACAAACAAAAGAGTTAGA
GATTGCATAATCAAATATTCAAAGAGCATTTATAAGCAAACAGCCTGCATCAATTTTTCT
TGGATAAGATTAATATTGATAGCTTTGTTGATCTATTTCCCTATCCGGTGGTTAGTAAAC
AAGACAACTAAATCTCTCTTTCTCTGGTATGATCTTATAGGCTTGATCACATACCCTATT
TTGTTGCTCATAAATTGCTTATGGAAATATTTTCCGTTCAAATGTTCTAACTGTGGCAAT
TTGTGCATAATCACACATGAGTGTACTAAAATTTGCATCTGCAACAAAAGCAAAGCCTCA
AAAGAACACTCTTCAGAGTGTCCCATACTGTCCAAAGAAACAGATCATGACTACAACAAA
CATAAGTGGACTAGCATGGAATGGTTCCATCTAATAGTGAACACTAAGCTAAGCTTTAGT
TTGCTGAAATTTGTGACTGAAATCTTAATAGGTTTGGTCATTTTGTCTCAAATGCCCATG
TCTATGGCTCAAACTACCCAATGTTTGAGTGGGTGTTTTTATGTTCCAGGCTGTCCAGTT
TTGGTCACAAGCAAATTTGAAAAATGCCCTGAAAAAGATCAATGTTACTGTAATGTAAAA
GAAGATAAGATTATAGAAAGTATCTTTGGCACTAACATTGTTATAGAAGGTCCTAATGAT
TGCATAGAGAACCAGAATTGCGTTGCACACCCATCTATTGATAATCTTATAAAATGTAGA
TTAGGTTGCGAATACCTAGATTTATTTCGCAACAAACCTTTGTATAATGGGTTTTCAGAT
TATACAGGAAGCTCTTTAGGGCTAACATCGGTTGGTCTGTATGAGGCTAAGAGATTGAGG
AATGGTATAATAGATTCCTATAACCGTACAGACAAGATTTCCGGAATGATTGCAGGAGAT
TCTCTAGACAAAAATGAAACAAGCATACCAGAGAACGTTCTGCCTAGACAATCATTGATC
TTTGATTCTGTTGTGGATGGGAAATATAGATATATGGTAGAACAATCTCTTTTAGGAGGA
GGAGGGACTATATTCATGTTAAATGATAAGACCTCAGAAAAAGCAAAAAAATTCGTGATT
TATATCAAAAGTGTGGGAATTCATTATGAAGTGTCTGAAAAATACACAACAGCTCCTATC
CAAAGCACTCACACAGATTTTTATTCCACTTGTACAGGAAACTGTGACACTTGCAGAAAA
AATCAAGCTTTAACAGGTTTCCAAGATTTTTGTATAACACCAACTTCTTATTGGGGATGT
GAAGAAGCTTGGTGTTTTGCAATTAATGAAGGTGCTACATGCGGGTTCTGCCGAAATATT
TATGACATGGATAAATCATATAGAATTTATTCAGTGCTAAAATCAACTATAGTGGCAGAT
GTTTGTATTTCTGGTATTTTAGGAGGTCAATGCTCAAGGATCACTGAAGAGGTTCCTTAT
GAAAATGCATTGTTTCAAGCTGATATACAAGCAGATTTGCACAATGATGGTATCACTATA
GGTGAACTGATAGCTCATGGACCTGACAGCCATATTTATTCTGGAAATATTGCAAACTTG
AATGATCCTGTCAAAATGTTTGGTCATCCACAATTGACTCATGATGGAGTGCCTATTTTT
ACTAAGAAAACTCTAGAAGGAGATGACATGTCTTGGGATTGTGCAGCAATAGGGAAAAAA
TCAATCACTGTTAAAACATGCGGATATGACACATACAGATTTAGATCTGGTTTAGAGCAA
ATATCAGATATTCCCGTTAGTTTCAAAGATTTCTCTAGTTTTTTCTTGGAAAAATCTTTT
AGTTTAGGGAAACTCAAGATTGTCGTTGATCTTCCATCTGATCTTTTTAAAGTTGCTCCT
AAGAGACCTTCCATAACTTCGACAAGATTGAATTGCAACGGCTGTCTTCTATGCGGTCAA
GGTTTATCTTGCATTTTGGAATTTTTCTCAGATTTGACATTTTCTACTGCAATTTCTATA
GATGCTTGCTCTCTATCTACTTATCAGCTGGCTGTTAAAAAAGGGTCTAATAAATACAAC
ATAACAATGTTTTGTTCTGCTAATCCGGATAAGAAGAAAATGACATTGTATCCAGAAGGC
AATCCGGATATTTCTGTGGAAGTTCTGGTCAATAATGTTATTGTAGAAGAACCGGAGAAC
ATAATAGATCAAAATGATGAGTATGCTCATGAAGAACAACAATATAATTCTGATTCTTCA
GCATGGGGCTTCTGGGATTATATTAAAAGCCCATTCAATTTCATTGCAAGTTACTTTGGC
TCATTTTTTGATACTATCAGAGTGATATTGCTTATTGCATTCATTTTCCTTGTGATTTAT
TTCTGTTCTATTCTAACAACAATTTGTAAAGGATATGTCAAGAATAAATCTTATAAATCT
AGATCCAAGATAGAGGATGATGATGATTCTGAGATCAAAGCCCCTATGTTAATGAAAGAT
ACAATGACAAGACGAAGGCCACCTATGGATTTCTCTCACCTTGTCTGA
>MG983520.1_Lazio17_Italy
ATGAGAATTTTAAAACTACTAGAACTAGTGGTAAAAGTGAGTCTTTTCACAATTGCCCTG
AGTTCTGTCTTGTTGGCATTCTTGATCTTCAGAGCCACAGATGCCAAAGTAGAAATAATT
CGTGGAGATCATCCTGAGGTTTATGATGATTCTGCTGAGAATGAAGTACCCACTGCTGCA
TCGATTCAACGCAAGGCTATCTTGGAGACTTTAACTAATCTGATGCTAGAATCTCAGACT
CCTGGAACCCGCCAGATACGAGAAGAAGAATCAACCATCCCTATTTTTGCTGAGTCAACT
ACGCAAAAAATAATCTCTGTCTCGGATCTTCCTAACAACTGCTTGAATGCTTCTTCATTA
AAATGTGAGATAAAAGGGATATCCACTTATAATGTTTATTATCAAGTGGAAAATAATGGT
GTCATATATTCCTGTGTTTCTGATTCAGCAGAAGGGTTAGAAAAATGTGACAATTCTTTA
AATTTGCCAAAGAGATTCTCCAAAGTCCCGGTTATTCCCATTACCAAACTTGACAACAAA
AGGCATTTTTCAGTTGGAACAAAATTCTTCATTTCAGAAAGCCTGACACAAGATAATTAT
CCTATAACTTATAACTCGTACCCTACTAATGGAACAGTATCATTACAAACCGTAAAGTTA
TCTGGTGACTGCAAAATAACTAAATCAAACTTTGCCAATCCCTATACTGTTAGCATCACT
AGCCCCGAGAAGATCATGGGTTATTTGATAAAAAAACCTGGTGAAAATGCGGAACACAAA
GTCATATCTTTTTCTGGATCAGCAAGCATCACTTTTACTGAGGAAATGTTGGATGGTGAG
CACAATCTCTTGTGCGGTGACAAGTCAGCTAAAATACCAAAAACAAACAAAAGAGTTAGA
GATTGCATAATCAAATATTCAAAGAGCATTTATAAGCAAACAGCCTGCATCAATTTTTCT
TGGATAAGATTAATATTGATAGCTTTGTTGATCTATTTCCCTATCCGGTGGTTAGTAAAC
AAGACAACTAAATCTCTCTTTCTCTGGTATGATCTTATAGGCTTGATCACATACCCTATT
TTGTTGCTCATAAATTGCTTATGGAAATATTTTCCGTTCAAATGTTCTAACTGTGGCAAT
TTGTGCATAATCACACATGAGTATACTAAAATTTGCATCTGCAACAAAAGCAAAGCCTCA
AAAGAACACTCTTCAGAGTGTCCCATACTGTCCAAAGAAACAGATCATGACTACAACAAA
CATAAGTGGACTAGCATGGAATGGTTCCATCTAATAGTGAACACTAAGCTAAGCTTTAGT
TTGCTGAAATTTGTGACTGAAATCTTAATAGGTTTGGTCATTTTGTCTCAAATGCCCATG
TCTATGGCTCAAACTACCCAATGTTTGAGTGGGTGTTTTTATGTTCCAGGCTGTCCAGTT
TTGGTCACAAGCAAATTTGAAAAATGCCCTGAAAAAGATCAATGTTACTGTAATGTAAAA
GAAGATAAGATTATAGAAAGTATCTTTGGCACTAACATTGTTATAGAAGGTCCTAATGAT
TGCATAGAGAACCAGAATTGCGTTGCACACCCATCTATTGATAATCTTATAAAATGTAGA
TTAGGTTGCGAATACCTAGATTTATTTCGCAACAAACCTTTGTATAATGGGTTTTCAGAT
TATACAGGAAGCTCTTTAGGGTTAACATCGGTTGGTCTGTATGAGGCTAAGAGATTGAGG
AATGGTATAATAGATTCCTATAACCGTACAGACAAGATTTCCGGAATGATTGCAGGAGAT
TCTCTAGACAAAAATGAAACAAGCATACCAGAGAACATTCTGCCTAGACAATCATTGATC
TTTGATTCTGTTGTGGATGGGAAATATAGATATATGGTAGAACAATCTCTTTTGGGAGGA
GGAGGGACTATATTCATGTTAAATGATAAGACCTCAGAAAAAGCAAAAAAATTCGTGATT
TATATCAAAAGTGTGGGAATTCATTATGAAGTGTCTGAAAAATACACAACAGCTCCTATC
CAAAGCACTCACACAGATTTTTATTCCACTTGTACAGGAAACTGTGACACTTGCAGAAAA
AATCAAGCTTTAACAGGTTTCCAAGATTTTTGTATAACACCAACTTCTTATTGGGGATGT
GAAGAAGCTTGGTGTTTTGCAATTAATGAAGGTGCTACATGCGGGTTCTGCCGAAATATT
TATGACATGGATAAATCATATAGAATTTATTCAGTGCTAAAATCAACTATAGTGGCAGAT
GTTTGTATTTCTGGTATTTTAGGAGGTCAATGCTCAAGGATCACTGAAGAGGTTCCTTAT
GAAAATGCATTGTTTCAAGCTGATATACAAGCAGATTTGCACAATGATGGTATCACTATA
GGTGAACTGATAGCTCATGCACCTGACAGCCATATTTATTCTGGAAATATTGCAAACTTG
AATGATCCTGTCAAAATGTTTGGTCATCCACAATTGACTCATGAGGCAGTGCCGATTTTT
ACTAAGAAAACTCTAGAAGCAGATGACATGTCTTGGATTCTGGCAGCAATAGGGAAAAAA
TCAATCACTGTTAAAACATGCGGATATGACACATACAGATTTAGATCTGGTTTAGAGCAA
ATATCAGATATTCCCGTTAGTTTCAAAGATTTCTCTAGTTTTTTCTTGGAAAAATCTTTT
AGTTTAGGGAAACTCAAGATTGTCGTTGATCTTCCATCTGATCTTTTTAAAGTTGCTCCT
AAGAGACCTTCCATAACTTCGACAAGATTGAATTGCAACGGCTGTCTTCTATGCGGTCAA
GGTTTATCTTGCATTTTGGAATTTTTCTCAAATTTGACATTTTCTACTGCAATTTCTATA
GATGCTTGCTCTCTATCTACTTATCAGCTGGCTGTTAAAAAAGGGTCTAATAAATACAAC
ATAACAATGTTTTGTTCTGCCAATCCGGATAAGAAGAAAATGACATTGTATCCAGAAGGC
AATCCGGATATTTCTTTGGAAGTTCTGGTCAATAATGTTATTGTAGAAGAACCGGAGAAC
ATAATAGATCAAAATGATGAGTATGCTCATGAAGAACAACAATATAATTCTGATTCTTCA
GCATGGGGCTTCTGGGATTATATTAAAAGCCCATTCAATTTCATTGCAAGTTACTTTGGC
TCATTTTTTGATACTATCAGAGTGATATTGCTTATTGCATTCATTTTCCTTGTGATTTAT
TTCTGTTCTATTCTAACAACAATTTGTAAAGGATATGTCAAGAATAAATCTTATAAATCT
AGATCCAAGATAGAGGATGATGATGATTCTGAGATCAAAGCCCCTATGTTAATGAAAGAT
ACAATGACAAGACGAAGGCCACCTATGGATTTCTCTCACCTTGTCTGA
>LC549180.1_P1_South_Korea
ATGAGAATTTTAAAACTACTAGAACTAGTGGTAAAAGTGAGTCTTTTCACAATTGCCCTG
AGTTCTGTCTTGTTGGCATTCTTGATCTTCAGAGCCACAGATGCCAAAGTAGAAACAATT
CGTGGAGACCATCCTGAGGTTTATGATGATTCTGCTGAGAATGAAGTACCCACTGCTGCA
TCAATTCAACGCAAGGCTATCTTGGAGACTTTAACTAATCTGATGCTAGAATCTCAGACT
CCTGGAACCCGCCAGACACGAGAAGAAGAATCAACCATCCCTATTTTTGCTGAATCAACT
ACGCAAAAAACGATTTCTGTCTTGGATCTTCCTAACAACTGCTTGAATGCTTCTTCATTA
AAATGTGAGATAAAAGGGGTATCCACTTATAATGTTTATTATCAAGTGGAAAATAATGGT
GTCATATATTCCTGTGTTTCTGATTCAGCAGAAGGTTTAGAAAAATGTGACAATTCTTTA
AATCTGCCAAAAAGATTCTCTAAAGTCCCGGTTATTCCCATTACTAAACTTGACAACAAA
AGGCACTTTTCAGTTGGAACAAAATTCTTCATTTCAGAAAGCCTGACACAAGATAATTAT
CCTATAACTTATAACTCGTACCCTACTAATGGAACAGTATCATTGCAAACTGTGAAGTTA
TCTGGCGACTGCAAAATAACTAAATCAAACTTTGCTAATCCCTACACTGTTAGCATCACT
AGCCCTGAAAAGATCATGGGTTATTTGATAAAAAAGCCTGGTGAAAATGTGGAACACAAG
GTCATATCTTTTTCTGGATCAGCAAGCATCACTTTTACTGAGGAAATGCTGGATGGTGAG
CACAATCTCTTGTGCGGTGACAAATCAGCTAAAATACCAAAAACAAACAAAAGAGTTAGA
GATTGCATAATCAAATATTCAAAAAGCATTTATAAACAAACAGCCTGCATCAATTTTTCT
TGGATAAGATTAATATTGATAGCTTTGTTGATCTATTTCCCTATCCGGTGGTTAGTAAAC
AAGACAACCAAACCCCTCTTTCTCTGGTATGATCTTATAGGTTTGATCACATACCCTATT
TTGTTGCTCATAAATTGCTTATGGAAATATTTTCCATTTAAATGTTCTAACTGTGGCAAT
TTGTGCATAATCACACATGAATGTACTAAAATTTGCATCTGCAACAAAAGCAAAGCTTCA
AAAGAACATTCTTCAGAGTGTCCCATATTGTCCAAAGAAACAGATCATGACTACAACAAA
CATAAGTGGACTAGCATGGAATGGTTCCATCTAATAGTGAACACTAAGCTAAGCTTTAGT
TTGCTGAAATTTGTGACTGAAATCTTAATAGGTTTGGTCATTTTGTCTCAAATGCCCATG
TCTATGGCTCAAACTACTCAATGTTTGAGTGGATGTTTTTATGTTCCAGGCTGTCCAGTT
TTGGTTACAAGCAAATTTGAAAAATGCCCTGAAAAAGATCAATGTTACTGTAATGTAAAA
GAAGATAAGATTATAGAAAGTATCTTTGGCACTAACATTGTTATAGAAGGTCCTAATGAT
TGCATAGAGAACCAGAATTGTGTTGCACACCCATCTATTGATAATCTTATAAAATGTAGA
TTAGGTTGCGAATACTTAGATTTATTTAGAAACAAACCTTTGTGTAACGGATTTTCAGAT
TATACAGGAAGCTCTTTAGGGTTAACATCGGTTGGCCTGTATGAAGCTAAGAGATTAAGG
AATGGTATAATAGATTCTTATAATCGTACAGACAAAATTTCTGGAATGATTGCAGGAGAC
TCTCTAAACAAAAATGAAACAAGCATACCAGAGAACATTCTGCCTAGACAATCATTGATC
TTTGATTCTGTTGTAGACGGGAAATATAGATACATGATAGAACAATCTCTTTTAGGAGGA
GGAGGGACTATATTCATGTTGAATGATAAGACCTCGGAAACAGCCAAAAAATTTGTGATT
TATATCAAAAGTGTGGGAATTCATTATGAAGTGTCAGAAAAATACACAACAGCCCCTATC
CAAAGTACTCACACAGATTTTTATTCAACTTGTACAGGAAACTGTGACACTTGCAGAAAA
AATCAAGCTTTAACAGGTTTCCAAGATTTTTGTATAACACCAACTTCTTATTGGGGATGT
GAAGAAGCTTGGTGTTTTGCAATTAATGAAGGTGCTACATGCGGGTTCTGTCGAAATATT
TATGACATGGATAAATCATATAGAATTTATTCAGTGCTAAAATCAACTATAGTGGCAGAT
GTTTGTATTTCTGGTATTTTAGGAGGTCAGTGCTCAAGGATCACTGAAGAGGTTCCTTAT
GAAAATGCCTTGTTTCAAGCTGATATACAAGCAGATCTGCACAATGATGGTATCACTATA
GGTGAACTGATAGCTCATGGACCTGATGGCCATATTTATTCTGGAAATATTGCAAACTTG
AATGATCCTGTCAAAATGTTTGGTCACCCACAATTGACTCATGATGGAGTGCCTATTTTT
ACTAAGAAAACTCTAGAAGGAGATGACATGTCTTGGGATTGTGCAGCAATAGGGAAAAAA
TCAATCACTATTAAAACATGCGGATATGATACATACAGATTTAGATCTGGTTTAGAGCAA
ATATCAGATATTCCTGTTAGTTTCAAAGATTTCTCTAGTTTTTTCTTGGAAAAAGCTTTC
AGTTTAGGCAAACTCAAGATTGTCGTTGATCTTCCATCTGATCTTTTTAAAGTTGCTCCC
AAGAGACCTTCCATAACTTCAACAAGATTAAATTGCAACGGCTGTCTTCTATGCGGTCAA
GGTTTATCTTGCATCTTAGAATTTTTCTCGGATCTGACATTTTCTACTTCAATTTCTATA
GATGCTTGCTCTCTATCTACTTATCAACTGGCTGTTAAAAAAGGGTCAAATAAATACAAC
ATAATAATGTTTTGTTCTGCTAATCCGGACAAGAAGAAAATGACGTTGTATCCAGAAGGC
AATCCAGATATTTCTGTGGAAGTTCTGGTCAATAATGTTGTCGTAGAAGAACCAGAGAAT
ATAATAGATCAAAATGATGAGTATGCTCATGAAGAACAACAATATAATTCTGATTCTTCA
GCATGGGGTTTCTGGGATTATATTAAGAGCCCGTTCAATTTCATTGCAAGTTATTTTGGC
TCGTTTTTTGATACTATCAGAGTGATATTGCTTATTGCATTCATTTTCCTTGTGATTTAT
TTCTGTTCTATTCTAACAACCATTTGTAAAGGATATGTCAAGAATGAATCTTATAAATCT
AGATCCAAGATAGTGGATGATGATGATTCTGAGATCAAAGCCCCTATGTTAATGAAAGAT
ACAATGACAAGACGAAGGCCACCTATGGATTTCTCTCACCTTGTCTGA
>KP008133.1_PVR_Spain
ATGAGAATTTTAAAACTATTAGAACTAGTGGTAAAAGTGAGTCTTTTCACAATTGCCCTG
AGTTCTGTCTTGTTGGCATTCTTGATCTTCAGAGCCACAGATGCCAAAGTAGAAATAATT
CGTGGAGACCATCCTGAGGTTTATGATGATTCTGCTGAGAATGAAGTACCCACTGCTGCA
TCAATTCAACGCAAGGCTATCTTGGAGACTTTAGCTAATCTGATGCTAGAATCTCAGACT
CCTGGAACCCGCCAGATACGAGAAGAAGAATCAACCATCCCTATTTTTGCTGAATCAACT
ACGCAAAAAACAATCTCTGTCTCGGATCTTCCCAACAACTGCTTGAATGCTTCTTCATTA
AAATGTGAGATAAAAGGGATATCCACTTATAATGTTTATTATCAAGTGGAAAATAATGGT
GTCATATATTCCTGTGTTTCTGATTCAGCAGAAGGTTTAGAAAAATGTGACAATTCTTTA
AATCTGCCAAAAAGATTCTCTAAAGTCCCGGTTATCCCCATTACCAAACTTGACAACAAA
AGGCATTTTTCAGTTGGAACAAAATTCTTCATTTCAGAAAGCCTGTCACAAGATAATTAT
CCTATAACTTATAACTCGTACCCTACTAATGGAACAGTATCATTACAAACTGTGAAGTTA
TCTGGCGACTGCAAAATAACTAAATCAAACTTTGCTAATCCCTATACTGTTAGCATCACT
AGCCCTGAGAAGATCATGGGTTATTTGATAAAAAAGCCTGGTGAAAATGTGGAACACAAG
GTCATATCTTTTTCTGGATCAGCAAGCATCACTTTTACTGAGGAAATGTTGGATGGTGAG
CACAATCTCTTATGCGGTGACAAATCAGCTAAAATACCAAAAACAAACAAAAGGGTTAGA
GATTGCATAATCAAATATTCAAAAAGCATTTATAAACAAACAGCCTGCATCAATTTTTCT
TGGATAAGATTAATATTAATAGCTTTGTTGATCTATTTCCCTATCCGGTGGTTAGTAAAC
AAGACAACCAAACCCCTCTTTCTCTGGTATGATCTTATAGGCTTGATCACATACCCTATT
TTGTTGCTCATAAATTGCTTATGGAAATATTTTCCATTTAAATGTTCTAACTGTGGCAAT
TTGTGCATAATCACACATGAATGTACTAAACTTTGCATCTGCAACAAAAGCAAAGCTTCA
AAAGAACATTCTTCAGAGTGTCCCATATTGTCCAAAGAAACAGATCATGACTACAACAAA
CATAAGTGGACTAGCATGGAATGGTTCCATCTAATAGTGAACACTAAGCTGAGCTTTAGT
TTGCTGAAATTTGTGACTGAAATCTTAATAGGTTTGGTCATTTTGTCTCAAATGCCCATG
TCTATGGCTCAAACTACCCAATGTTTAAGTGGATGTTTTTATGTTCCAGGCTGTCCGTTT
TTGGTTACAAGCAAATTTGAAAAATGCCCTGAAAAAGATCAATGTTACTGTAATGTAAAA
GAAGATACGATTATAGAAAGTATCTTTGGCACTAACATTGTTATAGAAGGTCCTAATGAT
TGCATAGAGAACCAGAATTGTGTTGCACACCCATCTATTGATAATCTTATAAAATGCAGA
TTAGGTTGCGAATACCTAGATTTATTTAGAAACAAACCTTTGTATAACGGATTTTCAGAT
TATACAGGAAGCTCTTTAGGGTTAACATCGGTTGGTCTGTATGAGGCTAAGAGATTGAGG
AATGGTATAATAGATTCTTATAATCGTACAGACAAAATTTCTGGAATGATTGCAGGAGAC
TCTCTAAACAAAAATGAAACAAGCATACCAGAGAACATTCTGCCTAGGCAATCATTGATC
TTTGATTCTGTTGTAGACGGGAAATATAGATACATGATAGAACAATCTCTTTTAGGAGGA
GGAGGGACTATATTCATGTTGAGTGATAAAACCTCAGAAACAGCCAAAAAATTTGTGATT
TATATCAAAAGTGTGGGAATTCATTATGAAGTGTCAGAAAAATACACAACAGCTCCTATC
CAAAGCACTCACACAGATTTTTATTCAACTTGTACAGGAAACTGTGACACTTGCAGAAAA
AATCAAGCTTTAACAGGTTTCCAAGATTTTTGTATAACACCAACTTCTTATTGGGGATGT
GAAGAAGCTTGGTGTTTTGCAATTAATGAAGGTGCTACATGTGGATTCTGTCGGAATATC
TATGACATGGATAAATCATACAGAATTTATTCAGTGCTAAAATCAACCATAGTGGCCGAT
GTTTGTATTTCTGGTATTTTAGGAGGTCAGTGCTCAAGGATCACTGAAGAGGTTCCTTAT
GAAAATGCCTTGTTTCAAGCTGATATACAAGCAGATTTGCACAATGATGGTATCACTATA
GGTGAACTGATAGCTCATGGACCTGATGGCCATATTTATTCTGGAAATATTGCAAACTTG
AATGATCCTGTCAAAATGTTTGGTCACCCACAATTGACTCATGATGGAGTGCCTATTTTT
ACTAAGAAAACTCTAGAAGGAGATGACATGTCTTGGGATTGTGCAGCAATAGGGAAAAAA
TCAATCACTATTAAAACATGCGGATATGATACATACAGATTTAGATCTGGTTTAGAGCAA
ATATCAGATATTCCTGTTAATTTCAAAGATTTCTCTAGTTTTTTCTTGGAAAAAGCTTTC
AGTTTAGGCAAACTCAAGATTGTCGTTGATCTCCCATCTGATCTTTTTAAAGTTGCTCCT
AAGAAACCTTCCATAACTTCAACAAGATTAAATTGCAACGGCTGTCTTCTATGCGGTCAA
GGTTTATCTTGCATTTTAGAATTTTTCTCGGATTTGACATTTTCTACTTCAATTTCTATA
GATGCTTGCTCTCTATCTACTTATCAACTGGCTGTTAAAAAAGGGTCAAATAAATACAAC
ATAACAATGTTTTGTTCTGCTAATCCGGACAAGAAGAAAATGACGTTGTATCCAGAAGGC
AATCCAGATATTTCTGTGGAGGTTCTGGTCAATAATGTTGTTGTAGAAGAACCAGAGAAC
ATAATAGATCAAAATGATGAGTATGCTCATGAAGAACAACAATATAATTCTGATTCTTCA
GCATGGGGCTTCTGGGATTATATTAAGAGCCCATTCAATTTCATTGCAAGTTATTTTGGC
TCGTTTTTTGATACTATCAGAGTGATATTGCTTATTGCATTCATTTTCCTTGCGATTTAT
TTCTGTTCTATTCTAACAACCATTTGTAAAGGATATGTTAAGAATGAATCTTATAAATCT
AGATCCAAGATAGAGGATGATGACGATTCTGAGATCAAAGCCCCTATGTTAATGAAAGAT
ACAATGACAAGACGAAGGCCACCTATGGATTTCTCTCACCTTGTCTGA
>MF159050.1_BR_South_Korea
ATGAGAATTTTAAAACTACTAGAACTAGTGGTAAAAGTGAGTCTTTTCACAATTGCCCTG
AGTTCTGTCTTGTTGGCATTCTTGATCTTCAGAGCCACAGATGCCAAAGTAGAAATAATT
CGTGGAGACCATCCTGAGGTTTATGATGATTCTGCTGAGAATGAAGTACCCACTGCTGCA
TCAATTCAACGCAAGGCTATCTTGGAGACTTTAACTAATCTGATGCTAGAATCTCAGACT
CCTGGAACCCGCCAGATACGAGAAGAAGAATCAACCATCCCTATTTTTGCTGAATCAACT
ACGCAAAAAACAATCTCTGTCTCGGATCTTCCCAACAACTGCTTGAATGCTTCTTCATTA
AAGTGTGAGATAAAAGGGATATCCACTTATAATGTTTATTATCAAGTGGAAAATAATGGT
GTCATATATTCCTGTGTTTCTGATTCAGCAGAAGGTTTAGAAAAATGTGACAATTCTTTA
AATCTGCCAAAAAGATTCTCTAAAGTCCCAGTTATTCCCATTACCAAACTTGACAACAAA
AGGCATTTTTCAGTTGGGACAAAATTCTTCATTTCAGAAAGCCTGACACAAGATAATTAT
CCTATAACTTATAACTCGTACCCTACTAATGGAACAGTATCATTACAAACTGTGAAGTTA
TCTGGCGACTGCAAAATAACTAAATCAAACTTTGCTAATCCCTATACTGTTAGCATCACT
AGCCCTGAGAAGATCATGGGTTATTTGATAAAAAAGCCTGGTGAAAATGTGGAACACAAG
GTCATATCTTTTTCTGGATCAGCAAGCATCACTTTTACTGAGGAAATGTTGGATGGTGAG
CACAATCTCTTGTGCGGTGACAAATCAGCTAAAATACCAAAAACAAACAAAAGAGTTAGA
GATTGCATAATCAAATATTCAAAAAGCATTTATAAACAAACAGCCTGCATCAATTTTTCT
TGGATAAGATTAATATTGATAGCTTTGTTGATCTATTTCCCTATCCGGTGGTTAGTAAAC
AAGACAACCAAACCCCTTTTTCTCTGGTATGATCTTATAGGCTTGATCACATACCCTATT
TTGTTGCTCATAAATTGCTTATGGAAATATTTTCCATTTAAATGTTCTAACTGTGGCAAT
TTGTGCATAATCACACATGAATGTACTAAAATTTGCATCTGCAACAAAAGCAAAGCCTCA
AAAGAACATTCTTCAGAGTGTCCCATATTGTCCAAAGAAACAGATCATGACTACAACAAA
CATAAGTGGACTAGCATGGAATGGTTCCATCTAATAGTGAACACTAAGCTTAGCTTCAGT
TTGCTGAAATTTGTGACTGAAATCTTAATAGGTTTGGTCATTTTGTCTCAAATGCCCATG
TCTATGGCTCAAACTACCCAATGTTTAAGTGGATGTTTTTATGTTCCAGGCTGTCCTTTT
TTGGTTACAAGCAAATTTGAAAAATGCCCTGAAAAAGATCAATGTTACTGTAATGTAAAA
GAAGATACGATTATGGAAAGTATCTTTGGCACTAACATTGTTATAGAAGGTCCTAATGAT
TGCATAGAGAACCAGGACTGCGTTGCACACCCATCTATTGATAATCTTATAAAATGCAGA
TTAGGTTGCGAATACCTAGATTTATTTAGAAACAAACCTTTGTATAACGGATTTTCAGAT
TATACAGGAAGCTCTTTAGGGTTGACGTCGGTTGGTCTGTATGAAGCTAAGAGATTGAGG
AATGGTATAATAGATTCTTATAATAGTACAGACAAAATTTCTGGAATGATTGCAGGAGAC
TCTCTAAACAAAAATGAAACAAGCATACCAGAGAACATTCTGCCTAGACAATCATTGATC
TTTGATTCTGTTGTAGATGGGAAATATAGATACATGATAGAACAATCTCTTTTAGGAGGA
GGAGGGGCTATATTCATGTTGAATGATAAAACCTCGGAAACAGCCAAAAAATTTGTGATT
TATATCAAAAGTGTGGGAATTCATTATGAAGTGTCAGAAAAATACACAACAGCTCCTATC
CAAAGCACTCACACAGATTTTTATTCAACTTGCACAGGAAACTGTGACACTTGCAGAAAA
AATCAAGCTTTAACAGGTTTCCAAGATTTTTGTATAACACCAACCTCTTATTGGGGATGT
GAAGAAGCTTGGTGTTTTGCAATTAATGAAGGTGCTACATGTGGATTCTGTCGGAATATC
TATGACATGGATAAATCATACAGAATTTATTCAGTGCTAAAATCAACCATAGTGGCAGAT
GTTTGTATTTCTGGTATTTTAGGAGGTCAGTGCTCAAGGATCACTGAAGAGGTTCCTTAT
GAAAATGCCTTGTTTCAAGCTGATATACAAGCAGATTTGCACAATGATGGTATCACTATA
GGTGAACTGATAGCTCATGGACCTGACGGCCATATTTATTCTGGAAATATTGCAAACTTG
AATGATCCTGTCAAAATGTTTGGTCACCCACAATTGACTCATGATGGAGTGCCTATTTTT
ACTAAGAAAACTCTAGAAGGAGATGACATGTCTTGGGATTGTGCAGCAATAGGGAAGAAA
TCAATCACTATTAAAACATGCGGATATGATACATACAGATTTAGATCTGGTTTAGAGCAA
ATATCAGATATTCCTGTTAGTTTCAAGGATTTCTCTAGTTTTTTCCTGGAAAAAGCTTTC
AGTTTAGGCAAACTCAAGATCGTCGTTGATCTTCCATCTGATCTTTTTAAGATTGCTCCT
AAGAGACCTTCCATAACTTCAACAAGATTAAATTGCAACGGCTGTCTTCTATGCGGTCAA
GGTTTATCTTGCATTTTAGAATTTTTCTCGGATTTGACATTTTCTACTTCAATTTCTATA
GATGCTTGCTCTCTATCTACTTATCAACTGGCTGTTAAAAAAGGATCAAATAAATACAAC
ATAACAATGTTTTGTTCTGCTAATCCGGACAAGAAGAAAATGATGTTGTATCCAGAAGGC
AATCCAGATATTTCTGTGGAGGTTCTGGTCAACAATGTTGTTGTAGAAGAACCAGAGAAC
ATAATAGATCAAAATGATGAGTATGCTCATGAGGAACAACAGTATAATTCTGATTCTTCA
GCATGGGGCTTCTGGGATTATATTAAGAGCCCATTCAATTTCATTGCAAGTTATTTTGGC
TCGTTTTTTGATACTATCAGAGTGATATTGCTTATTGCATCCATTTTCCTTGCGATTTAT
TTCTGTTCTGTTTTAACAACCATTTGTAAAGGATATGTCAAGAATGAATCTTATAAATCT
AGATCCAAGATAGAGGATGATGATGATTCTGAGATCAAAGCCCCTATGTTAATGAAAGAT
ACAATGACAAGACGAAGGCCACCTATGGATTTCTCTCACCTCGTCTGA
>PV092083_D474-20_Slovenia
ATGAGAATTTTAAAACTACTAGAACTAGTGGTAAAATTGAGTCTTTTCACAATTGCCCTG
AGTTCTGTCTTGTTGGCATTCTTGATCTTCAAAGCCACAGATGCCAAAGTAGAAATAATT
CGTGGAGACCATCCTGAGGTTTATGATGATTCTGCTGAGAATGAAGTACCCACTGCTGCA
TCGATTCAACGCAAGGCTATCTTGGAGACTTTGACTAATCTGATGCTAGAATCTCAGACT
CCAGGAACCCGTCAGATACGAGAAGAAGAATCAACCATCCCTATTTTTGCTGAGTCAACT
ACACAAAAAACAATCTCTGTCTCAGATCTTCCTAACAACTGCTTGAATGCTTCTTCATTA
AAATGCGAGATAAAAGGGATATCCACTTATAATGTTTATTATCAAGTGGAAAATAATGGT
GTCATATATTCCTGTGTTTCTGATTTAGCGGAAGGTTTAGAAAAATGTGACAATTCTTTA
AATCTACCAAAGAGATTCTCCAAAGTCCCGGTTATTCCCATTACCAAACTTGACAACAAA
AGGCATTTTTCAGTTGGAACAAAATTCTTCATTTCAGAAAGCCTGACGCAAGATAATTAT
CCTATAACTTATAACTCGTACCCTACTAATGGAACAGTATCATTACAAACTGTAAAGTTA
TCTGGTGACTGCAAAATAACTAAATCGAACTTTGCCAATCCCTATACTGTTAGCATCACT
AGCCCCGAGAAGATCATGGGTTATTTGATAAAAAAGCCTGGTGAAAATGTGGAACACAAG
GTAATATCTTTTTCTGGATCAGCTAGCATCACTTTTACTGAAGAAATGTTAGATGGTGAG
CACAATCTCTTGTGCGGTGACAAATCAGCTAAAATACCAAAAACAAACAAAAGAGTTAGA
GATTGCATAATCAAATATTCAAAAAGCATTTATAAACAAACAGCCTGCATCAATTTTTCT
TGGATAAGATTAATATTGATAGCTTTGTTGATCTATTTCCCTATTCGGTGGTTAGTAAAC
AAGACAACCAAACCCCTCTTTCTCTGGTATGATCTTATAGGCTTGATCACATACCCTATT
TTGTTGCTCATAAATTGCTTATGGAAATATTTTCCATTTAAATGTTCTAACTGTGGCAAT
TTGTGCATAATCACACATGAATGTACTAAAATTTGCATCTGCAACAAAAGCAAGGCTTCA
AAAGAACATTCTTCAGAGTGTCCTATATTGTCCAAAGAAACAGATCATGGCTACAACAAA
CACAAGTGGACTAGCATGGAATGGTTCCATCTAATAGTGAACACTAAGCTGAGCTTTAGT
TTGCTGAAATTTGTGACCGAAATCTTAATAGGTTTGATCATTTTGTCTCAAATGCCCATG
TCTATGGCTCAAACTACCCAATGTTTGAGTGGATGTTTTTATGTTCCAGGCTGTCCATTT
TTGGTTACAAGCAAATTTGAAAAATGCCCAGAAAAAGATCAATGTTACTGTAATGTGGAA
GAAGATAAGATTATAGAAAGTATCTTTGGCACTAACATTGTTATAGAAGGTCCTAATGAT
TGCATAGAGAACCAGAATTGTGCTGCACACCCATCTATTGATAATCTTATAAAATGCAGA
CTAGGTTGCGAGTACCTAGATTTATTTCGGAACAAACCTTTGTATAATGGGTTTTCAGAT
TATACAGGAAGCTCTTTAGGGTTGACATCGGTTGGTCTATATGAGGCTAAGAGATTGAGG
AACGGTATAATAGATTCTTATAATCGTACAGACAAAATTTCTGGAATGATTGCAGGAGAT
TCTCTAAACNNNNNNNNNNNNNNNNNNNNAGAGAACATTCTGCCTAGACAATCATTGATC
TTTGATTCTGTTGTAGACGGGAAATATAGATATATGATAGAACAATCTCTTTTAGGAGGA
GGAGGGACTATATTCATGTTGAATGATAAGACCTCGGAAACAGCAAAAAAATTTGTGATT
TATATCAAAAGTGTGGGAATTCATTATGAAGTGTCAGAAAAATACACAACAGCTCCTATC
CAAAGCACTCACACAGATTTTTATTCCACTTGTACAGGAAACTGTGACACTTGCAGAAAA
AATCAAGCTTTAACTGGTTTCCAAGATTTTTGTATAACACCAACTTCTTATTGGGGATGT
GAAGAAGCTTGGTGTTTTGCAATCAATGAAGGTGCTACATGCGGATTCTGTCGGAATATC
TATGACATGGATAAATCATACAGAATTTATTCAGTGCTAAAATCAACTATAGTGGCAGAT
GTTTGTATTTCTGGTATTTTAGGAGGTCAGTGCTCAAGGATTACTGAAGAGGTTCCTTAT
GAAAACGCCTTGTTTCAAGCTGATATACAAGCAGATTTGCACAATGATGGTATCACTATA
GGTGAACTGATAGCTCATGGACCTGACAGCCATATTTATTCTGGAAATATTGCAAACTTA
AATGATCCTGTGAAAATGTTTGGTCACCCACAATTGACTCATGATGGAGTGCCTATTTTT
ACTAAGAAAACTCTAGAAGGAGATGACATGTCTTGGGATTGTGCAGCAATAGGGAAAAAA
TCAATCACTATTAAAACATGCGGATATGATACATACAGATTTAGATCTGGTTTAGAGCAA
ATATCAGATATTCCCGTTAGTTTCAAAGATTTCTCTAGTTTTTTCTTGGAAAAAGCTTTC
AGTTTAGGGAAACTCAAGATTGTCGTTGATCTTCCATCTGATCTTTTTAAAGTTGCTCCT
AAGAGACCTTCTATAACTTCAACAAGCTTAAATTGTAACGGCTGTCTTCTATGCGGTCAA
GGTTTATCTTGCATTTTAGAATTTTTCTCAGATTTGACATTTTCTACTGCAATTTCTATA
GATGCTTGCTCTCTATCTACTTATCAGCTGGCTGTTAAAAAAGGATCTAATAAATATAAC
ATAACAATGTTTTGTTCTGCTAATCCAGACAAAAAGAAAATGATGTTGTATCCAGAAGGC
AATCCGGATATTTCTGTGGAAGTTCTGGTCAATAATGTTATTGTAGAAGAACCAGAGAAC
ATAATAGATCAAAATGATGAGTATGCTCATGAAGAACAACAATATAATTCTGATTCTTCA
GCATGGGGCTTCTGGGATTATATTAAAAGCCCATTCAATTTCATTGCAAGTTATTTTGGC
TCATTTTTTGATACTATCAGAGTGATATTGCTTATTGCATTCATTTGCCTTGTGATTTGT
TTCTGTTCTATTCNNNNNNNNNNNNNNNNNNNNNNNNNNNNNNNNNNNNNNNNNNNNNNN
NNNNNNNAGATAGAGGATGATGATGATTCTGAGATCAAAGCCCCTATGTTAATGAAAGAT
ACAATGACAAGACGAAGGCCACCTATGGATTTCTCTCACCTTGTCTGA
>MN870630.1_YNHHMZ_China_
ATGAGAATTTTAAAACTACTAGAACTAGTGATAAAGGTGAGTCTTTTCACAATTGCCCTG
AGTTCTGTCTTGTTGGCATTCTTGATCTTCAGAGCCACAGATGCTAAAGTAGAAATAATT
CGTGGAGACCATCCTGAGATTTATGATGATTCTGCTGAGAATGAAGTACCCACTGCTGCA
TCGATTCAACGCAAGGCTATCTTGGAGACTTTAACTAATCTGATGCTAGAATCTCAGACT
CCTGGAACCCGTCAGATACGAGAAGAAGAATCAACCATCCCTATTTTTGCTGAGTCAACT
ACGCAAAAAACAATCTCTGTCTCGGATCTTCCTAACAACTGCTTGAATGCTTCTTCATTA
AAATGTGAGATAAAAGGGATATCCACTTATAATGTTTATTATCAAGTGGAAAATAATGGT
GTCATATATTCCTGTGTTTCTGATTCAGCGGAAGGTTTAGAAAAATGTGACAATTCTTTA
AATCTGCCAAAGAGATTCTCCAAAGTTCCTGTTATTCCCATTACTAAACTTGACAACAAA
AGGCATTTTTCAGTTGGAACAAAATTCTTCATTTCAGAAAGCTTGACGCAAGATAATTAT
CCTATAACTTATAACTCGTACCCCACTAATGGAACAGTATCATTACAGACTGTAAAGTTA
TCTGGCGACTGCAAAATAACTAAATCGAACTTTGCCAATCCCTATACTGTTAGCATCACT
AGCCCTGAGAAGATCATGGGTTATTTGATAAAAAAGCCTGGTGAAAATGTGGAACACAAG
GTCATACCCTTTTCTGGATCAGCAAGCATCACTTTTACTGAAGAAATGCTGGATGGTGAG
CACAATCTTTTGTGCGGTGACAAATCAGCTAAAATACCAAAAACAAACAAAAGAGTTAGA
GATTGTATAATCAAATATTCAAAAAGCATTTATAAACAAACAGCCTGCATCAATTTTTCT
TGGATAAGATTAATATTGATAGCTTTGTTGATCTATTTCCCTATCCGGTGGTTAGTAAAC
AAGACAACCAAACCCCTCTTTCTCTGGTATGATCTTATAGGCTTGATCACATACCCTATT
TTGTTGCTCATAAATTGCTTATGGAAATATTTTCCATTTAAATGTTCTAACTGTGGCAAT
TTGTGCATAATCACACATGAATGTACTAAAATTTGCATCTGCAACAAAAGCAAAGCTTCA
AAAGAACATTCTTCAGAGTGTCCCATATTGTCCAAAGAAACAGATCATGGCTACAACAAA
CACAAGTGGACTAGCATGGAATGGTTCCATCTGATAGTGAACACTAAGCTGAGCTTTAGT
TTGCTGAAATTTGTGACTGAAATCTTAATAGGTTTGATCATTTTGTCTCAAATGCCCATG
TCTATGGCTCAAACTACCCAATGTTTGAGTGGATGTTTTTATGTTCCAGGTTGTCCATTT
TTGGTTACAAGCAAATTTGAAAAATGCCCAGAAAAAGATCAATGTTACTGTAATGTGAAA
GAAGACAAGATTGTAGAAAGTATCTTTGGCACTAACATTGTTATAGAAGGTCCTAATGAT
TGCATAGAGAATCAGAATTGTGCTGCACACCCATCTATAGATAATCTTATAAAATGCAGA
CTGGGTTGCGAGTACCTAGACTTATTTCGGAACAAACCTTTGTATAATGGGTTTTCAGAT
TATACAGGAAACTCTTTAGGGTTAACATCGGTTGGTCTGTATGAGGCTAAAAGATTGAGG
AATGGTATAATAGATTCTTATAATCGTACAGACAAAATTTCTGGAATGATTGCAGGAGAT
TCTCTAGACAAAAACGAAACAAGCATACCAGAGAACATTCTGCCTAGACAATCATTGATC
TTTGATTCTGTTGTAGACGGGAAATATAGATACATGATAGAACAATCTCTTTTAGGAGGA
GGAGGGACTATATTCATGTTAAATGATAAGACCTCAGAAACAGCAAAAAAATTTGTGATT
TATATCAAAAGTGTGGGAATTCATTATGAAGTGTCAGAAAAATACACAACAGCTCCTATC
CAAAGCACTCACACAGATTTTTATTCCACTTGTACAGGAAACTGTGACACTTGCAGGAAA
AATCAAGCTTTGACTGGTTTCCAAGATTTTTGTATAACACCAACTTCTTATTGGGGATGT
GAAGAAGCTTGGTGTTTTGCAATTAATGAAGGAGCTACATGCGGATTCTGTCGGAATATC
TATGACATGGATAAATCATACAGAATTTATTCAGTGCTAAAATCAACTATAGTGGCAGAT
GTTTGTATTTCTGGTATTTTAGGAGGTCAGTGCTCAAGGATTACTGAAGAGGTTCCTTAT
GAAAATGCCTTGTTTCAAGCTGATATACAAGCAGATTTGCACAATGATGGTATCACTATA
GGTGAACTGATAGCTCATGGACCTGACAGCCATATTTATTCTGGAAATATTGCAAACTTG
AATGATCCTGTGAAAATGTTTGGTCACCCACAATTGACTCATGATGGAGTGCCTATTTTT
ACTAAGAAAACTCTAGAAGGAGATGACATGTCTTGGGATTGTGCAGCAATAGGGAAAAAA
TCAATCACTATTAAAACATGCGGATATGACACATACAGATTTAGATCTGGTTTAGAGCAA
ATATCAGATATTCCTGTTAGTTTCAAAGATTTCTCTAGTTTTTTCTTGGAAAAAGCTTTC
AGTTTAGGGAAACTCAAGATTGTCGTTGATCTTCCATCTGATCTTTTTAAAGTTGCTCCT
AAAAGACCTTCCATAACTTCAACAAGCTTAAATTGCAACGGCTGTCTTCTATGCGGCCAA
GGTTTATCTTGTATTTTAGAATTTTTCTCAGATTTGACATTTTCTACTGCAATTTCTATA
GATGCTTGCTCTCTATCTACTTATCAGCTAGCTGTTAAAAAAGGATCTAATAAATACAAC
ATAACAATGTTTTGTTCTGCTAATCCGGACAAGAAGAAAATGACGTTGTACCCAGAAGGC
AATCCGGATATTTTTGTGGAAGTTCTGGTCAATAATGTTATTGTGGAAGAACCAGAGAAC
ATAATAGATCAAAATGATGAGTATGCCCATGAAGAACAACAATATAATTCTGATTCTTCT
GCATGGGGCTTCTGGGATTATATTAAAAGTCCATTCAATTTCATTGCAAGTTATTTTGGC
TCATTTTTTGATACTATCAGAGTGATATTGCTTATTGCATTCATTTTCCTTGTGATTTAT
TTCTGTTCTATTCTAACAACCATTTGTAAAGGATATGTCAAGAATGAATCTTATAAGTCT
AGATCCAAGATAGAGGATGATGATGATTCTGAGATCAAAGCCCCTATGTTGATGAAAGAT
ACAATGACAAGGCGAAGGCCACCTATGGATTTCTCTCACCTTGTCTGA
>MN493847.1_TSWV-BJFC-Ze_China
ATGAGAATTTTAAAACTACTAGAACTAGTGGTAAAAGTGAGTCTTTTCACAATTGCCCTG
AGTTCTGTCTTGTTGGCATTCTTGATCTTCAGAGCCACAGATGCCAAAGTAGAAATAATT
CGTGGAGACCATCCTGAGGTTTATGATGATTCTGCTGAGAATGAAGTACCCACTGCTGCA
TCAATTCAACGCAAGGCTATCTTGGAGACTTTAACTAATCTGATGCTAGAATCTCAGACT
CCTGGAACCCGCCAGATACGAGAAGAAGAATCAACCATCCCTATTTTTGCTGAATCAACT
ACGCAAAAAACAATCTCTGTCTCGGATCTTCCCAACAACTGCTTGAATGCTTCTTCATTA
AAATGTGAGATAAAAGGGATATCCACTTACAATGTTTATTATCAAGTGGAAAATAATGGT
GTCATATATTCCTGTGTTTCTGATTCAGCAGAAGGTTTAGAAAAATGTGACAATTCTTTA
AATCTGCCAAAAAGATTCTCTAAAGTCCCAGTTATTCCCATTACCAAACTTGACAACAAA
AGGCATTTTTCAGTTGGGACAAAATTCTTCATTTCAGAAAGCCTGACACAAGATAATTAT
CCTATAACTTATAACTCGTACCCTACTAATGGAACAGTATCATTACAAACTGTGAAGTTA
TCTGGCGACTGCAAAATAACTAAATCAAACTTTGCTAATCCCTATACTGTTAGCATCACT
AGCCCTGAGAAGATCATGGGTTATTTGATAAAAAAGCCTGGTGAAAATGTGGAACACAAG
GTCATACCCTTTTCTGGATCAGCAAGCATCACTTTTACTGAAGAAATGCTGGATGGTGAG
CACAATCTTTTGTGCGGTGACAAATCAGCTAAAATACCAAAAACAAACAAAAGAGTTAGA
GATTGTATAATCAAATATTCAAAAAGCATTTATAAACAAACAGCCTGCATCAATTTTTCT
TGGATAAGATTAATATTGATAGCTTTGTTGATCTATTTCCCTATCCGGTGGTTAGTAAAC
AAGACAACCAAACCCCTCTTTCTCTGGTATGATCTTATAGGCTTGATCACATACCCTATT
TTGTTGCTCATAAATTGCTTATGGAAATATTTTCCATTTAAATGTTCTAACTGTGGCAAT
TTGTGCATAATCACACATGAATGTACTAAAATTTGCATCTGCAACAAAAGCAAAGCTTCA
AAAGAACACTCTTCAGAGTGTCCCATATTGTCCAAAGAAACAGATCATGGCTACAACAAA
CACAAGTGGACTAGCATGGAATGGTTCCATCTAATAGTGAATACTAAGCTGAGCTTTAGT
TTGCTGAAATTTGTGACTGAAATCTTAATAGGTTTGATCATTTTGTCTCAAATGCCCATG
TCTATGGCTCAAACTACCCAATGTTTGAGTGGATGTTTTTATGTTCCAGGTTGTCCATTT
TTGGTTACAAGCAAATTTGAAAAATGCCCAGAAAAAGATCAATGTTACTGTAATGTGAAA
GAAGACAAGATTGTAGAGAGTATCTTTGGCACTAACATTGTTATAGAAGGTCCTAATGAT
TGCATAGAGAATCAGAATTGTGCTGCACACCCATCTATAGATAATCTTATAAAATGCAGA
CTGGGTTGCGAGTACCTAGACTTATTTCGGAACAAACCTTTGTATAATGGGTTTTCAGAT
TATACAGGAAGCTCTTTAGGGTTAACATCGGTTGGTCTGTATGAGGCTAAAAGATTGAGG
AATGGTATAATAGATTCTTATAATCGTACAGACAAAATTTCTGGAATGATTGCAGGAGAT
TCTCTAAACAAAAACGAAACAAGCATACCAGAGAACATTCTGCCTAGACAATCATTGATC
TTTGATTCTGTTGTAGACGGGAAATATAGATACATGATAGAACAATCTCTTTTAGGAGGA
GGAGGGACTATATTCATGTTAAATGATAAGACCTCAGAAACAGCAAAAAAATTTGTGATT
TATATCAAAAGTGTGGGAATTCATTATGAAGTGTCAGAAAAATACACAACAGCTCCTATC
CAAAGCACTCACACAGATTTTTATTCCACTTGTACAGGAAACTGTGACACTTGCAGAAAA
AATCAAGCTTTAACTGGTTTCCAAGATTTTTGTATAACACCAACTTCTTATTGGGGATGT
GAAGAAGCTTGGTGTTTTGCAATTAATGAAGGAGCTACATGCGGATTCTGTCGGAATATC
TATGACATGGATAAATCATACAGAATTTATTCAGTGCTAAAATCAACTATAGTGGCAGAT
GTTTGTATTTCTGGTATTTTAGGAGGTCAGTGCTCAAGGATTACTGAAGAGGTTCCTTAT
GAAAATGCCTTGTTTCAAGCTGATATACAAGCAGATTTGCACAATGATGGTATCACTATA
GGTGAACTGATAGCTCATGGACCTGACAGCCATATTTATTCTGGAAATATTGCAAACTTG
AATGATCCTGTGAAAATGTTTGGTCACCCACAATTGACTCATGATGGAGTGCCTATTTTT
ACTAAGAAAACTCTAGAAGGAGATGACATGTCTTGGGATTGTGCAGCAATAGGGAAAAAA
TCAATCACTATTAAAACATGCGGATATGACACATACAGATTTAGATCTGGTTTAGAGCAA
ATATCAGATATTCCTGTTAGTTTCAAAGATTTCTCTAGTTTTTTCTTGGAAAAAGCTTTC
AGTTTAGGGAAACTCAAGATTGTCGTTGATCTTCCATCTGATCTTTTTAAAGTTGCTCCT
AAAAGACCTTCCATAACTTCAACAAGCTTAAATTGCAACGGCTGCCTTCTATGCGGTCAA
GGTTTATCTTGCATTTTAGAATTTTTCTCAGATTTGACATTTTCTACTGCAATTTCTATA
GATGCTTGCTCTCTATCTACTTATCAGCTAGCTGTTAAAAAAGGATCTAATAAATACAAC
ATAACAATGTTTTGTTCTGCTAATCCGGACAAGAAGAAAATGACATTGTACCCAGAAGGC
AATCCGGATATTTTTGTGGAAGTTCTGGTTAATAATGTTATTGTAGAAGAACCAGAGAAC
ATAATAGATCAAAATGATGAGTATGCCCATGAAGAACAACAATATAATTCTGATTCTTCT
GCATGGGGCTTCTGGGATTATATTAAAAGTCCATTCAATTTCATTGCAAGTTATTTTGGC
TCATTTTTTGATACTATCAGAGTGATATTGCTTATTGCATTCATTTTCCTTGTGATTTAT
TTCTGTTCTATTCTAACAACCATTTGTAAAGGATATGTCAAGAATGAATCTTATAAGTCT
AGATCCAAGATAGAGGATGATGATGATTCTGAGATCAAAGCCCCTATGTTGATGAAAGAT
ACAATGACAAGGCGAAGGCCACCTATGGATTTCTCTCACCTTGTCTGA
>KC261975.1_TSWV-18_South_Korea
ATGAGAATTTTAAAACTACTAGAACTAGTGGTAAAAGTGAGTCTTTTCACAATTGCCCTG
AGTTCTGTCTTGTTGGCATTCTTGATCTTCAGAGCCACAGATGCCAAAGTAGAAATAATT
CGTGGAGACCATCCTGAGGTTTATGATGATTCTGCTGAGAATGAAGTACCCACCGCTGCA
TCGGTTCAACGCAAGGCTATCTTGGAGACTTTAGCTAATCTGATGCTAGAATCTCAGACC
CCTGGAACCCGTCAGATACGAGAAGAAGAATCAACCATCCCTATTTTTGCTGAGTCAACT
ACGCAAAAAACAATCTCTGTCTCAGATCTTCCTAACAACTGCTTGAATGCTTCTTCATTA
AAATGTGAGATAAAAGGGATATCCACTTATAATGTTTATTATCAAGTGGAAAATAATGGT
GTCATATATTCCTGTGTTTCTGATTCAGCGGAAGGTTTAGAAAAATGTGACAATTCTTTA
AATCTGCCAAAGAGATTCTCCAAAGTCCCTGTTATTCCCATTACCAAACTTGACAACAAA
AGGCATTTTTCAGTTGGAACAAAATTCTTTATTTCAGAAAGCTTAACACAAGATAATTAT
CCTATAACTTATAACTCGTACCCCACTAATGGAACAGTATCATTACAAACTGTAAAGTTA
TCTGGTGACTGCAAAATAACTAAATCGAACTTTGCCAATCCCTATACTGTTAGCATCACT
AGCCCTGAGAAGATCATGGGTTATTTGATAAAAAAGCCTGGTGAAAATGTGGAACACAAG
GTCATATCCTTTTCTGGATCAGCAAGCGTCACTTTTACTGAAGAAATGCTGGATGGTGAG
CACAATCTCTTGTGCGGTGACAAATCAGCTAAAATACCAAAAACAAACAAAAGAGTTAGA
GATTGTATAATCAAATATTCAAAAAGCATTTATAAACAAACAGCCTGCATCAATTTTTCT
TGGATAAGATTAATATTGATAGCTTTGCTGATCTATTTCCCTATCCGGTGGCTAGTAAAC
AAGACAACCAAACCCCTCTTTCTCTGGTATGATCTTATAGGCTTGATCACATACCCTATT
TTGTTGCTTATAAATTGCTTATGGAAATATTTTCCATTTAAATGTTCTAACTGTGGCAAT
TTGTGCATAATCACACATGAATGTACTAAAATTTGCATCTGCAACAAAAGCAAAGCTTCA
AAAGAACATTCTTCAGAGTGTCCCATACTGTCCAAAGAAACAGAACATGGCTACAACAAA
CACAAGTGGACTAGCATGGAATGGTTCCATCTAATAGTGAACACTAAGCTGAGCTTTAGT
TTGTTGAAATTTGTGACTGAAATCTTAATAGGTTTGATCATTTTGTCTCAAATGCCCATG
TCTATGGCTCAAACTACCCAATGTTTGAGTGGATGTTTTTATGTTCCAGGCTGTCCATTT
TTGGTTACAAGCAAATTTGAAAAATGCCCAGAAAAAGATCAATGTTACTGTAATGTGAAA
GAAGATAAGATTATAGAAAGTATCTTTGGCACTAACATTGTTATAGAAGGTCCTAATGAT
TGCATAGAAAACCAGAATTGTGCTGCACACCTATCTATTGATAATCTTGTAAAATGCAGA
CTGGGTTGTGAGTACCTAGATTTATTTCGGAACAAACCTTTGTATAATGGGTTTTCAGAT
TATACAGGAAGCTCTTTAGGGTTAACATCGGTTGGTCTGTATGAGGCTAAGAGATTGAGG
AATGGTATAATAGATTCTTATAATCGTACAGACAAAATTTCTGGAATGATCGCTGGAGAT
TCTCTAAACAAGAACGAAACAAGCATACCAGAGAACATTCTGCCTAGACAATCATTGATC
TTTGATTCTGTTGTAGACGGGAAATATAGATACATGATAGAACAATCTCTTTTAGGAGGA
GGAGGGACTATATTCTTGTTAAATGATAAGACCTCAGAAACAGCAAAAAAATTTGTGATT
TATATCAAAAGTGTGGGAATTCATTATGAAGTGTCAGAAAAATACACAACAGCTCCTATC
CAAAGCACTCACACAGATTTTTATTCCACTTGTACAGGAAACTGTGACACTTGCAGAAAA
AATCAAGCTTTAACTGGTTTCCAAGATTTTTGTATAACACCAACTTCTTATTGGGGATGT
GAAGAAGCTTGGTGTTTTGCAATTAATGAAGGTGCTACATGCGGATTCTGTCGGAATATC
TATGACATGGATAAATCATACAGAATTTATTCAGTACTAAAATCAACTATAGTGGCAGAT
GTTTGTATTTCTGGCATTTTAGGAGGTCAGTGCTCAAGGATTACTGAAGAGGTTCCTTAT
GAAAATGCCTTGTTTCAAGCTGATATACAAGCAGATTTGCACAATGATGGTATCACTATA
GGTGAACTGATAGCTCATGGACCTGACAGCCATATTTATTCTGGAAATATTGCAAACTTG
AATGATCCTGTGAAAATGTTTGGTCACCCACAATTGACTCATGATGGAGTGCCTATTTTT
ACTAAGAAAACTCTAGAAGGTGATGACATGTCTTGGGATTGTGCAGCAATAGGGAAAAAA
TCAATCACTATTAAAACATGCGGATATGACACATACAGATTTAGATCTGGTTTAGAGCAA
ATATCAGATATTCCCGTCAGTTTTAAAGACTTCTCTAGTTTTTTCTTGGAAAAAGCTTTC
AGTTTAGGAAAACTTAAGATTGTCGTTGATCTTCCATCTGATCTTTTTAAAGTTGCTCCT
AAAAGACCTTCCATAACTTCAACAAGTTTAAATTGCAACGGCTGTCTTCTATGCGGTCAA
GGTTTATCTTGCATTTTAGAATTTTCCTCAGATTTGACATTTTCTACTGCAATTTCTATA
GATGTTTGCTCTCTATCTACTTATCAGCTGGCTGTTAAAAAAGGATCTAATAAATACAAC
ATAACAATGTTTTGTTCTGCTAATCCAGACAAGAAGAAAATGACGTTGTACCCAGAAGGC
AATCCGGATATTTTTGTGGAAGTTCTGGTCAATAATGTTATTGTAGAAGAACCAGAGAAC
ATAATAGATCAAAATGATGAGTATGCTCATGAAGAACAACAATATAATTCTGATTCTTCA
GCATGGGGCTTCTGGGATTATATTAAAAGCCCATTCAATTTCATTGCAAGTTATTTTGGT
TCATTTTTTGATACTATCAGAGTGATATTGCTTATTGCATTCATTTTCCTTGTGATTTAT
TTCTGTTCTATTCTAACAACCATTTGTAAAGGATATGTCAAGAATGAATCTTATAAATCT
AGATCCAAGATAGAGGATGATGATGATTCTGAGATCAAAGCCCCTATGTTGATGAAAGAT
ACAATGACAAGACGAAGGCCACCTATGGATTTCTCTCACCTTGTCTGA
>HM581938.1_Pepper1_CY-CN_South_Korea
ATGAGAATTTTAAAACTACTAGAACTAGTGGTAAAAGTGAGTCTTTTCACAATTGCCTTG
AGTTCTGTCTTGTTGGCATTCTTGATCTTCAGAGCCACAGATGCCAAAGTAGAAATAATT
CGTGGAGACCATCCTGAGGTTTATGATGATTCTGCTGAGAATGAAGTACCCACCGCTGCA
TCGATTCAACGCAAGGCTATCTTGGAGACTTTAGCTAATCTGATGCTAGAATCTCAGACC
CCTGGAACCCGTCAGATACGAGAAGAAGAATCAACCATCCCTATTTTTGCTGAGTCAACT
ACGCAAAAAACAATCTCTGTCTCAGATCTTCCTAACAACTGCTTGAATGCTTCTTCATTA
AAATGTGAGATAAAAGGGATATCCACTTATAATGTTTATTATCAAGTGGAAAATAATGGT
GTCATATATTCCTGTGTGTCTGATTCAGCGGAAGGTTTAGAAAAATGTGACAATTCTTTA
AATCTGCCAAAGAGATTCTCCAAAGTCCCTGTTATTCCCATTACCAAACTTGACAACAAA
AGGCATTTTTCAGTTGGAACAAAATTCTTTATTTCAGAGAGCTTAACACAAGATAATTAT
CCTATAACTTATAACTCGTACCCCACTAATGGAACAGTATCATTACAAACTGTAAAGTTA
TCTGGTGACTGCAAAATAACTAAATCGAACTTTGCCAATCCCTATACTGTTAGCATCACT
AGCCCTGAGAAGATCATGGGTTATTTGATAAAAAAGCCTGGTGAAAATGTGGAACACAAG
GTCATATCCTTTTCTGGATCAGCAAGCGTCACTTTTACTGAAGAAATGCTGGATGGTGAG
CACAATCTCTTGTGCGGTGACAAATCAGCTAAAATACCAAAAACAAACAAAAGAGTTAGA
GATTGTATAATCAAATATTCAAAAAGCATTTATAAACAAACAGCCTGCATCAATTTTTCT
TGGATAAGATTAATATTGATAGCTTTGCTGATCTATTTCCCTATCCGGTGGCTAGTAAAC
AAGACAACCAAACCCCTCTTTCTCTGGTATGATCTTATAGGCTTGATCACATACCCTATT
TTGTTGCTTATAAATTGCTTATGGAAATATTTTCCATTTAAATGTTCTAACTGTGGCAAT
TTGTGCATAATCACACATGAATGTACTAAAATTTGCATCTGCAACAAAAGCAAAGCTTCA
AAAGAACATTCTTCAGAGTGTCCCATACTGTCCAAAGAAACAGAACATGACTACAACAAA
CACAAGTGGACTAGCATGGAATGGTTCCATCTAATAGTGAACACTAAGCTGAGCTTTAGT
TTGCTGAAATTTGTGACTGAAATCTTAATAGGTTTGATCATTTTGTCTCAAATGCCCATG
TCTATGGCTCAAACTACCCAATGTTTGAGTGGATGTTTTTATGTTCCAGGCTGTCCATTT
TTGGTTACAAGCAAATTTGAAAAATGCCCAGAAAAAGATCAATGTTACTGTAATGTGAAA
GAAGATAAGATTATAGAAAGTATCTTTGGCACTAACATTGTTATAGAAGGTCCTAATGAT
TGCATAGAAAACCAGAATTGTGCTGCACACCCATCTATTGATAATCTTATAAAATGCAGA
CTGGGTTGTGAGTACCTAGATTTATTTCGGAATAAACCTTTGTATAATGGGTTTTCAGAT
TATACAGGAAGCTCTTTAGGGTTAACATCGGTTGGTCTGTATGAGGCTAAGAGATTGAGG
AATGGTATAATAGATTCTTATAATCGTACAGACAAAATTTCTGGAATGATCGCTGGAGAT
TCTCTAAACAAGAACGAAACAAGCATACCAGAGAACATTCTGCCTAGACAATCATTGATC
TTTGATTCTGTTGTAGACGGGAAATATAGATACATGATAGAACAATCTCTTTTAGGAGGA
GGAGGGACTATATTCTTGTTAAATGATAAGACCTCAGAAACAGCAAAAAAATTTGTGATT
TATATCAAAAGTGTGGGAATTCATTATGAAGTGTCAGAAAAATACACAACAGCTCCTATC
CAAAGCACTCACACAGATTTTTATTCCACTTGTACAGGAAACTGTGACACTTGCAGAAAA
AATCAAGCTTTAACTGGTTTCCAAGATTTTTGTATAACACCAACTTCTTATTGGGGATGT
GAAGAAGCTTGGTGTTTTGCAATTAATGAAGGTGCTACATGCGGATTCTGTCGGAATATC
TATGACATGGATAAATCATACAGAATTTATTCAGTACTAAAATCAACTATAGTGGCAGAT
GTTTGTATTTCTGGCATTTTAGGAGGTCAGTGCTCAAGGATTACTGAAGAGGTTCCTTAT
GAAAATGCCTTGTTTCAAGCTGATATACAAGCAGATTTGCACAATGATGGTATCACTATA
GGTGAACTGATAGCTCATGGACCTGACAGCCATATTTATTCTGGAAATATTGCAAACTTG
AATGATCCTGTGAAAATGTTTGGTCACCCACAATTGACTCATGATGGAGTGCCTATTTTT
ACTAAGAAAACTCTAGAAGGTGATGACATGTCTTGGGATTGTGCAGCAATAGGGAAAAAA
TCAATCACTATTAAAACATGCGGATATGACACATACAGATTTAGATCTGGTTTAGAGCAA
ATATCAGATATTCCCGTCAGTTTTAAAGACTTCTCTAGTTTTTTCTTGGAAAAAGCTTTC
AGTTTAGGAAAACTTAAGGTTGTCGTTGATCTTCCATCTGATCTTTTTAAAGTTGCTCCT
AAAAGACCTTCCATAACTTCAACAAGTTTAAATTGCAACGGCTGTCTTCTATGCGGACAA
GGTTTATCTTGCATTTTAGAATTTTCCTCAGATTTGACATTTTCTACTGCAATTTCTATA
GATGTTTGCTCTCTATCTACTTATCAGCTGGCTGTTAAAAAAGGATCTAATAAATACAAC
ATAACAATGTTTTGTTCTGCTAATCCAGACAAGAAGAAAATGACGTTGTACCCAGAAGGC
AATCCGGATATTTTTGTGGAAGTTCTGGTCAATAATGTTATTGTAGAAGAACCAGAGAAC
ATAATAGATCAAAATGATGAGTATGCTCATGAAGAACAACAATATAATTCTGATTCTTCA
GCATGGGGCTTCTGGGATTATATTAAAAGCCCATTCAATTTCATTGCAAGTTATTTTGGC
TCATTTTTTGATACTATCAGAGTGATATTGCTTATTGCATTCATTTTCCTTGTGATTTAT
TTCTGTTCTATTCTAACAACCATTTGTAAAGGATATGTCAAGAATGAATCTTATAAATCT
AGATCCAAGATAGAGGATGATGATGATTCTGAGATCAAAGCCCCTATGTTGATGAAAGAT
ACAATGACAAGACGAAGGCCACCTATGGATTTCTCTCACCTTGTCTGA
>PP968742_98/23_Montenegro
ATGAGAATTTTAAAACTACTAGAACTAGTGGTAAAAGTGAGTCTTTTCACAATTGCCCTG
AGTTCTGTCTTGTTGGCATTCTTGATCTTCAGAGCCACAGATGCCAAAGTAGAAATAATT
CGTGGAGACCATCCTGAGGTTTATGATGATTCTGCTGAGAATGAAGTACCCACTGCTGCA
TCGATTCAACGTAAGGCTATCTTGGAGACTTTAACTAATCTGATGCTAGAATCTCAGACT
CCTGGAACCCGTCAGATACGAGAAGAAGAATCAACCATCCCTATTTTTGCTGAGTCAACT
CCGCAAAAAACAATCTCTGTCTCAGATCTTCTTAACAACTGCTTGAATGCTTCTTCATTA
AAATGTGAGATAAAAGGGATATCCACTTATAATGTTTATTATCAAGTGGAAAATAATGGT
GTCATATATTCCTGTGTTTCTGATTCAGCGGAAGGTTTAGAAAAATGTGACAATTCTTTA
AATCTGCCAAAGAGATTCTCCAGGGTCCCTGTTATTCCCATTACCAAACTTGACAACAAA
AGGCATTTTTCAGTTGGAACAAAATTCTTCATTTCAGAAAGCTTGACACAAGGTAATTAT
CCTATAACTTATAACTCGTACCCCACTAATGGAACAGTATCATTACAAACTGTAAAGTTA
TCTGGTGACTGCAAAATAACTAAATCAAACTTTGCCAATCCCTATACTGTTAGCATCACT
AGCCCCGAGAAGATCATGGGTTATTTGATAAAAAAGCCTGGTGAAAATGTAGAACACAAG
GTCATATCCTTTTCTGGATCAGCAAGCATCACTTTTACTGAAGAAATGCTGGATGGTGAG
CACAATCTCTTGTGCGGTGACAAATCAGCTAAAATACCAAAAACAAACAAAAGAGTTAGA
GATTGTATAATCAAATATTCAAAAAGCATTTATAAACAAACAGCCTGCATCAATTTTTCT
TGGATAAGATTAATATTGATAGCTTTGTTGATCTATTTCCCTATCCGGTGGTTAGTAAAC
AAGACAACCAAGCCCCTCTTTCTCTGGTATGATCTTATAGGCTTGATCACATACCCTATT
TTGTTGCTCATAAATTGCTTATGGAAATATTTTCCATTTAAATGTTCTAACTGTGGCAAT
TTGTGCATAATCACACATGAATGTACTAAAATTTGCATCTGCAACAAAAGCAAAGCTTCA
AAAGAACATTCTTCAGAGTGTCCCATATTGTCCAAAGAAACAGATCATGGCTACAACAAA
CACAAGTGGACTAGCATGGAATGGTTCCATCTAATAGTGAACACTAAGCTGAGCTTTAGT
TTGCTGAAATTTGTGACTGAAATCTTAATAGGTTTGATCATTTTGTCTCAAATGCCCATG
TCTATGGCTCAAACTACCCAATGTTTGAGTGGATGTTTTTATGTTCCAGGCTGTCCATTT
TTGGTTACAAGCAAATTTGAAAAATGCCCAGAAAAAGATCAATGTTACTGTAATGTGAAA
GAAGATAAGATTATAGAAAGTATCTTTGGCACTAATATTGTTATAGAAGGTCCTAATGAT
TGCATAGAGAACCAGAATTGTGCTGCAAACCCATCTATTGATAATCTTATAAAATGCAGA
CTGGGTTGCGAGTACCTAGACTTATTTCGGAACAAACCTTTGTATAATGGGTTTTCAGAT
TATACAGGAAGCTCTTTAGGGTTAACATCGGTTGGTCTGTATGAGGCTAAGAGATTGAGG
AATGGTATAATAGATTCTTATAATCGCACAGACAAAATTTCTGGAATGATTGCAGGAGAT
TCTCTAAACAAAAACGAAACAAACATACCAGAGAACATTCTGCCTAGACAATCATTGATC
TTTGATTCTGTTGTAGACGGGAAATATAGATACATGATAGAACAATCTCTTTTAGGAGGA
GGAGGGACTATATTCATGTTAAATGATAAGACCTCAGAAACAGCAAAAAAATTTGTGATT
TATATCAAAAGTGTGGGAATTCATTATGAAGTGTCAGAAAAATACACAACAGCTCCTATC
CAAAGCACTCACACGGATTTTTATTCCACTTGTACAGGAAACTGTGACACTTGCAGAAAA
AATCAAGCTTTAACTGGTTTCCAAGATTTTTGTATAACACCAACTTCTTATTGGGGATGT
GAAGAAGCTTGGTGTTTTGCAATTAATGAAGGTGCTACATGCGGATTCTGTCGAAATATC
TATGATATGGATAAATCATACAGAATTTATTCAGTGCTAAAATCAACTATAGTGGCAGAT
GTTTGTATTTCTGGTATTTTAGGAGGTCAGTGCTCAAGGATTACTGAAGAGGTCCCTTAT
GAAAATGCCTTGTTTCAAGCTGATATACAAGCAGATTTGCACAATGATGGTATCACTATA
GGTGAATTGATAGCTCATGGACCTGACAGCCATATTTATTCTGGAAATATTGCAAACTTG
AATGATCCTGTGAAAATGTTTGGTCACCCACAATTGACTCATGATGGAATGCCTATTTTT
ACTAAAAAAACTCTAGAAGGAGATGACATGTCTTGGGATTGTGCAGCAATAGGAAAAAAA
TCAATCACTATTAAAACATGTGGATATGACACATACAGATTTAGATCTGGTTTAGAGCAA
ATATCAGATATTCCCGTTAGTTTCAAAGATTTCTCTAGTTTTTTCTTGGAAAAAGCTTTC
AGTTTAGGGAAACTCAAGATTGTCGTTGATCTTCCATCTGATCTTTTTAAAGTTGCTCCT
AAAAGACCTTCCATAACTTCAACAAGCTTAAATTGCAACGGCTGTCTTCTATGCGGTCAA
GGTTTATCTTGCATTTTAGAATTTTTCTCAGACTTAACATTTTCTACTGCAATTTCTATA
GATGCTTGTTCTCTATCTACTTATCAGCTGGCTGTTAAAAAAGGATCTAATAAATACAAC
ATAACAATGTTTTGTTCTGCTAATCCAGACAAGAAGAAAATGACGTTGTACCCAGAAGGC
AATCCAGATATTTTTGTGGAAGTTCTGGTCAATAATGTTATTGTAGTAGAACCAGAGAAC
ATAATAGATCAGAATGATGAGTATGCTCATGAAGAACAACAATATAATTCTGATTCTTCA
GCATGGGGCTTCTGGGATTATATTAAAAGCCCATTCAATTTCATTGCAAGTTATTTTGGC
TCATTTTTTGATACTATCAGAGTGATATTGCTTATTGCATTCATTTTCCTTGTGATTTAT
TTCTGTTCTATTCTAACAACCATTTGTAAAGGATATGTCAAGAATGAATCTTATAAATCT
AGATCCAAGATAGAGGATGATGATGATTCTGAGATCAAAGCCCCTATGTTGATGAAAGAT
ACAATGACAAGGCGAAGGCCACCTATGGATTTCTCTCACCTTGTCTGA
>PP968742_100/23_Montenegro
ATGAGAATTTTAAAACTACTAGAACTAGTGGTAAAAGTGAGTCTTTTCACAATTGCCCTG
AGTTCTGTCTTGTTGGCATTCTTGATCTTCAGAGCCACAGATGCCAAAGTAGAAATAATT
CGTGGAGACCATCCTGAGGTTTACGATGATTCTGCTGAGAATGAAGTACCCACTGCTGCA
TCGATTCAACGTAAGGCTATCTTGGAGACTTTAACTAATCTGATGCTAGAATCTCAGACT
CCTGGAACCCGTCAGATACGAGAAGAAGAATCAACCATCCCTATTTTTGCTGAGTCAACT
CCGCAAAAAACAATCTCTGTCTCAGATCTTCCTAACAACTGCTTGAATGCTTCTTCATTA
AAATGTGAGATAAAAGGGATATCCACTTATAATGTTTATTATCAAGTGGAAAATAATGGT
GTCATATATTCCTGTGTTTCTGATTCAGCGGAAGGTTTAGAAAAATGTGACAATTCTTTA
AATCTGCCAAAGAGATTCTCCAAGGTCCCTGTTATTCCCATTACCAAACTTGACAACAAA
AGGCATTTTTCAGTTGGAACAAAATTCTTCATTTCAGAAAGCTTGACACAAGATAATTAT
CCTATAACTTATAACTCGTACCCCACTAATGGAACAGTATCATTACAAACTGTAAAGTTA
TCTGGTGACTGCAAAATAACTAAATCAAACTTTGCCAATCCCTATACTGTTAGTATCACT
AGCCCCGAGAAGATCATGGGTTATTTGATAAAAAAGCCTGGTGAAAATGTGGAACACAAG
GTCATATCCTTTTCTGGATCAGCAAGCATCACTTTTACTGAAGAAATGCTGGATGGTGAG
CACAATCTCTTGTGCGGTGACAAATCAGCTAAAATACCAAAAACAAACAAAAGAGTTAGA
GATTGTATAATCAAATATTCAAAAAGCATTTATAAACAAACAGCCTGCATCAATTTTTCT
TGGATAAGATTAATATTGATAGCTTTGTTGATCTATTTCCCTATCCGGTGGTTAGTAAAC
AAGACAACCAAGCCCCTCTTTCTCTGGTATGATCTTATAGGCTTGATCACATACCCTATT
TTGTTGCTCATAAATTGCTTATGGAAATATTTTCCATTTAAATGTTCTAACTGTGGCAAT
TTGTGCATAATCACACATGAATGTACTAAAATTTGCATCTGCAACAAAAGCAAAGCTTCA
AAAGAACATTCTTCAGAGTGTCCCATATTGTCCAAAGAAACAGATCATGGCTACAACAAA
CACAAGTGGACTAGCATGGAATGGTTCCATCTAATAGTGAACACTAAGCTGAGCTTTAGT
TTGCTGAAATTTGTGACTGAAATCTTAATAGGTTTGATCATTTTGTCTCAAATGCCCATG
TCTATGGCTCAAACTACCCAATGTTTGAGTGGATGTTTTTATGTTCCAGGCTGTCCATTT
TTGGTTACAAGCAAATTTGAAAAATGCCCAGAAAAAGATCAATGTTACTGTAATGTGAAA
GAAGATAAGATTATAGAAAGTATCTTTGGAACTAACGTTGTTATAGAAGGTCCTAATGAT
TGCATAGAGAACCAGAATTGTGCTGCAAACCCATCTATTGATAATCTTATAAAATGCAGA
CTGGGTTGCGAGTACCTAGACTTATTTCGGAACAAACCTTTGTATAATGGGTTTTCAGAT
TATACAGGAAGCTCTTTAAGGTTAACATCGGTTGGTCTGTATGAGGCTAAGAGATTGAGG
AATGGTATAATAGATTCTTATAATCGCACAGACAAAATTTCTGGAATGATTGCAGGAGAT
TCTCTAAACAAAAACGAAACAAACATACCAGAGAACATTCTGCCTAGACAATCATTGATC
TTTGATTCTGTTGTAGACGGGAAATATAGATACATGATAGAACAATCTCTTTTAGGAGGA
GGAGGGACTATATTCATGTTAAATGATAAGACCTCAAAAACAGCAAAAAAATTTGTGATT
TATATCAAAAGTGTGGGAATTCATTATGAAGTGTCAGAAAAATACACAACAGCTCCTATC
CAAAGCACTCACACAGATTTTTATTCCACTTGTACAGGAAACTGTGACACTTGCAGAAAA
AATCAAGCTTTAACTGGTTTCCAAGATTTTTGTATAACACCAACTTCGTATTGGGGATGT
GAAGAAGCTTGGTGTTTTGCAATTAATGAAGGTGCTACATGCGGATTCTGTCGGAATATC
TATGATATGGATAAATCATACAGAATTTATTCAGTGCTAAAATCAACTATAGTGGCAGAT
GTTTGTATTTCTGGTATTTTAGGAGGTCAGTGCTCAAGGATTACTGAAGAGGTCCCTTAT
GAAAATGCCTTGTTTCAAGCTGATATACAAGCAGATTTGCACAATGATGGTATCACTATA
GGTGAATTGATAGCTCATGGACCTGACAGCCATATTTATTCTGGAAATATTGCAAACTTG
AATGATCCTGTGAAAATGTTTGGTCACCCACAATTGACTCATGATGGAATGCCTATTTTT
ACTAAAAAAACTCTAGAAGGAGATGACATGTCTTGGGATTGTGCAGCAATAGGGAAAAAA
TCAATCACTATTAAAACATGTGGATATGACACATACAGATTTAGATCTGGTTTAGAGCAA
ATATCAGATATTCCTGTTAGTTTCAAAGATTTCTCTAGTTTTTTCTTGGAAAAAGCTTTC
AGTTTAGGGAAACTCAAGATTGTCGTTGATCTTCCATCTGATCTTTTTAAAGTTGCTCCT
AAAAGACCTTCCATAACTTCAACAAGCTTAAATTGCAACGGCTGTCTTCTATGCGGTCAA
GGTTTATCTTGCATTTTAGAATTTTTCTCAGATTTAACATTTTCTACTGCAATTTCTATA
GATGCTTGTTCTCTATCGACTTATCAGCTGGCTGTTAAAAAAGGATCTAATAAATACAAC
ATAACAATGTTTTGTTCTGCTAATCCAGACAAGAAGAAAATGACGTTGTACCCAGAAGGC
AATCCGGATATTTTTGTGGAAGTTCTGGTCAATAATGTTATTGTAGAAGAACCAGAGAAC
ATAATAGATCAAAATGATGAGTATGCTCATGAAGAACAACAATATAATTCTGATTCTTCA
GCATGGGGCTTCTGGGATTATATTAAAAGCCCATTCAATTTCATTGCAAGTTATTTTGGC
TCATTTTTTGATACTATCAGAGTGATATTGCTTATTGCATTCATTTTCCTTGTGATTTAT
TTCTGTTCTATTCTAACAACCATTTGTAAAGGATATGTCAAGAATGAATCTTATAAATCT
AGATCCAAGATAGAGGATGATGATGATTCTGAGATCAAAGCCCCTATGTTGATGAAAGAT
ACAATGACAAGGCGAAGGCCACCTATGGATTTCTCTCACCTTGTCTGA
>MH756625.1_PepCal_12_Italy
ATGAGAATTTTAAAACTACTAGAACTAGTGGTAAAAGTGAGTCTTTTCACAATTGCCCTG
AGTTCTGTCTTGTTGGCATTCTTGATCTTCAGAGCCACAGATGCCAAAGTAGAAATAATT
CGTGGAGACCATCCTGAGGTTTATGATGATTCTGCTGAGAATGAAGTACCCACTGCTGCA
TCGATTCAACGCAAGGCTATCTTGGAGACTTTGACTAATCTGATGCTAGAATCTCAGACT
CCTGGAACCCGTCAGATACGAGAAGAAGAATCAACCATCCCTATTTTCGCAGAGTCAACT
ACGCAAAAAACAATCTCTGTCTCAGATCTTCCTAACAACTGCTTGAATGCTTCTTCATTA
AAATGTGAGATAAAAGGGATATCCACTTATAATGTTTATTATCAAGTGGAAAATGATGGT
GTCATATATTCCTGTGTTTCTGATTCAGCGGAAGGTTTAGAAAAATGTGACAATTCTTTA
AATCTGCCAAAGAGATTCTCCAAGGTCCCTGTTATTCCCATTACCAAACTTGACAACAAA
AGGCATTTTTCAGTTGGAACAAAATTCTTCATTTCAGAAAGCTTGACACAAGATAATTAT
CCTATAACTTATAACTCGTACCCCACTAATGGAACAGTATCATTACAAACTGTAAAGTTA
TCTGGTGACTGCAAAATAACTAAATCGAACTTTGCCAATCCCTATACTGTTAGCATCACT
AGCCCCGAGAAGATCATGGGTTATTTGATAAAAAAGCCTGGTGAAAATGTGGAACACAAG
GTCATATCCTTTTCTGGATCAGCAAGCATCACTTTTACTGAAGAAATGCTGGATGGTGAG
CACAATCTCTTGTGCGGTGACAAATCAGCTAAAATACCAAAAACAAACAAAAGAGTTAGA
GATTGTATAATCAAATATTCAAAAAGCATTTATAAACAAACAGCCTGCATCAATTTTTCT
TGGATAAGATTAATATTGATAGCTTTGTTGATCTATTTCCCTATCCGGTGGTTAGTAAAC
AAGACAACCAAGCCCCTCTTTCTCTGGTATGATCTTATAGGCTTGATCACATACCCTATT
TTGTTGCTCATAAATTGCTTATGGAAATATTTTCCATTTAAATGTTCTAACTGTGGCAAT
TTGTGCATAATCACACATGAATGTACTAAAATTTGCATCTGCAACAAAAGCAAAGCTTCA
AAAGAACATTCTTCAGAGTGTCCCATATTGTCCAAAGAAACAGATCATGGCTACAACAAA
CACAAGTGGACTAGCATGGAATGGTTCCATCTAATAGTGAACACTAAGCTTAGCTTTAGT
TTGCTGAAATTTGTGACTGAAATCTTAATAGGTTTGATCATTTTGTCTCAAATGCCCATG
TCTATGGCTCAAACTACCCAATGTTTGAGTGGATGTTTTTATGTTCCAGGCTGTCCATTT
TTGGTTACAAGCAAATTTGAAAAATGCCCAGAAAAAGATCAATGTTACTGTAATGTGAAA
GAAGATAAGATTATAGAAAGTATCTTTGGCACTAACATTGTTATAGAAGGTCCTAATGAT
TGCATAGAGAACCAGAATTGTGCTGCACACCCATCTATTGATAATCTTATAAAATGCAGA
CTGGGTTGCGAGTACCTAGACTTATTTCGGAACAAACCTTTGTATAATGGGTTTTCAGAT
TATACAGGAAGCTCTTTAGGGCTAACATCGGTTGGTCTGTATGAGGCTAAGAGATTGAGG
AATGGTATAATAGATTCTTATAATCGTACAGACAAAATTTCTGGAATGATTGCAGGAGAC
TCTCTAAACAAAAACGAAACAAGCATACCAGAGAACATTCTGCCTAGACAATCATTGATC
TTTGATTCTGTTGTAGACGGGAAATATAGATACATGATAGAACAATCTCTTTTAGGAGGA
GGAGGGACTATATTCATGTTAAATGATAAGACCTCAGAAACAGCAAAAAAATTTGTGATT
TATATCAAAAGTGTGGGAGTTCATTATGAAGTGTCAGAAAAATACACAACAGCTCCTATC
CAAAGCACTCACACAGATTTTTATTCCACTTGTACAGGAAACTGTGACACTTGCAGAAAA
AATCAAGCTTTAACTGGTTTCCAAGATTTTTGTATAACACCAACTTCTTATTGGGGATGT
GAAGAAGCTTGGTGTTTTGCAATTAATGAAGGTGCTACATGCGGATTCTGTCGGAATATC
TATGATATGGATAAATCATACAGAATTTATTCAGTGCTAAAATCAACTATAGTGGCAGAT
GTTTGTATTTCTGGTATTTTAGGAGGTCAGTGCTCAAGGATTACTGAAGAGGTTCCTTAT
GAAAATGCCTTGTTTCAAGCTGATATACAAGCAGATTTGCACAATGATGGTATCACTATA
GGCGAATTGATAGCTCATGGACCTGACAGCCATATTTATTCTGGAAATATTGCAAACTTG
AACGATCCTGTGAAAATGTTTGGTCACCCACAATTGACTCATGATGGAATGCCTATTTTT
ACTAAAAAAACTCTAGAAGGAGATGACATGTCTTGGGATTGTGCAGCAATAGGGAAAAAA
TCAATCACTATTAAAACATGCGGATATGATACATACAGATTTAGATCTGGTTTAGAGCAA
ATATCAGATATTCCCGTTAGTTTCAAAGATTTCTCTAGTTTTTTCTTGGAAAAAGCTTTC
AGTTTAGGGAAACTCAAGATTGTCGTTGATCTTCCATCTGATCTTTTTAAAGTTGCTCCT
AAAAGACCTTCCATAACTTCAACAAGCTTAAATTGCAACGGCTGTCTTCTATGCGGTCAA
GGTTTATCTTGCATTTTAGAATTTTTCTCAGATTTGACATTTTCTACTGCAATTTCTATA
AATGCTTGCTCTCTATCTACTTATCAGCTGGCTGTTAAAAAAGGATCTAATAAATACAAC
ATAACAATGTTTTGTTCTGCTAATCCGGACAAGAAGAAAATGACGTTGTACCCAGAAGGC
AATCCGGATATTTTTGTAGAAGTTCTGGTCAATAATGTTATTGTAGAAGAACCAGAGAAC
ATAATAGACCAAAATGATGAGTATGCTCATGAAGAACAACAATATAATTCTGATTCTTCA
GCATGGGGCTTCTGGGATTATATTAAAAGCCCATTCAATTTCATTGCAAGTTATTTTGGC
TCATTTTTTGATACTATCAGAGTTATATTGCTTATTGCATTCATTTTCCTCGTGATTTAT
TTCTGTTCTATCCTAACAACCATTTGTAAAGGATATGTCAAGAATGAATCTTATAAATCT
AGATCCAAGATAGAGGATGATGATGATTCTGAGATCAAAGCCCCTATGTTGATGAAAGAT
ACAATGACAAGGCGAAGGCCACCTATGGATTTCTCTCACCTTGTCTGA
>MH756626.1_PepCal_22_Italy
ATGAGAATTTTAAAACTACTAGAACTAGTGGTAAAAGTGAGTCTTTTCACAATTGCCCTG
AGTTCTGTCTTGTTGGCATTCTTGATCTTCAGAGCCACAGATGCCAAAGTAGAAATAATT
CGTGGAGACCATCCTGAGGTTTATGATGATTCTGCTGAGAATGAAGTACCCACTGCTGCA
TCGATTCAACGCAAGGCTATCTTGGAGACTTTAACTAATCTGATGCTAGAATCTCAGACT
CCTGGAACCCGTCAGATACGAGAAGAAGAATCAACCATCCCTATTTTTGCTGAGTCAACT
ACGCAAAAAACAATCTCTGTCTCAGATCTTCCTAACAACTGCTTGAATGCTTCTTCATTA
AAATGTGAGATAAAAGGGATATCCACTTATAATGTTTATTATCAAGTGGAAAATAATGGT
GTCATATATTCCTGTGTTTCTGATTCAGCGGAAGGCTTAGAAAAATGTGACAATTCTTTA
AATCTGCCAAAGAGATTCTCCAAGGTCCCTGTTATTCCCATTACCAAACTTGACAACAAA
AGGCATTTTTCAGTTGGAACAAAATTCTTCATTTCAGAAAGCTTGGCACAAGATAATTAT
CCTATAACTTATAACTCGTACCCCACTAATGGAACAGTATCATTACAAACTGTAAAGTTA
TCTGGTGACTGCAAAATAACTAAATCGAACTTTGCCAATCCCTATACTGTTAGCATCACT
AGCCCCGAGAAGATCATGGGTTATTTGATAAAAAAGCCTGGTGAAAATGTGGAACACAAG
GTCATATCCTTTTCTGGATCAGCAAGCATCACTTTTACTGAAGAAATGCTGGATGGTGAG
CACAATCTCTTGTGCGGTGACAAATCAGCTAAAATACCAAAAACAAACAAAAGAGTTAGA
GATTGTATAATCAAATATTCAAAAAGCATTTATAAACAAACAGCCTGCATCAATTTTTCT
TGGATAAGATTAATATTGATAGCTTTGTTGATATATTTCCCTATCCGGTGGTTAGTAAAC
AAGACAACCAAACCCCTCTTTCTCTGGTATGATCTTATAGGCTTGATCACATACCCTATT
TTGTTGCTCATAAATTGCTTATGGAAATATTTTCCATTTAAATGTTCTAACTGTGGCAAT
TTGTGCATAATCACACATGAATGTACTAAAATTTGCATCTGCAACAAAAGCAAAGCTTCA
AAAGAACATTCTTCAGAGTGTCCCATATTGTCCAAAGAAACAGATCATGGCTACAACAAA
CACAAGTGGACTAGCATGGAATGGTTCCATCTAATAGTGAACACTAAGCTGAGCTTTAGT
TTGCTGAAATTTGTGACTGAAATCTTAATAGGTTTGATCATTTTGTCTCAAATGCCCATG
TCTATGGCTCAAACTACCCAATGTTTGAGTGGATGTTTTTATGTTCCAGGCTGTCCATTT
TTGGTTACAAGCAAATTTGAAAAATGCCCAGAAAAAGATCAATGTTACTGTAATGTGAAA
GAAGATAAGATTATAGAAAGTATCTTTGGCACTAACATTGTTATAGAAGGTCCTAATGAT
TGCATAGAGAACCAGAATTGTGCTGCACACCCATCTATTGATAATCTTATAAAATGCAGA
CTGGGTTGCGAGTACCTAGACTTATTTCGGAATAAACCTTTGTATAATGGGTTTTCAGAT
TATACAGGAAGCTCTTTAGGGTTAACATCGGTTGGTCTGTATGAGGCTAAGAGATTGAGG
AATGGTATAATAGATTCTTATAATCGTACAGACAAAATTTCTGGAATGATCGCAGGAGAT
TCTCTAAACAAAAACGAAACAAGCATACCAGAGAACATCCTGCCTAGACAATCATTGATC
TTTGATTCTGTTGTAGACGGGAAATATAGATACATGATAGAACAATCTCTTTTAGGAGGA
GGAGGGACTATATTCATGTTAAATGATAAGACCTCAGAAACAGCAAAAAAATTTGTGATT
TATATCAAAAGTGTGGGAATTCATTATGAAGTGTCAGAAAAATACACAACAGCTCCTATC
CAAAGCACTCACACAGATTTTTATTCCACTTGTACAGGAAACTGTGACACTTGCAGAAAA
AATCAAGCTTTAACTGGTTTCCAAGATTTTTGTATAACACCAACTTCTTATTGGGGATGT
GAAGAAGCTTGGTGTTTTGCAATTAATGAAGGTGCTACATGCGGATTCTGTCGGAATATC
TATGATATGGATAAATCATACAGAATTTATTCAGTGCTAAAATCAACTATAGTGGCGGAT
ATTTGTATTTCTGGTATTTTAGGAGGTCAGTGCTCAAGGATTACTGAAGAGGTTCCTTAT
GAAAATGCCTTGTTTCAAGCTGATATACAAGCAGATTTGCACAATGATGGTATCACTATA
GGTGAATTGATAGCTCATGGACCTGACAGCCATATTTATTCTGGAAATATTGCAAACCTG
AATGATCCTGTGAAAATGTTTGGTCACCCACAATTGACTCATGATGGAATGCCTATTTTT
ACTAAAAAAACTCTAGAAGGAGATGACATGTCTTGGGATTGTGCAGCAATAGGGAAAAAA
TCAATCACTATTAAAACATGCGGATATGACACATACAGATTTAGATCTGGTTTAGAGCAA
ATATCAGATATTCCCGTTAGTTTCAAAGATTTCTCTAGTTTTTTCTTAGAAAAAGCTTTC
AGTTTAGGGAAACTCAAGATTGTCATTGATCTTCCATCTGATCTTTTTAAAGTTGCTCCT
AAAAGACCTTCCATAACTTCAACAAGCTTAAATTGCAACGGCTGTCTTCTATGCGGTCAA
GGTTTATCTTGCATCTTAGAATTTTTCTCAGATTTGACATTTTCTGCTGCAATTTCTATA
GATACTTGCTCTCTATCTACTTATCAGCTGGCTGTTAAAAAAGGATCTAATAAATACAAC
ATAACAATGTTTTGTTCTTCTAATCCGGACAAGAAGAAAATGATGTTGTACCCGGAAGGC
AATCCGGATATTTTTGTGGAAGTTCTGGTCAATAATGTTATTGTAGAAGAACCAGAGAAC
ATAATAGATCAAAATGATGAGTATGCTCATGAAGAACAACAATATAATTCTGATTCTTCA
GCATGGGGCTTCTGGGATTATATTAAAAGCCCATTCAATTTCATTGCAAGTTATTTTGGC
TCATTTTTTGATACTATCAGAGTGATATTGCTTATTGCATTCATTTTCCTTGTGATTTAT
TTCTGTTCTATTCTAACAACCATTTGTAAAGGATATGTCAAGAATGAATCTTATAAATCT
AGAACCAAGATAGAGGATGATGATGATTCTGAGATCAAAGCCCCTATGTTGATGAAAGAT
ACAATGACAAGGCGAAGGCCACCTATGGATTTCTCTCACCTTGTCTGA
>MH756627.1_PepCal_24_Italy
ATGAGAATTTTAAAACTACTAGAACTAGTGGTAAAAGTGAGTCTTTTCACAATTGCCTTG
AGTTCTGTCTTGTTGGCATTCTTGATCTTCAGAGCCACAGATGCCAAAGTAGAAATAATT
CGTGGAGACCATCCTGAGGTTTATGATGATTCTGCTGAGAATGAAGTACCCACTGCAGCA
TCGATTCAACGCAAGGCTATCTTGGAGACTTTAACTAATCTGATGCTAGAATCTCAGACT
CCTGGAACCCGCCAGATACGAGAAGAAGAATCAACCATCCCTATTTTTGCTGAGTCAACT
ACGCAAAAAACAATCTCTGTCTCAGATCTTCCTAACAACTGCTTGAATGCTTCTTCATTA
AAATGTGAGATAAAAGGGATATCCACTTATAATGTTTATTATCAAGTGGAAAATAATGGT
GTCATATATTCCTGTGTTTCTGATTCAGCGGAAGGCTTAGAGAAATGTGACAATTCTTTA
AATCTGCCAAAGAGATTCTCCAAGGTCCCTGTTATTCCCATTACCAAACTTGACAACAAA
AGGCATTTTTCAGTTGGAACAAAATTCTTCATTTCAGAAAGCTTGACACAAGATAATTAT
CCTATAACTTATAACTCGTACCCCACTAATGGAACAGTATCATTACAAACTGTAAAGTTA
TCTGGTGATTGCAAAATAACTAAATCGAACTTTGCCAATCCCTATACTGTTAGCGTCACT
AGCCCCGAGAAGATCATGGGTTATTTGATAAAAAAGCCTGGTGAAAATGTGGAACACAAG
GTCATATCCTTTTCTGGATCAGCAAGCATCACTTTTACTGAAGAAATGCTGGATGGTGAG
CACAATCTCTTGTGCGGTGACAAATCAGCTAAAATACCAAAAACAAACAAAAGAGTTAGA
GATTGTATAATCAAATATTCAAAAAGCATTTATAAACAAACAGCCTGCATCAATTTTTCT
TGGATAAGATTAATATTGATAGCTTTGTTGATATATTTCCCTATCCGGTGGTTAGTAAAC
AAGACAACCAAACCCCTCTTTCTCTGGTATGATCTTATAGGCTTGATCACATACCCTATT
TTGTTGCTCATAAATTGCTTATGGAAATATTTTCCATTTAAATGTTCTAACTGTGGCAAT
TTGTGCATAATCACACATGAATGTACTAAAATTTGCATCTGCAACAAAAGCAAAGCTTCA
AAAGAACATTCTTCAGAGTGTCCCATATTGTCCAAAGAAACAGATCATGGCTACAACAAA
CACAAGTGGACTAGCATGGAATGGTTCCATCTAATAGTGAACACTAAGCTGAGCTTTAGT
TTGCTGAAATTTGTGACTGAAATCTTAATAGGTTTGATCATTTTGTCTCAAATGCCCATG
TCTATGGCCCAAACTACCCAATGTTTGAGTGGATGTTTTTATGTTCCAGGCTGTCCATTT
TTGGTTACAAGCAAATTTGAAAAATGCCCAGAAAAAGATCAATGTTACTGTAATGTGAAA
GAAGATAAGATTATAGAAAGTATCTTTGGCACTAACATTGTTATAGAAGGTCCTAATGAT
TGCATAGAGAACCAGAATTGTGCTGCACACCCATCTATTGATAATCTTATAAAATGCAGA
CTGGGTTGCGAGTACCTAGACTTATTTCGGAATAAACCTTTGTATAATGGGTTTTCAGAT
TATACAGGAAGCTTTTTAGGGTTAACATCGGTTGGTCTGTATGAGGCTAAGAGATTGAGG
AATGGTATAATAGATTCTTATAATCGTACAGACAAAATTTCTGGAATGATTGCAGGAGAT
TCTCTAAACAAAAACGAAACAAGCATACCAGAGAACATTCTGCCTAGACAATCATTGATC
TTTGATTCTGTTGTAGACGGGAAATATAGATACATGATAGAACAATCTCTTTTAGGAGGA
GGAGGGACTATATTCATGTTAAATGATAAGACCTCAGAAACAGCAAAAAAATTTGTGATT
TATATCAAAAGTGTGGGAATTCATTATGAAGTGTCAGAAAAATACACAACAGCTCCTATC
CAAAGCACTCACACAGATTTTTATTCCACTTGTACAGGAAACTGTGACACTTGCAGAAAA
AATCAAGCTTTAACTGGTTTCCAAGATTTTTGTATAACACCAACTTCTTATTGGGGATGT
GAAGAAGCTTGGTGTTTTGCAATTAATGAAGGTGCTACATGCGGATTCTGTCGGAATATC
TATGATATGGATAAATCATACAGAATTTATTCAGTGCTAAAATCAACTATAGTGGCAGAT
ATTTGTATTTCTGGTATTTTAGGAGGTCAGTGCTCAAGGATTACTGAAGAGGTTCCTTAT
GAAAATGCCTTGTTTCAAGCTGATATACAAGCAGATTTGCACAATGATGGTATCACTATA
GGTGAATTGATAGCTCATGGACCTGACAGCCATATTTATTCTGGAAATATTGCAAACCTG
AATGATCCTGTGAAAATGTTTGGTCACCCACAATTGACTCATGATGGAATACCTATTTTT
ACTAAAAAAACTCTAGAAGGAGATGACATGTCTTGGGATTGTGCAGCAATAGGGAAAAAA
TCAATCACTATTAAAACATGCGGATATGACACATACAGATTTAGATCTGGTTTAGAGCAA
ATATCAGATATTCCCGTTAGTTTCAAAGATTTCTCTAGTTTTTTCTTAGAAAAAGCTTTC
AGTTTAGGGAAACTCAAGATTGTCATTGATCTTCCATCTGATCTTTTTAAAGTTGCTCCT
AAAAGACCTTCCATAACTTCAACAAGCTTAAATTGCAACGGCTGTCTTCTATGCGGTCAA
GGTTTATCTTGCATTTTAGAATTTTTCTCAGATTTGACATTTTCTACTGCAATTTCTATA
GATGCTTGCTCTCTATCTACTTATCAGCTGGCTGTTAAAAAGGGATCTAATAAATACAAC
ATAACAATGTTTTGTTCTGCTAATCCGAACAAGAAGAAAATGACGTTGTACCCGGAAGGC
AATCCAGATATTTTTGTGGAAGTTCTGGTCAATAATGTTATTGTAGAAGAACCAGAGAAC
ATAATAGATCAAAATGATGAGTATGCTCATGAAGAACAACAATATAATTCTGATTCTTCA
GCATGGGGCTTCTGGGATTATATTAAAAGCCCATTCAATTTCATTGCAAGTTATTTTGGC
TCATTTTTTGATACTATCAGAGTGATATTGCTTATTGCATTCATTTTCCTTGTGATTTAT
TTCTGTTCTATTCTAACAACCATTTGTAAAGGATATGTCAAGAATGAATCTTATAAATCT
AGATCCAAGATAGAGGATGATGATGATTCTGAGATCAAAGCCCCTATGTTGATGAAAGAT
ACAATGACAAGGCGAAGGCCACCTATGGATTTCTCTCACCTTGTCTGA
>KU179514.1_BasC_USA
ATGAGAATATTAAAACTACTAGAACTAGTGGTAAAAGTGAGTCTTTTCACAATTGCCCTG
AGTTCTGTCTTGTTGGCATTCTTGATCTTCAGAGCCACAGATGCCAAAGTAGAAATAATT
CGAGGAGACCATCCTGAGGTTTACGATGATTCTGCTGAGAATGAAGTACCAACTGCTGCA
TCGATTCAACGCAAGGCTATCTTGGAGACTTTGACTACTCTGATGCTAGAATCTCAGACT
CCCGGAACCCGTCAGATACGAGAAGAAGAATCAACCATCCCTATTTTTGCTGAGTCAACT
ACACAAAAAACAATCTCTGTCTCGGATCTTCCTAACAACTGCTTGAATGCTTCTTCATTA
AAATGTGAGATAAAAGGGATATCCACTTATAATGTTTATTATCAAGTGGAAAATAATGGT
GTCATATATTCCTGTGTTTCTGATTCAGCGGAAGGTTTAGAAAAATGTGACAATTCTTTA
AATCTGCCAAAGAGATTCTCCAAAGTCCCGGTTATTCCCATTACCAAACTTGACAACAAA
AGGCATTTTTCAGTTGGAACAAAATTCTTCATTTCAGAAAGCCTGACACAAGATAATTAT
CCTATAACTTATAACTCGTACCCTACTAATGGAACAGTATCATTGCAAACTGTAAAGTTA
TCCGGTGACTGCAAAATAACTAAATCAAACTTTGCCAATCCCTATACTGTTAGCATCACT
AGCCCCGAGAAGATCATGGGTTATTTGATAAAAAAGCCTGGTGAAAATGTGGAACACAAG
GTCATATCCTTTTCTGGATCAGCAAGCATCACTTTTACTGAAGAAATGTTGGATGGTGAG
CACAATCTCTTGTGCGGTGACAAATCAGCTAAAATACCAAAAACAAACAAAAGAGTTAGA
GATTGCATAATCAAATATTCAAAAAGCATTTATAAACAAACAGCCTGCATCAATTTTTCT
TGGATAAGATTAATATTGATAGCTTTGTTGATCTATTTCCCTATCCGGTGGTTAGTGAAC
AAGACAACCAAACCCCTCTTTCTCTGGTATGATCTTATAGGCTTGATCACATACCCTATT
TTGCTGCTCATAAATTGCTTATGGAAATATTTTCCATTTAAATGTTCTAACTGTGGCAAT
TTGTGCATAATCACACATGAATGTACTAAAATTTGCATCTGCAACAAAAGCAAAGCTTCA
AAAGAACATTCTTCAGAGTGTCCCATATTGTCCAAAGAAACAGATCACGGCTACGACAAA
CACAAGTGGACTAGCATGGAATGGTTCCATCTCATAGTGAACACTAAGCTAAGCTTTAGT
TTGCTGAAATTTGTGACTGAAATCTTAATAGGTTTGATCATTTTGTCTCAAATGCCCATG
TCTATGGCTCAAACTACCCAATGTTTGAGTGGATGTTTTTATGTCCCAGGCTGTCCGGTT
TTGGTTACAAGCAAATTTGAAAAATGCCCAGAAAAAGATCAATGTTACTGTAATGTGAAA
GAAGATAAGATTATAGAAAGTATCTTTGGCACTAACATTGTTATAGAAGGCCCTAATGAT
TGCATAGAGAACCAGAATTGTGCTGCAAACCCATCTATTGATAATCTTATAAAATGCAGA
CTGGGTTGCGAGTACCTAGATTTATTTAGGAACAAACCTTTGTATAATGGGTTTTCAGAT
TATACAGGAAGCTCTTTAGGGTTAACATCGGTTGGTCTGTATGAGGCTAAGAGATTGAGG
AATGGTATAATAGATTCTTATAATCGTACAGACAAAATTTCTGGAATGATTGCAGGAGAT
TCTCTAAACAAAAACGGAACAAGCATACCAGAGAACATTCTGCCTAGACAATCATTGATC
TTTGATTCTGTTGTAGACGGGAAATATAGGTACATGATAGAACAATCTCTTTTAGGAGGA
GGAGGGACTATATTCATGTTAAATGATAAGACCTCAGAAACAGCAAAAAAGTTTGTGATT
TATATCAAAAGTGTGGGAATTCATTATGAAGTGTCAGAAAAATACACAACAGCTCCTATC
CAAAGCACCCACACAGATTTTTATTCCACTTGCACAGGAGACTGTGACACTTGCAGAAAA
AATCAAGCTTTAACTGGTTTCCAGGATTTTTGTATAACACCAACTTCTTATTGGGGATGT
GAAGAAGCTTGGTGTTTTGCAATTAATGAAGGTGCTACATGCGGATTCTGTCGGAATATC
TATGACATGGATAAATCATACAGAATTTATTCAGTGCTAAAATCAACTATAGTGGCAGAT
GTCTGTATTTCTGGCATTTTGGGAGGTCAGTGCTCAAGGATTACAGAAGAGGTTCCTTAT
GAAAATGCCTTGTTTCAAGCTGATATACAAGCAGATTTGCACAATGACGGTATCACTATA
GGTGAACTGATAGCTCATGGACCTGACAGCCATATTTATTCTGGAAATATTGCAAACTTG
AATGATCCTGTGAAAATGTTTGGTCACCCACAATTGACTCATGATGGAGTGCCTATTTTT
ACTAAAAAAACTCTAGAAGGAGACGATATGTCTTGGGATTGTGCAGCAATAGGGAAAAAA
TCAATCACTATTAAAACATGTGGATATGATACATACAGATTTAGATCTGGTTTAGAACAA
ATATCAGATATTCCCGTTAGTTTCAAAGATTTCTCTAGTTTTTTCTTGGAAAAAGCTTTC
AGTTTAGGGAAACTCAAGATTGTCGTCGATCTTCCATCTGATCTTTTTAAAGTTGCTCCT
AAGAAACCTTCCATAACCTCAACAAGCTTAAATTGCAACGGCTGTCTTTTATGCGGTCAA
GGTTTATCTTGCATTTTAGAATTTTTCTCAGATTTGACATTTTCTACTGCAATTTCTATA
GATGCTTGCTCTCTATCTACCTATCAGCTGGCTGTTAAAAAAGGATCTAATAAATACAAC
ATAACAATGTTTTGTTCTGCTAATCCGGACAAGAAGAAAATGATGTTGTATCCAGAAGGC
AATCCGGATATTTCTGTGGAAGTTCTGGTCAATAATGTTATTGTAGAAGAACCAGAGAAC
ATAATAGATCAAAATGATGAGTATGCTCATGAAGAACAACAATATAATTCTGATTCTTTA
GCATGGGGCTTCTGGGATTATATTAAAAGCCCATTCAATTTCATTGCAAGTTATTTTGGC
TCATTTTTTGATACTATCAGAGTGGTATTGCTTATTGCATTCATTTTCCTTGTGATTTAT
TTCTGTTCTATTCTAACAACCATTTGTAAAGGATATGTCAAGAATGAATCTTATAAATCT
AGATCCAAGATAGAGGATGATGATGATTCTGAGATCAAAGCCCCTATGTTAATGAAAGAT
ACAATGACAAGACGAAGGCCACCTATGGATTTCTCTCACCTTGTCTGA
>FM163373.1_LL-N.05_Spain
ATGAGAATTTTAAAACTACTAGAACTAGTGGTAAAAGTGAGTCTTTTCACAATTGCCCTG
AGTTCTGTCTTGTTGGCATTCTTGATCTTCAGAGCCACAGATGCCAAAGTAGAAATAATT
CGTGGAGACCATCCTGAGGTCTATGATGATTCTGCTGAGAATGAAGTACCTACTGCTGCA
TCGATTCAACGCAAGGCTATCTTGGAGACTTTGACTAATCTGATGCTAGAATCTCAGACT
CCTGGAACCCGTCAGATACGAGAAGAAGAATCAACCATCCCTATTTTTGCTGAGTCAACT
ACGAAAAAAACAATCTCTGTTTCGGATCTTCCTAACAACTGCTTGAATGCTTCTTCATTA
AAATGTGAGATAAAAGGGATATCCACTTATAATGTTTACTATCAAGTGGAAAACAATGGT
GTCATATATTCCTGTGTTTCTGATTCAGCGGAAGGTTTAGAAAAATGTGACAATTCTTTA
AATCTGCCAAAGAGATTCTCCAAAGTCCCGGTTATTCCCGTTACCAAACTTGACAACAAA
AGGCATTTTTCAGTTGGAACAAAATTCTTCATTTCAGAAAGCCTGACACAAGATAATTAT
CCTATAACTTATAACTCGTACCCTACTAATGGAACATTATCATTACAAACTGTAAAGTTA
TCTGGCGATTGCAAAATAACCAAATCAAACTTTGCCAATCCCTATACTGTTAGCATCACT
AGCCCCGAGAAGATCATGGGTTATTTGATAAAAAAGCCTGGTGAAAATGTGGAACACAAG
GTCATATCCTTTTCTGGATCAGCAAGCATCACTTTTACTGAAGAAATGTTGGATGGTGAG
CACAATCTCTTGTGCGGTGACAAATCAGCTAAAATACCAAAAACAAACAAAAGAGTTAGA
GATTGCATAATCAAATATTCAAAAAGCATTTATAAACAAACAGCTTGCATCAATTTTTCT
TGGATAAGACTAATATTGATAGCTTTGTTGATCTATTTCCCTATCCGGTGGTTAGTAAAC
AAGACAACCAAACCCCTCTTTCTCTGGTATGATCTTATGGGCTTGATCACATACCCTATT
TTGCTGCTCATAAATTGCTTATGGAAATATTTTCCATTTAAATGTTCTAACTGTGGCAAT
TTGTGCATAATCACACATGAATGTACTAAAATTTGCATCTGCAACAAAAACAAAGCTCCA
AAAGAACATTCTTCAGAGTGTCCCATATTGTCCAAAGAAATAGATCATGTCTACAACAAA
CACAAGTGGACTAGCATGGAATGGTTCCATCTAATAGTGAACACTAAGCTGAGCTTTAGT
TTGTTGAAATTTGTGACTGAAATCTTAATAGGTTTGATCATCTTGTCTCAAATGCCCATG
TCTATGGCTCAAACTACCCAATGTTTGAGTGGATGTTTTTATGTCCCAGGCTGTCCATTT
TTGGTTACAAGCAAATTTGAAAAATGCCCAGAAAAAGATCAATGTTACTGTAATGTGAAA
GAAGATAAGATTATAGAAAGTATCTTTGGCACTAACATTGTTATAGAAGGTCCTAATGAT
TGCATAGAGAACCAGAATTGTGCTGCAGACCCATCTATTGATAATCTTATAAAATGCAGA
CTGGGTTGCGAGTACCTAGATTTATTTCGGAACAAACCTTTGTATAATGGGTTTTCAGAT
TATACAGGAAGCTCTTTAGGGTTAACATCGGTTGGTCTGTATGAGGCTAAGAGATTGAGG
AATGGTATAATAGATTCTTATAATCGTACAGATAAAATTTCTGGAATGATTGCAGGAGAT
TCTCTAAACAAAAACGAAACAAGCATACCAGAGAACATTCTGCCTAGACAATCATTGATC
TTTGATTCTGTTGTAGACGGGAAATATAGATACATGATAGAACAGTCTCTTTTAGGAGGA
GGAGGGACTATATTCATGTTAAATGATAAGACCTCAGAAACAGCAAAAAAATTTGTGATT
TATATCAAAAGTGTGGGAATTCATTATGAAGTGTCAGAAAAATACACGACAGCTCCTATC
CAAAGCACCCACACAGATTTTTATTCCACTTGTACAGGAAACTGTGACACTTGCAGAAAA
AATCAAGCTTTAACTGGTTTCCAAGATTTTTGTATAACACCAACTTCTTATTGGGGATGT
GAAGAAGCTTGGTGTTTTGCAATTAATGAAGGTGCTACATGCGGATTCTGTCGGAATATC
TATGACATGGATAAATCATACAGAATTTATTCGGTGCTAAAATCAACTATAGTGGCAGAT
GTTTGTATTTCTGGTATTTTGGGAGGTCAGTGCTCAAGGATTACCGAAGAGGTTCCTTAT
GAAAATGCCTTGTTTCAAGCTGATATACAAGCAGATTTGCACAATGATGGTATCACTATA
GGTGAACTGATAGCTCATGGACCTGACAGCCATATTTATTCTGGAAATATTGCAAACTTG
AATGATCCTGTGAAAATGTTTGGTCACCCACAATTAACTCATGATGGAGTGCCTATTTTT
ACTAAGAAAACTCTAGAAGGAGATGACATGTCTTGGGATTGTGCAGCAATAGGGAAAAAA
TCAATCACTATTAAAACGTGTGGATATGATACATACAGATTTAGATCTGGTTTAGAACAA
ATATCAGATATTCCCGTTAGTTTCAAAGATTTCTCTAGTTTTTTCTTGGAAAAAGCTTTC
AGTTTAGGGAAACTCAAGATTGTCGTTGATCTTCCATCTGATCTTTTTAAAGTTGCTCCT
AAGAGACCTTCCATAACCTCAACAAGCTTAAATTGCAACGGCTGTCTTCTATGCGGTCAA
GGTTTATCTTGCATTTTAGAATTTTTCTCAGATTTGACATTTTCTACTGCAATTTCTATA
GATGCTTGCTCTCTATCTACTTATCAGCTGGCTGTTAAAAAAGGATCTAATAAATACAAC
ATAACAATGTTTTGTTCTGCTAATCCGGACAAGAAGAAAATGACGTTGTATCCAGAAGGC
AATCCGGATATTTCTGTAGAAGTTCTGGTCAATAATGTTATTGTAGAAGAACCAGAGAAC
ATAATAGATCAAAATGATGAGTATGCTCATGAAGAACAACAATATAATTCTGATTCTTCA
GCATGGGGCTTCTGGGATTATATTAAAAGCCCATTCAATTTCATTGCAAGTTATTTTGGC
TCATTCTTTGATACTATCAGAGTGATATTGCTTATTGCATTCATTTTCCTTATGATTTAT
TTCTGTTCTATTCTAACAACCATTTGTAAAGGATATGTCAAGAATGAATCTTATAAATCT
AGGTCCAAGATAGAGGATGATGATGATTCTGAGATCAAAGCCCCTATGTTAATGAAAGAT
ACAATGACAAGACGAAGGCCACCTATGGATTTCTCTCATCTTGTCTGA
>KJ575621.1_p105_Italy
ATGAGAATTTTAAAATTACTAGAACTAGTGGTAAAAGTGAGTCTTTTCACAATTGCCCTG
AGTTCTGTCTTGTTGGCATTCTTGATCTTCAGAGCCACAGATGCCAAAGTAGAAATAATT
CGTGGAGACCATCCTGAGGTTTATGATGATTCTGCTGAGAATGAAGTACCCACTACTGCA
TCGATTCAACGCAAGGCTATCTTGGAGACTTTGACTAATCTGATGCTAGAATCTCAGACT
CCTGGAACCCGTCAGATACGAGAAGAAGAATCAACCATCCCTATTTTTGCTGAGTCAACT
ACGCAAAAAACTATCTCTGTCTCGGATCTTCCTAACAACTGCTTGAATGTTTCTTCATTA
AAATGTGAGATAAAAGGGATATCCACTTATAATGTTTATTATCAAGTGGAAAATAATGGT
GTCATATATTCCTGTGTTTCTGATTCAGCAGAAGGTTTAGAAAAATGTGACAATTCTTTA
AATCTGCCAAAGAGATTCTCCAAAGTCCCGGTTATTCCCATTACCAAACTCGACAACAAA
AGGCATTTTTCAGTCGGAACAAAATTCTTCATTTCAGAAAGCCTGACACAAGATAATTAT
CCGATAACTTATAACTCGTACCCTACTAATGGAACAGTATCATTACAAACTGTAAAGTTA
TCTGGTGACTGCAAAATAACTAAATCAAACTTTGCCAATCCCTATACTGTTAGCATCACT
AGCCCCGAGAAGATCATGGGTTATTTGATAAAAAAGCCTGGTGAAAATGTGGAACACAAG
GTCATATCCTTTTCTGGATCAGCAAGTATCACTTTTACTGAAGAAATGTTGGATGGTGAG
CACAATCTCTTGTGCGGTGACAAATCAGCTAAAATACCAAAAACAAACAAAAGAGTTAGA
GATTGCATAATCAAATATTCAAAAAGCATTTATAAACAAACAGCCTGCATCAATTTTTCT
TGGATAAGATTAATATTGATAGCTTTGTTGATCTATTTCCCTATCCGGTGGTTGGTAAAC
AAGACGACCAAACCTCTCTTTCTCTGGTATGATCTTATAGGCTTGATCACATACCCTATT
TTGTTGCTCATAAATTGCTCATGGAAATATTTTCCATTTAAATGTTCTAACTGTGGCAAT
TTGTGCATAATCACACATGAATGCACTAAAATTTGCATCTGCAACAAAAGCAAAGCTTCA
AAAGAACATTCTTCAGAGTGTCCCATATTGTCCAGAGAAACAGATCATGGCTACAACAAA
CACAAGTGGACTAGCATGGAATGGTTCCATCTAATAGTGAACACTAAGCTGAGCTTTAGT
TTGCTGAAATTTGTGACTGAAATCTTAATAGGTTTGATCATTTTGTCTCAAATGCCCATG
TCTATGGCTCAAACTACCCAATGTTTGAGTGGATGTTTTTATGTTCCAGGCTGTCCATTT
TTGGTTACAAGCAAATTTGAAAAATGCCCAGAAAAAGATCAATGTTACTGTAATGTGAAA
GAAGATAAGATTGTAGAAAGTATCTTTGGCACTAACATTGTTATAGAAGGTCCTAATGAT
TGCATAGAGAACCAGAATTGTGCTGCGCACCCGTCTATTGATAATCTTATAAAATGCAGA
CTGGGTTGCGAGTACCTAGATTTATTTCGGAACAAACCTTTGTATAATGGGTTTTCAGAT
TATACAGGAAGCTCTTTAGGGTTAACATCGGTTGGTCTGTATGAGGCTAAGAGATTGAGG
AATGGTATAATAGATTCTTATAATCGTACAGACAAAATTTCTGGAACGATTGCAGGAGAT
TCTCTAAACAAAAACGAAACAAGCATACCAGAGAACATTCTGCCTAGACAATCATTGATC
TTTGATTCTGTTGTAGACGGGAAATATAGATACATGATAGAACAATCTCTTCTAGGAGGA
GGAGGGACTATATTCATGTTAAATGACAAGACCTCAGAAACAGCAAAAAAACTTGTGATT
TATATCAAAAGTGTGGGAATTCATTATGAAGTGTCAGAAAAATACACAACAGCTCCTATC
CAAAGCACCCACACAGATTTTTATTCCACTTGTACAGGAAACTGCGACACTTGCAGGAAA
AATCAAGCTTTAACTGGTTTCCAAGATTTTTGTATAACACCAACTTCTTATTGGGGATGT
GAAGAAGCTTGGTGTTTTGCAATTAATGAAGGTGCTACATGCGGATTCTGTCGAAATATC
TATGACATGGATAAGTCATACAGAATTTATTCAGTGCTAAAGTCAACTATAGTGGCAGAC
GTTTGTATTTCTGGTATTTTAGGAGGTCAGTGCTCAAGGATTACTGAAGAGGTTCCTTAT
GAAAATGCCTTGTTTCAAGCTGATATACAAGCAGATTTGCACAATGATGGTATCACTATA
GGTGAACTTATAGCTCATGGACCAGACAGCCATATTTATTCTGGAAATATTGCAAACTTG
AATGATCCTGTGAAAATGTTTGGTCACCCACAATTGGCTCATGATGGAGTGCCTATTTTT
ACTAAGAAAACTCTAGAAGGAGATGACATGTCTTGGGATTGTGCAGCAATAGGGAAAAAA
TCAATCACTATTAAAACATGCGGATATGATACATACAGATTTAGATCTGGTTTAGAGCAA
ATATCAGATATTCCCGTTAGTTTCAAAGATTTCTCTAGTTTTTTCTTGGAAAAAGCTTTC
AGTTTAGGGAAACTCAAGATTGTCGTTGATCTTCCATCTGATCTTTTTAAAGTTGCTCCT
AAGAGACCTTCCATAACTTCAACAAGCTTAAATTGCAACGGCTGCCTTCTATGCGGTCAA
GGTTTATCTTGCATTTTAGAATTTTTCTCAGATTTGACATTTTCTACTGCAATTTCTATA
GATGCTTGCTCTCTATCTACTTATCAGCTGGCTGTTAAAAAAGGATCTAATAAATACAAC
ATAACAATGTTTTGTTCTGCTAACCCGGACAAGAAGAAAATGACGTTGTATCCAGAAGGC
AATCCGGATATTTCTGTGGAAGTTCTGGTCAATAATGTTATTGTAGAAGAACCAGAGAAC
ATAATAGATCAAAATGATGAGTATGCTCATGAAGAACAACAATATAATTCTGATTCTTCA
GCATGGAGCTTCTGGGATTATATTAAAAGCCCATTTAATTTCATTGCAAGTTATTTTGGC
TCATTTTTTGATACTATCAGAGTGATATTGCTTATTGCGTTCATTTTCCTTGTGACTTAT
TTCTGTTCTATTCTAACAACCATTTGTAAAGGATATGTCAAGAATGAATCTTATAAATCT
AGATCCAAGATAGAGGATGATGATGATTCTGAGATAAAAGCCCCTATGTTAATGAAAGAT
ACAATGACAAGACGAAGGCCACCTATGGATTTCTCTCACCTTGTCTGA
>PV092085_D599-20_Slovenia
ATGAGAATTTTAAAACTACTAGAACTAGTGGTAAAATTGAGTCTTTTCACAATTGCCCTG
AGTTCTGTCTTGTTGGCATTCTTGATCTTCAAAGCCACAGATGCCAAAGTAGAAATAATT
CGTGGAGACCATCCTGAGGTTTATGATGATTCTGCTGAGAATGAAGTACCCACTGCTGCA
TCGATTCAACGCAAGGCTATCTTGGAGACTTTGACTAATCTGATGCTAGAATCTCAGACT
CCTGGAACCCGTCAGATACGAGAAGAGGAATCAACCATCCCTATTTTTGCTGAGTCAACT
ACACAAAAAACAATCTCTGTCTCAGATCTTCCTAACAACTGCTTGAATGCTTCTTCATTA
AAATGCGAGATAAAAGGGATATCCACTTATAATGTTTATTATAACGTGGAAAATAATGGT
GTCATATATTCCTGTGTTTCTGATTTAGCGGAAGGTTTAGAAAAATGTGACAATTCTTTA
AATCTACCAAAGAGGTTCTCCAAAGTCCCGGTTATTCCCATTACCAAACTTGACAACAAA
AGGCATTTTTCAGTTGGAACAAAATTCTTCATTTCAGAAAGCCTGACGCAAGATAATTAT
CCTATAACTTATAACTCTTACCCTACTAATGGAACAGTATCATTACAAACTGTAAAGTTA
TCTGGTGACTGCAAAATAACTAAATCGAACTTTGCCAATCCCTATACTGTTAGCATCACT
AGCCCCGAGAAGATCATGGGTTATTTGATAAAAAAGCCTGGTGAAAATGTGGAACACAAG
GTCATATCTTTTTCTGGATCAGCTAGCATCACTTTTACTGAAGAAATGTTAGATGGTGAG
CACAATCTCTTGTGCGGTGACAAATCAGCTAAAATACCAAAAACAAACAAAAGAGTTAGA
GATTGCATAATCAAATATTCAAAAAGCATTTATAAACAAACAGCCTGCATCAATTTTTCT
TGGATAAGATTAATATTGATAGCTTTGTTGATCTATTTCCCAAAGAGGGGTTTGGTTGTC
TTGTTTACTAACCACCGGATACTCTGGTATGATCTTATAGGCTTGATCACATACCCTATT
TTGTTGCTCATAAATTGCTTATGGAAATATTTTCCATTTAAATGTTCTAACTGTGGCAAT
TTGTGCATAATCACACATGAATGTACTAAAATTTGCATCTGCAACAAAAGCAAGGCTTCA
AAAGAACATTCTTCAGAGTGTCCTATATTGTCCAAAGAAACAGATCATGGCTACAACAAA
CACAAGTGGACTAGCATGGAATGGTTCCATCTAATAGTGAACACTAAGCTGAGCTTTAGT
TTGCTGAAATTTGTGACCGAAATCTTAATAGGTTTGATCATTTTGTCTCAAATGCCCATG
TCTATGGCTCAAACTACCCAATGTTTGAGTGGATGTTTTTATGTTCCAGGCTGTCCATTT
TTGGTTACAAGCAAATTTGAAAAATGCCCAGAAAAAGATCAATGTTACTGTAATGTGGAA
GAAGATAAGATTATAGAAAGTATCTTTGGCACTAACATTGTTATAGAAGGTCCTAATGAT
TGCATAGAGAACCAGAATTGTGCTGCACACCCATCTATTGATAATCTTATAAAATGCAGA
CTAGGTTGCGAGTACCTAGATTTATTTCGGAACAAACCTTTGTATAATGGGTTTTCAGAT
TATACAGGAAGCTCTTTAGGGTTGACATCGGTTGGTCTATATGAGGCTAAGAGATTGAGG
AACGGTATAATAGATTCTTATAATCGTACAGACAAAATTTCTGGAATGATTGCAGGAGAT
TCTCTAAACAAAAACGAAACAAGCATACCAGAGAACATTCTGCCTAGACAATCATTGATC
TTTGATTCTGTTGTAGACGGGAAATATAGATATATGATAGAACAATCTCTTTTAGGAGGA
GGAGGGACTATATTCATGTTGAATGATAAGACCTCAGAAACAGCAAAAAAATTTGTGATT
TATATCAAAAGTGTGGGAATTCATTATGAAGTGTCAGAAAAATACACAACAGCTCCTATC
CAAAGCACTCACACAGATTTTTATTCCACTTGTACAGGAAACTGTGACACTTGCAGAAAA
AATCAAGCTTTAACTGGTTTCCAAGATTTTTGTATAACACCAACTTCTTATTGGGGATGT
GAAGAAGCTTGGTGTTTTGCAATCAATGAAGGTGCTACATGCGGATTCTGTCGGAATATC
TATGACATGGATAAATCATACAGAATTTATTCAGTGCTAAAATCAACTATAGTGGCAGAT
GTTTGTATTTCTGGTATTTTAGGAGGTCAGTGCTCAAGGATTACTGAAGAGGTTCCTTAT
GAAAATGCCTTGTTTCAAGCTGATATACAAGCAGATTTGCACAATGATGGTATCACTATA
GGTGAACTGATAGCTCATGGACCTGACAGCCATATTTATTCTGGAAATATTGCAAACTTG
AATGATCCTGTGAAAATGTTTGGTCACCCACAATTGACTCATGATGGAGTGCCTATTTTT
ACTAAGAAAACTCTAGAAGGAGATGACATGTCTTGGGATTGTGCAGCAATAGGGAAAAAA
TCAATCACTATTAAAGCATGCGGATATGATACATACAGATTTAGATCTGGTTTAGAGCAA
ATATCAGATATTCCCGTTAGTTTCAAAGATTTCTCTAGTTTTTTCTTGGAAAAAGCTTTC
AGTTTAGGGAAACTCAAGATTGTCGTTGATCTTCCATCTGATCTTTTTAAAGTTGCTCCT
AAGAGACCTTCCATAACTTCAACAAGCTTAAATTGTAACGGCTGTCTTCTATGCGGTCAA
GGTTTATCTTGCATTTTAGAATTTTTCTCAGATTTGACATTTTCTACTGCAATTTCTATA
GATGCTTGCTCTCTATCTACTTATCAGCTGGCTGTTAAAAAAGGATCTAATAAATATTAC
ATAACAATGTTTTGTTCTGCTAATCCAGACAAAAAGAAAATGATGTTGTATCCAGAAGGC
AATCCGGATATTTCTGTGGAAGTTCTGGTCAATAATGTTATTGTAGAAGAACCTGAGAAC
ATAATAGATCAAAATGATGAGTATGCTCATGAAGAACAACAATATAACTCTGATTCTTCA
GCATGGGGCTTCTGGGATTATATTAAAAGCCCATTCAATTTCATTGCAAGTTATTTCGGC
TCATTTTTTGATACTATCAGAGTGATATTGCTTATTGCATTTATTTTCCTTGTGATTTAT
TTCTGTTCTATTCTAACAACCATTTGTAAAGGATATGTCAAGAATGAATCTTATAAATCT
AGATCCAAGATAGAGGATGATGATGATTCTGAGATCAAAGCCCCTATGTTAATGAAAGAT
ACAATGACAAGACGAAGGCCACCTATGGATTTCTCTCACCTTGTCTGA
>KU179512.1_Wa1_USA_
ATGAGAATTCTAAAACTACTAGAACTAGTGGTAAAAGTGAGTCTTTTCACAATTGCCCTG
AGTTCTGTCTTGTTGGCATTCTTGATCTTCAGAGCCACAGATGCCAAAGTAGAAATAATT
CGTGGAGACCATCCTGAGGTTTATGATGATTCTGCTGAGAATGAAGTACCCACTGCTGCA
TCGATTCAACGCAAGGCTATCTTGGAGACTTTGACTAACCTGATGCTAGAATCTCAGACT
CCTGGAACCCGTCAGATACGAGAAGAAGAATCAACCATCCCTATTTTTGCTGAGTCAACT
ACGCAAAAAACAATCTCTGTCTCGGATCTTCCTAACAACTGCTTGAATGCTTCTTCATTA
AAATGTGAGATAAAAGGGATATCCACTTATAATGTTTATTATCAAGTGGAAAACAATGGT
GTCATATATTCCTGTGTTTCTGATTCAGCGGAAGGTTTAGAAAAATGTGACAATTCTTTA
AATCTGCCAAAGAGATTCTCCAAAGTCCCGGTTATTCCCATTACCAAACTTGACAACAAA
AGGCATTTTTCAGTTGGAACAAAATTCTTCATTTCAGAAAGCCTGACACAAGATAATTAT
CCTATAACTTATAACTCGTACCCTACTAATGGAACAGTATCATTACAAACTGTAAAGTTA
TCTGGTGACTGCAAAATAACTAAATCGAACTTTGCCAATCCCTATACTGTTAGCATCACT
AGCCCCGAGAAGATCATGGGTTATTTGATAAAAAAGCCTGGTGAAAATGTGGAACACAAG
GTCATATCCTTTTCTGGATCAGCAAGCATCACTTTTACTGAAGAAATGTTGGATGGTGAG
CACAATCTACTGTGCGGTGACAAATCAGCTAAAATACCAAAAACAAACAAAAGAGTTAGA
GATTGCATAATCAAATATTCAAAAAGCATTTATAAACAAACAGCCTGCATCAATTTTTCT
TGGATAAGATTAATATTGATAGCTTTGTTGATCTATTTCCCTATCCGGTGGTTAGTAAAC
AAGACAACCAAACCACTCTTTCTCTGGTATGATCTTATAGGCTTGATCACATACCCTATT
TTGTTGCTCATAAATTGCTTATGGAAATATCTTCCATTTAAGTGTTCTAACTGTGGCAAT
TTGTGCATAATCACACATGAATGTACTAAAATTTGCATCTGCAACAAAAGCAAAGCTTCA
AAAGAACATTCTTCAGAGTGTCCCATATTGTCCAAAGAAACAGATCATGGCTACAACAAA
CACAAGTGGACTAGCATGGAATGGTTCCATCTAATAGTGAACACTAAGCTGAGCTTTAGT
TTGCTGAAATTTGTGACTGAAATCTTAATAGGTTTGATCATTTTGTCTCAAATGCCCATG
TCTATGGCTCAAACTACCCAATGTTTGAGTGGATGTTTTTATGTTCCAGGCTGTCCATTT
TTGGTAACAAGCAAATTTGAAAAATGCCCAGAAAAAGATCAATGTTACTGCAATGTGAAA
GAAGATAAGATTATAGAAAGTATCTTTGGCACTAACATTGTTATAGAAGGTCCTAATGAT
TGCATAGTGAACCAGAATTGTGCTGCACACCCATCTATTGATAATCTTATAAAATGCAGA
[truncated: 1,132 more rows]

## Sheet: N
>NC_002051_BR-01_Brazil
ATGTCTAAGGTTAAGCTCACTAAGGAAAGCATTGTTGCTTTGTTGACACAAGGCAAAGAC
CTTGAGTTTGAGGAAGATCAGAATCTGGTAGCATTCAACTTCAAGACTTTTTGTCTGGAA
AACATCGACCAGATCAAGAAGATGAGCGTTATTTCATGTCTGACATTCCTAAAGAATCGT
CAGAGCATAATGAAGGTTATTAAGCAAAGCGATTTTACTTTTGGTAAAATTACCATAAAG
AAAACTTCAGACAGGATTGGAGGCACTGACATGACCTTCAGAAGGCTTGATAGCTTGATC
AGGGTCAGGCTTGTTGAAGAAACTGGGAATTCTGAGAATCTCAATACTATCAAATCTAAG
ATTGCTTCCCATCCTTTGATTCAAGCCTATGGATTACCTCTCGATGATGCAAAGTCTGTG
AGACTTGCCATAATGCTGGGAGGTAGCTTACCTCTTATTGCTTCAGTTGATAGCTTTGAG
ATGATCAGTGTTGTCTTGGCTATATATCAGGATGCAAAATACAAGGACCTCGGGATCGAC
CCAAAGAAGTATGACACCAAGGAAGCCTTAGGAAAAGTTTGCACTGTGCTGAAAAGCAAA
GCATTTGAAATGAATGAAGATCAGGTGAAGAAGGGGAAAGAGTATGCTGCTATACTTAGC
TCCAGCAATCCTAATGCTAAAGGGAGTGTTGCTATGGAACATTACAGTGAAACTCTTAAC
AAGTTCTATGAAATGTTCGGGGTTAAAAAGCAGGCAAAACTCGCAGAACTTGCTTGA
>MN861979_YNHHMZ_China
ATGTCTAAGGTTAAGCTCACTAAGGAAAGCATTGTTGCTTTGTTGACACAAGGCAAAGAC
CTTGAGTTTGAGGAAGATCAGAATCTGGTAGCATTCAACTTCAAGACTTTTTGTCTGGAA
AACCTTGACCAGATCAAAAAGATGAGCATTATTTCATGTCTGACATTCCTGAAGAATCGT
CAGAGCATAATGAAGGTTATTAAGCAAAGTGATTTTACTTTTGGTAAAATTACCATAAAG
AAAACTTCAGACAGGATTGGAGCTACTGACATGACCTTCAGAAGGCTTGATAGCTTGATC
AGGGTCAGGCTTGTTGAGGAAACTGGGAATTCCGAGAATCTCAATACTATCAAATCTAAG
ATTGCTTCCCACCCTCTGATTCAGGCCTATGGATTACCTCTTGATGATGCAAAATCTGTG
AGGCTTGCCATAATGCTGGGGGGTAGCTTACCTCTTATTGCTTCAGTTGATAGCTTTGAG
ATGATCAGTGTTGTCTTGGCTATATATCAGGATGCAAAATACAAGGACCTCGGGATCGAC
CCAAAGAAGTATGACACCAGGGAAGCCTTAGGGAAAGTTTGCACTGTACTGAAAAGCAAA
GCATTTGAAATGAATGAAGATCAGGTGAAGAAGGGGAAAGAGTATGCTGCCATACTTAGC
TCCAGCAATCCTAATGCTAAAGGAAGTATTGCTATGGAACATTACAGTGAAACTCTTAAC
AAGTTCTATGAAATGTTTGGGGTTAAAAAACAGGCAAAACTTACAGAACTTGCTTAA
>PP968743_98/23_Montenegro
ATGTCTAAGGTTAAGCTCACTAAGGAAAGCATTGTTGCTTTGTTAACACAAGGCAAAGAC
CTTGAGTTTGAGGAAGATCAGAATCTGGTAGCATTCAACTTCAAGACTTTTTGTCTGGAA
AACCTTGACCAGATCAAAAAGATGAGCGTTATTTCATGTCTGACATTCCTGAAGAATCGT
CAGAGCATAATGAAGGTTATTAAGCAAAGTGATTTTACTTTTGGTAAAATTACCATAAAG
AAAACTTCAGACAGGATTGGAGCTACTGACATGACCTTCAGAAGGCTTGATAGCTTGATC
AGGGTCAGGCTTGTTGAGGAAACTGGGAATTCCGAGAATCTCAATATTATCAAATCTAAG
ATTGCTTCCCACCCTCTGATTCAGGCCTATGGATTACCTCTTGATGATGCAAAGTCTGTG
AGGCTTGCCATAATGCTGGGAGGTAGCTTACCTCTTATTGCTTCAGTTGATAGTTTTGAG
ATGATCAGTGTTGTCTTGGCTATATATCAGGATGCAAAATACAAGGACCTCGGGATCGAC
CCAAAGAAGTATGACACCAGGGAAGCCTTAGGGAAAGTTTGCACTGTACTGAAAAGCAAA
GCATTTGAAATGAATGAAGATCAGGTGAAGAAGGGGAAAGAGTATGCTGCCATACTTAGC
TCCAGCAATCCTAATGCTAAAGGAAGTATTGCTATGGAACATTACAGTGAAACTCTTAAC
AAGTTCTATGAAATGTTTGGGGTTAAAAAACAGGCAAAACTTGCAGAACTTGCTTAA
>PP968746_100/23_Montenegro
ATGTCTAAGGTTAAGCTCACTAAGGAAAGCATTGTTGCTTTGTTAACACAAGGCAAAGAC
CTTGAGTTTGAGGAAGATCAGAATCTGGTAGCATTCAACTTCAAGACTTTTTGTCTGGAA
AACCTTGACCAGATCAAAAAGATGAGCGTTATTTCATGTCTGACATTCCTGAAGAATCGT
CAGAGCATAATGAAGGTTATTAAACAAAGTGATTTTACTTTTGGTAAAATTACCATAAAG
AAAACTTCAGACAGGATTGGAGCTACTGACATGACCTTCAGAAGGCTTGATAGCTTGATC
AGGGTCAGGCTTGTTGAGGAAACTGGGAATTCCGAGAATCTCAATATTATCAAATCTAAG
ATTGCTTCCCACCCTCTGATTCAGGCCTATGGATTACCTCTTGATGATGCAAAGTCTGTG
AGGCTTGCCATAATGCTGGGAGGTAGCTTACCTCTTATTGCTTCAGTTGATAGCTTTGAG
ATGATCAGTGTTGTCTTGGCTATATATCAGGATGCAAAATACAAGGACCTCGGGATCGAC
CCAAAGAAGTATGACACCAGGGAAGCCTTAGGGAAAGTTTGCACTGTATTGAAAAGCAAA
GCATTTGAAATGAATGAAGATCAGGTGAAGAAGGGGAAAGAGTATGCTGCCATACTTAGC
TCCAGCAATCCTAATGCTAAAGGAAGTATTGCTATGGAACACTACAGTGAAACTCTTAAC
AAGTTCTATGAAATGTTTGGGGTTAAAAAACAGGCAAAACTTACAGAACTTGCTTAA
>KT160282_PA01_USA
ATGTCTAAGGTTAAGCTCACTAAGGAAAGCATTGTTGCTTTGTTGACACAAGGCAAAGAC
CTTGAGTTTGAGGAAGATCAGAATCTGGTAGCATTCAACTTCAAGACTTTTTGTCTAGAA
AACCTTGACCAGATCAAAAAGATGAGCATTATTTCATGTCTGACATTCCTGAAGAATCGT
CAGAGCATAATGAAGGTTATTAAGCAAAGTGATTTTACTTTTGGTAAAATTACCATAAAG
AAAACTTCAGACAGGATTGGAGCCACTGACATGACCTTCAGAAGGCTTGATAGCTTGATC
AGGGTCAGGCTTGTTGAGGAAACTGGGAATTCTGAGAATCTCAATACTATCAAATCTAAG
ATTGCTTCCCACCCTTTGATTCAAGCCTATGGATTACCTCTTGATGATGCAAAGTCTGTA
AGGCTTGCCATAATGCTGGGAGGTAGCTTACCTCTTATTGCTTCAGTTGATAGCTTTGAG
ATGATCAGTGTTGTCTTGGCTATATATCAGGATGCAAAATACAAGGACCTCGGGATCGAC
CCAAAAAAGTATGACACCAGGGAAGCCTTAGGGAAAGTTTGCACTGTGCTAAAAAGCAAA
GCATTTGAAATGAATGAAGATCAGGTGAAGAAGGGGAAAGAGTATGCTACTATACTTAGC
TCCAGCAATCCCAATGCCAAGGGAAGTATTGCTATGGAACATTACAGTGAAACTCTTAAC
AAGTTCTATGAAATGTTTGGGGTTAAAAAGCAGGCGAAACTCACAGAACTTGCTTAA
>KU179515_BasC_USA
ATGTCTAAGGTTAAGCTCACTAAGGAAAGCATTGTTGCTTTGTTGACACAAGGCAAAGAC
CTTGAGTTTGAGGAAGATCAGAATCTGGTAGCATTCAACTTCAAGACTTTTTGTCTGGAA
AACCTTGACCAGATCAAAAAGATGAGCATTATTTCATGTCTGACATTCCTGAAGAATCGT
CAGAGCATAATGAAGGTTATTAAGCAAAGTGATTTTACTTTTGGTAGAATTACCATAAAG
AAAACTTCAGACAGGATTGGAGCCACTGACATGACCTTCAGAAGGCTTGATAGCTTGATC
AGGGTCAGGCTTGTTGAGGAAACTGGGAATTCTGAGAATCTCAATACTATCAAATCTAAG
ATTGCTTCCCACCCTTTGATTCAAGCCTATGGATTACCTCTTGATGATGCAAAGTCTGTG
AGGCTTGCCATAATGCTGGGAGGTAGCTTACCTCTTATTGCTTCAGTTGATAGCTTTGAG
ATGATCAGTGTTGTCTTGGCTATATATCAGGATGCAAAATACAAGGACCTCGGGATCGAC
CCAAAGAAGTATGACACCAGGGAAGCCTTAGGAAAAGTTTGCACTGTGCTGAAAAGCAAA
GCATTTGAAATGAATGAAGATCAGGTGAAGAAGGGGAAAGAGTATGCTGCTATACTTAGC
TCCAGCAATCCTAATGCTAAAGGGAGTATTGCTATGGAACATTACAGCGAAACTCTTAAC
AAGTTCTATGAAATGTTTGGGGTTAAAAAACAGGCAAAACTCACAGAACTTGCTTAA
>KU179513_Wa1_USA
ATGTCTAAGGTTAAGCTCACTAAGGAAAGCATTGTTGCTTTGTTGACACAAGGCAAAGAC
CTTGAGTTTGAGGAAGATCAGAATCTGGTAGCATTCAACTTCAAGACTTTTTGTCTGGAA
AACCTTGACCAGATCAAAAAGATGAGCGTTATTTCATGTCTGACATTCCTGAAGAATCGT
CAGAGCATAATGAAGGTTATTAAGCAAAGTGATTTTACTTTTGGTAAAATTACCATAAAG
AAAACTTCAGACAGGATTGGAGCCACTGACATGACCTTCAGAAGGCTTGATAGCTTGATC
AGGGTCAGGCTCGTTGAGGAAACTGGGAATTCTGAGAATCTCAATACTATCAAATCTAAG
ATTGCTTCCCACCCTTTGATTCAAGCCTATGGATTACCTCTTGATGATGCAAAGTCTGTG
AGGCTTGCCATAATGCTGGGAGGTAGCTTACCTCTTATTGCTTCAGTTGATAGCTTTGAG
ATGATCAGTGTTGTCTTGGCTATATATCAGGATGCAAAATACAAAGACCTCGGGATCGAC
CCAAAGAAGTATGACACCAGGGAAGCCTTAGGGAAAGTTTGCACTGTGCTGAAAAGCAAA
GCATTTGAAATGAATGAAGATCAGGTGAAGAAGGGGAAAGAGTATGCTGCTATACTTAGC
TCCAGCAATCCTAATGCTAAAGGAAGTATTGCTATGGAACATTACAGTGAAACTCTTAAC
AAGTTCTATGAAATGTTTGGGGTTAAAAAACAGGCAAAGCTCGCAGAACTTGCTTAA
>PV09294_D-P4-22_Slovenia
ATGTCTAAGGTTAAGCTCACTAAGGAAAACATTGTTGCTTTGTTGACACAAGGCAAAGAC
CTTGAGTTTGAGGAAGATCAGAATCTGGTAGCATTCAACTTCAAGACTTTTTGTCTGGAA
AACCTTGACCAGATCAAAAAGATGAGTGTTATTTCATGTCTGACATTCCTGAAGAATCGT
CAGAGCATAATGAAGGTTATTAAGCAAAGTGATTTTACTTTTGGTAAAATTACCATAAAG
AAAACTTCAGACAGGATTGGAGCCACTGACATGACCTTCAGAAGGCTTGATAGCTTGATC
AGGGTCAGGCTTGTTGAGGAAACTGGGAATTCCGAGAATCTCAATACTATCAAATCTAAG
ATTGCTTCCCACCCTTTGATTCAAGCCTATGGATTACCTCTTGATGATGCAAAGTCTGTG
AGGCTTGCCATAATGCTGGGAGGTAGCTTACCTCTTATTGCTTCAGTCGATAGCTTTGAA
ATGATCAGTGTTGTCTTGGCTATATATCAGGATGCAAAATACAAGGACCTTGGGATCGAC
CCAAAAAAGTATGACACCAGGGAAGCCTTAGGGAAAGTTTGCACTGTGCTGAAAAGCAAA
GCATTTGAAATGAATGAAGATCAGGTGAAGAAGGGGAAAGAGTATGCTGCTATACTTAGC
TCCAGCAATCCTAATGCTAAAGGAAGTATTGCTATGGAACATTACAGTGAAACTCTTAAC
AAGTTCTATGAAATGTTTGGGGTTAAAAAACAGGCAAAACTCGCAGAACTTGCTTAG
>OQ507124_107DOT22S_Croatia
ATGTCTAAGGTTAAGCTCACTAAGGAAAACATTGTTGCTTTGTTGACACAAGGCAAAGAC
CTTGAGTTTGAGGAAGATCAGAATCTGGTAGCATTCAACTTCAAGACTTTTTGTCTGGAA
AACCTTGACCAGATCAAAAAGATGAGTGTTATTTCATGTCTGACATTCCTGAAGAATCGT
CAGAGCATAATGAAGGTTATTAAGCAAAGTGATTTTACTTTTGGTAAAATTACCATAAAG
AAAACTTCAGACAGGATTGGAGCCACTGACATGACCTTCAGAAGGCTTGATAGCTTGATC
AGGGTCAGGCTTGTTGAGGAAACTGGGAATTCCGAGAATCTCAATACTATCAAATCTAAG
ATTGCTTCCCACCCTTTGATTCAAGCCTATGGATTACCTCTTGATGATGCAAAGTCTGTG
AGGCTTGCCATAATGCTGGGAGGTAGCCTACCTCTTATTGCTTCAGTTGATAGCTTTGAA
ATGATCAGTGTTGTCTTGGCTATATATCAGGATGCAAAATACAAGGACCTTGGGATCGAC
CCAAAAAAGTATGACACCAGGGAAGCCTTAGGGAAAGTTTGCACTGTGCTGAAAAGCAAA
GCATTTGAAATGAATGAAGATCAGGTGAAGAAGGGGAAAGAGTATGCTGCTATACTTAGC
TCCAGCAATCCTAATGCTAAAGGAAGTATTGCTATGGAACATTACAGTGAAACTCTTAAC
AAGTTCTATGAAATGTTTGGGGTTAAAAAACAGGCAAAACTCGCAGAACTTGCTTAG
>OQ534343_71SET22S_Croatia
ATGTCTAAGGTTAAGCTCACTAAGGAAAACATTGTTGCTTTGTTGACACAAGGCAAAGAC
CTTGAGTTTGAGGAAGATCAGAATCTGGTAGCATTCAACTTCAAGACTTTTTGTCTGGAA
AACCTTGACCAGATCAAAAAGATGAGTGTTATTTCATGTCTGACATTCCTGAAGAATCGT
CAGAGCATAATGAAGGTTATTAAGCAAAGTGATTTTACTTTTGGTAAAATTACCATAAAG
AAAACTTCAGACAGGATTGGAGCCACTGACATGACCTTCAGAAGGCTTGATAGCTTGATC
AGGGTCAGGCTTGTTGAGGAAACTGGGAATTCCGAGAATCTCAATACTATCAAATCTAAG
ATTGCTTCCCATCCTTTGATTCAAGCCTATGGATTACCTCTTGATGATGCAAAGTCTGTG
AGGCTTGCCATAATGCTGGGAGGTAGCTTACCTCTTATTGCTTCAGTTGATAGCTTTGAA
ATGATCAGTGTTGTCTTGGCTATATATCAGGATGCAAAATACAAGGACCTTGGGATCGAC
CCAAAAAAGTATGACACCAGGGAAGCCTTAGGGAAAGTTTGCACTGTGCTGAAAAGCAAA
GCATTTGAAATGAATGAAGATCAGGTGAAGAAGGGGAAAGAGTATGCTGCTATACTTAGC
TCCAGCAATCCTAATGCTAAAGGAAGTATTGCTATGGAACATTACAGTGAAACTCTTAAC
AAGTTCTATGAAATGTTTGGGGTTAAAAAACAGGCAAAACTCGCAGAACTTGCTTAG
>OQ507121_105DOT22S_Croatia
ATGTCTAAGGTTAAGCTCACTAAGGAAAACATTGTTGCTTTGTTGACACAAGGCAAAGAC
CTTGAGTTTGAGGAAGATCAGAATCTGGTAGCATTCAACTTCAAGACTTTTTGTCTGGAA
AACCTTGACCAGATCAAAAAGATGAGTGTTATTTCATGTCTGACATTCCTGAAGAATCGT
CAGAGCATAATGAAGGTTATTAAGCAAAGTGATTTTACTTTTGGTAAAATTACCATAAAG
AAAACTTCAGACAGGATTGGAGCCACTGACATGACCTTCAGAAGGCTTGATAGCTTGATC
AGGGTCAGGCTTGTTGAGGAAACTGGGAATTCCGAGAATCTCAATACTATCAAATCTAAG
ATTGCTTCCCACCCTTTGATTCAAGCCTATGGATTACCTCTTGATGATGCAAAGTCTGTG
AGGCTTGCCATAATGCTGGGAGGTAGCTTACCTCTTATTGCTTCAGTTGATAGCTTTGAA
ATGATCAGTGTTGTCTTGGCTATATATCAGGATGCAAAATACAAGGACCTTGGGATCGAC
CCAAAAAAGTATGACACCAGGGAAGCCTTAGGGAAAGTTTGCACTGTGCTGAAAAGCAAA
GCATTTGAAATGAATGAAGATCAGGTGAAGAAGGGGAAAGAGTATGCTGCTATACTTAGC
TCCAGCAATCCTAATGCTAAAGGAAGTATTGCTATGGAACATTACAGTGAAACTCTTAAC
AAGTTCTATGAAATGTTTGGGGTTAAAAAACAGGCAAAACTCGCAGAACTTGCTTAG
>OQ507127_108DOT22S_Croatia
ATGTCTAAGGTTAAGCTCACTAAGGAAAACATTGTTGCTTTGTTGACACAAGGCAAAGAC
CTTGAGTTTGAGGAAGATCAGAATCTGGTAGCATTCAACTTCAAGACTTTTTGTCTGGAA
AACCTTGACCAGATCAAAAAGATGAGTGTTATTTCATGTCTGACATTCCTGAAGAATCGT
CAGAGCATAATGAAGGTTATTAAGCAAAGTGATTTTACTTTTGGTAAAATTACCATAAAG
AAAACTTCAGACAGGATTGGAGCCACTGACATGACCTTCAGAAGGCTTGATAGCTTGATC
AGGGTCAGGCTTGTTGAGGAAACTGGGAATTCCGAGAATCTCAATACTATCAAATCTAAG
ATTGCTTCCCACCCTTTGATTCAAGCCTATGGATTACCTCTTGATGATGCAAAGTCTGTG
AGGCTTGCCATAATGCTGGGAGGTAGCTTACCTCTTATTGCTTCAGTTGATAGCTTTGAA
ATGATCAGTGTTGTCTTGGCTATATATCAGGATGCAAAATACAAGGACCTTGGGATCGAC
CCAAAAAAGTATGACACCAGGGAAGCCTTAGGGAAAGTTTGCACTGTGCTGAAAAGCAAA
GCATTTGAAATGAATGAAGATCAGGTGAAGAAGGGGAAAGAGTATGCTGCTATACTTAGC
TCCAGCAATCCTAATGCTAAAGGAAGTATTGCTATGGAACATTACAGTGAAACTCTTAAC
AAGTTCTATGAAATGTTTGGGGTTAAAAAACAGGCAAAACTCGCAGAACTTGCTTAG
>OQ534340_106DOT22S_Croatia
ATGTCTAAGGTTAAGCTCACTAAGGAAAACATTGTTGCTTTGTTGACACAAGGCAAAGAC
CTTGAGTTTGAGGAAGATCAGAATCTGGTAGCATTCAACTTCAAGACTTTTTGTCTGGAA
AACCTTGACCAGATCAAAAAGATGAGTGTTATTTCATGTCTGACATTCCTGAAGAATCGT
CAGAGCATAATGAAGGTTATTAAGCAAAGTGATTTTACTTTTGGTAAAATTACCATAAAG
AAAACTTCAGACAGGATTGGAGCCACTGACATGACCTTCAGAAGGCTTGATAGCTTGATC
AGGGTCAGGCTTGTTGAGGAAACTGGGAATTCCGAGAATCTCAATACTATCAAATCTAAG
ATTGCTTCCCACCCTTTGATTCAAGCCTATGGATTACCTCTTGATGATGCAAAGTCTGTG
AGGCTTGCCATAATGCTGGGAGGTAGCTTACCTCTTATTGCTTCAGTTGATAGCTTTGAA
ATGATCAGTGTTGTCTTGGCTATATATCAGGATGCAAAATACAAGGACCTTGGGATCGAC
CCAAAAAAGTATGACACCAGGGAAGCCTTAGGGAAAGTTTGCACTGTGCTGAAAAGCAAA
GCATTTGAAATGAATGAAGATCAGGTGAAGAAGGGGAAAGAGTATGCTGCTATACTTAGC
TCCAGCAATCCTAATGCTAAAGGAAGTATTGCTATGGAACATTACAGTGAAACTCTTAAC
AAGTTCTATGAAATGTTTGGGGTTAAAAAACAGGCAAAACTCGCAGAACTTGCTTAG
>OQ534349_104DOT22S_Croatia
ATGTCTAAGGTTAAGCTCACTAAGGAAAACATTGTTGCTTTGTTGACACAAGGCAAAGAC
CTTGAGTTTGAGGAAGATCAGAATCTGGTAGCATTCAACTTCAAGACTTTTTGTCTGGAA
AACCTTGACCAGATCAAAAAGATGAGTGTTATTTCATGTCTGACATTCCTGAAGAATCGT
CAGAGCATAATGAAGGTTATTAAGCAAAGTGATTTTACTTTTGGTAAAATTACCATAAAG
AAAACTTCAGACAGGATTGGAGCCACTGACATGACCTTCAGAAGGCTTGATAGCTTGATC
AGGGTCAGGCTTGTTGAGGAAACTGGGAATTCCGAGAATCTCAATACTATCAAATCTAAG
ATTGCTTCCCACCCTTTGATTCAAGCCTATGGATTACCTCTTGATGATGCAAAGTCTGTG
AGGCTTGCCATAATGCTGGGAGGTAGCTTACCTCTTATTGCTTCAGTTGATAGCTTTGAA
ATGATCAGTGTTGTCTTGGCTATATATCAGGATGCAAAATACAAGGACCTTGGGATCGAC
CCAAAAAAGTATGACACCAGGGAAGCCTTAGGGAAAGTTTGCACTGTGCTGAAAAGCAAA
GCATTTGAAATGAATGAAGATCAGGTGAAGAAGGGGAAAGAGTATGCTGCTATACTTAGC
TCCAGCAATCCTAATGCTAAAGGAAGTATTGCTATGGAACATTACAGTGAAACTCTTAAC
AAGTTCTATGAAATGTTTGGGGTTAAAAAACAGGCAAAACTCGCAGAACTTGCTTAG
>MG989675_PepCal_22_Italy
ATGTCTAAGGTTAAGCTCACTAAGGAAAGCATTGTTGCTTTGTTGACACAAGGCAAAGAC
CTTGAGTTTGAGGAAGATCAGAATCTGGTAGCATTCAACTTCAAGACTTTTTGTCTGGAA
AACCTTGACCAGATCAAAAAGATGAGTGTTATTTCATGTCTGACATTCCTGAAGAATCGT
CAGAGCATAATGAAGGTTATTAAGCAAAGTGATTTTACTTTTGGTAAAATTACCATAAAG
AAAACTTCAGACAGGATTGGAGCCACTGACATGACCTTCAGAAGGCTTGATAGCTTGATC
AGGGTCAGGCTTGTTGAGGAAACTGGGAATTCCGAGAATCTCAATACTATCAAATCTAAG
ATTGCTTCCCACCCTTTGATTCAAGCCTATGGATTACCTCTTGATGATGCAAAGTCTGTG
AGGCTTGCCATAATGCTGGGAGGTAGCTTACCTCTTATTGCTTCAGTCGATAGCTTTGAG
ATGATCAGTGTTGTCTTGGCTATATATCAGGATGCAAAATACAAGGACCTTGGGATCGAC
CCAAAGAAGTATGACACCAGAGAAGCCTTAGGGAAAGTTTGCACTGTGCTGAAAAGCAAA
GCATTTGAAATGAATGAAGATCAGGTGAAGAAGGGGAAAGAGTATGCTGCTATACTTAGC
TCCAGCAATCCTAATGCTAAAGGAAGTATTGCTATGGAACATTACAGTGAAACTCTTAAC
AAGTTTTATGAAATGTTTGGGGTTAAGAAACAGGCAAAACTCGCAGAACTTGCTTAA
>XXXXXX_52STT21S_Croatia
ATGTCTAAGGTTAAGCTCACTAAGGAAAGCATTGTTGCTTTGTTGACACAAGGCAAAGAC
CTTGAGTTTGAGGAAGATCAGAATCTGGTAGCATTCAACTTCAAGACTTTTTGTCTGGAA
AACCTTGACCAGATCAAAAAGATGAGTGTTATTTCATGTCTGACATTCCTGAAGAATCGT
CAGAGCATAATGAAGGTTATTAAGCAAAGTGATTTTACTTTTGGTAAAATTACCATAAAG
AAAACTTCAGACAGGATTGGAGCCACTGACATGACCTTCAGAAGGCTTGATAGCTTGATC
AGGGTCAGGCTTGTTGAGGAAACTGGGAATTCCGAGAATCTCAATACTATCAAATCTAAG
ATTGCTTCCCATCCTTTGATTCAAGCCTATGGATTACCTCTTGATGATGCAAAGTCTGTG
AGGCTTGCCATAATGCTGGGAGGTAGCTTACCTCTTATTGCTTCAGTCGATAGCTTTGAA
ATGATCAGTGTTGTCTTGGCTATATATCAGGATGCAAAATACAAGGACCTTGGGATCGAC
CCAAAAAAGTATGACACCAGGGAAGCCTTAGGGAAAGTTTGCACTGTGCTGAAAAGCAAA
GCATTTGAAATGAATGAAGATCAGGTGAAGAAGGGGAAAGAGTATGCTGCTATACTTAGC
TCCAGCAATCCTAATGCTAAAGGAAGTATTGCTATGGAACATTACAGTGAAACTCTTAAC
AAGTTCTATGAAATGTTTGGGGTTAAAAAACAGGCAAAACTCGCAGAACTTGCTTAA
>PV09294_D-P2-24_Slovenia
ATGTCTAAGGTTAAGCTCACTAAGGAAAGCATTGTTGCTTTGTTGACACAAGGCAAAGAC
CTTGAGTTTGAAGAAGATCAGAATCTGGTAGCATTCAACTTCAAGACTTTTTGTCTGGAA
AACCTTGACCAGATCAAAAAGATGAGTGTTATTTCATGTCTGACATTCCTGAAGAATCGT
CAGAGCATAATGAAGGTTATTAAGCAAAGTGATTTTACTTTTGGTAAAATTACCATAAAG
AAAACTTCAGACAGGATTGGAGCCACTGACATGACCTTCAGAAGGCTTGATAGCTTGATC
AGGGTCAGGCTTGTTGAGGAAACTGGGAATTCCGAGAATCTCAATACTATCAAATCTAAG
ATTGCTTCCCACCCTTTGATTCAAGCCTATGGATTACCTCTTGATGATGCAAAGTCTGTG
AGGCTTGCCATAATGCTGGGAGGTAGCTTACCTCTTATTGCTTCAGTCGATAGCTTTGAA
ATGATCAGTGTTGTCTTGGCTATATATCAGGATGCAAAATACAAGGACCTTGGGATCGAC
CCAAAAAAGTATGACACCAGGGAAGCCTTAGGGAAAGTTTGCACTGTGCTGAAAAGCAAA
GCATTTGAAATGAATGAAGATCAGGTGAAGAAGGGGAAAGAGTATGCTGCTATACTTAGC
TCCAGCAATCCTAATGCTAAAGGAAGTATTGCTATGGAACATTACAGTGAAACTCTTAAC
AAGTTCTATGAAATGTTTGGGGTTAAAAAACAGGCAAAACTCGCAGAACTTGCTTAA
>OL471963_TUR20SW_Slovenia
ATGTCTAAGGTTAAGCTCACTAAGGAAAGCATTGTTGCTTTGTTGACACAAGGCAAAGAC
CTTGAGTTTGAGGAAGATCAGAATCTGGTAGCATTCGACTTCAAGACTTTTTGTCTGGAA
AACCTTGACCAGATCAAAAAGATGAGTGTTATTTCATGTCTGACATTCCTGAAGAATCGT
CAGAGCATAATGAAGGTTATTAAGCAAAGTGATTTTACTTTTGGTAAAATTACCATAAAG
AAAACTTCAGACAGGATTGGAGCCACTGACATGACCTTCAGAAGGCTTGATAGCTTGATC
AGGGTCAGGCTTGTTGAGGAAACTGGGAATTCCGAGAATCTCAATACTATCAAATCTAAG
ATTGCTTCCCACCCTTTGATTCAAGCCTATGGATTACCTCTTGATGATGCAAAGTCTGTG
AGGCTTGCCATAATGCTGGGAGGTAGCTTACCTCTTATTGCTTCAGTCGATAGCTTTGAA
ATGATCAGTGTTGTCTTGGCTATATATCAGGATGCAAAATACAAGGACCTTGGGATCGAC
CCAAAGAAGTATGACACCAGGGAAGCCTTAGGGAAAGTTTGCACTGTGCTGAAAAGCAAA
GCATTTGAAATGAATGAAGATCAGGTGAAGAAGGGGAAAGAGTATGCTGCTATACTTAGC
TCCAGCAATCCTAATGCTAAAGGAAGTATTGCTATGGAACATTACAGTGAAACTCTTAAC
AAGTTCTATGAAATGTTTGGGGTTAAAAAACAGGCAAAACTCGCAGAACTTGCTTAA
>OL471960_TUR20ST3_Slovenia
ATGTCTAAGGTTAAGCTCACTAAGGAAAGCATTGTTGCTTTGTTGACACAAGGCAAAGAC
CTTGAGTTTGAGGAAGATCAGAATCTGGTAGCATTCGACTTCAAGACTTTTTGTCTGGAA
AACCTTGACCAGATCAAAAAGATGAGTGTTATTTCATGTCTGACATTCCTGAAGAATCGT
CAGAGCATAATGAAGGTTATTAAGCAAAGTGATTTTACTTTTGGTAAAATTACCATAAAG
AAAACTTCAGACAGGATTGGAGCCACTGACATGACCTTCAGAAGGCTTGATAGCTTGATC
AGGGTCAGGCTTGTTGAGGAAACTGGGAATTCCGAGAATCTCAATACTATCAAATCTAAG
ATTGCTTCCCACCCTTTGATTCAAGCCTATGGATTACCTCTTGATGATGCAAAGTCTGTG
AGGCTTGCCATAATGCTGGGAGGTAGCTTACCTCTTATTGCTTCAGTCGATAGCTTTGAA
ATGATCAGTGTTGTCTTGGCTATATATCAGGATGCAAAATACAAGGACCTTGGGATCGAC
CCAAAGAAGTATGACACCAGGGAAGCCTTAGGGAAAGTTTGCACTGTGCTGAAAAGCAAA
GCATTTGAAATGAATGAAGATCAGGTGAAGAAGGGGAAAGAGTATGCTGCTATACTTAGC
TCCAGCAATCCTAATGCTAAAGGAAGTATTGCTATGGAACATTACAGTGAAACTCTTAAC
AAGTTCTATGAAATGTTTGGGGTTAAAAAACAGGCAAAACTCGCAGAACTTGCTTAA
>OL471957_TUR20ST2_Slovenia
ATGTCTAAGGTTAAGCTCACTAAGGAAAGCATTGTTGCTTTGTTGACACAAGGCAAAGAC
CTTGAGTTTGAGGAAGATCAGAATCTGGTAGCATTCGACTTCAAGACTTTTTGTCTGGAA
AACCTTGACCAGATCAAAAAGATGAGTGTTATTTCATGTCTGACATTCCTGAAGAATCGT
CAGAGCATAATGAAGGTTATTAAGCAAAGTGATTTTACTTTTGGTAAAATTACCATAAAG
AAAACTTCAGACAGGATTGGAGCCACTGACATGACCTTCAGAAGGCTTGATAGCTTGATC
AGGGTCAGGCTTGTTGAGGAAACTGGGAATTCCGAGAATCTCAATACTATCAAATCTAAG
ATTGCTTCCCACCCTTTGATTCAAGCCTATGGATTACCTCTTGATGATGCAAAGTCTGTG
AGGCTTGCCATAATGCTGGGAGGTAGCTTACCTCTTATTGCTTCAGTCGATAGCTTTGAA
ATGATCAGTGTTGTCTTGGCTATATATCAGGATGCAAAATACAAGGACCTTGGGATCGAC
CCAAAGAAGTATGACACCAGGGAAGCCTTAGGGAAAGTTTGCACTGTGCTGAAAAGCAAA
GCATTTGAAATGAATGAAGATCAGGTGAAGAAGGGGAAAGAGTATGCTGCTATACTTAGC
TCCAGCAATCCTAATGCTAAAGGAAGTATTGCTATGGAACATTACAGTGAAACTCTTAAC
AAGTTCTATGAAATGTTTGGGGTTAAAAAACAGGCAAAACTCGCAGAACTTGCTTAA
>OL471954_TUR20ST1_Slovenia
ATGTCTAAGGTTAAGCTCACTAAGGAAAGCATTGTTGCTTTGTTGACACAAGGCAAAGAC
CTTGAGTTTGAGGAAGATCAGAATCTGGTAGCATTCGACTTCAAGACTTTTTGTCTGGAA
AACCTTGACCAGATCAAAAAGATGAGTGTTATTTCATGTCTGACATTCCTGAAGAATCGT
CAGAGCATAATGAAGGTTATTAAGCAAAGTGATTTTACTTTTGGTAAAATTACCATAAAG
AAAACTTCAGACAGGATTGGAGCCACTGACATGACCTTCAGAAGGCTTGATAGCTTGATC
AGGGTCAGGCTTGTTGAGGAAACTGGGAATTCCGAGAATCTCAATACTATCAAATCTAAG
ATTGCTTCCCACCCTTTGATTCAAGCCTATGGATTACCTCTTGATGATGCAAAGTCTGTG
AGGCTTGCCATAATGCTGGGAGGTAGCTTACCTCTTATTGCTTCAGTCGATAGCTTTGAA
ATGATCAGTGTTGTCTTGGCTATATATCAGGATGCAAAATACAAGGACCTTGGGATCGAC
CCAAAGAAGTATGACACCAGGGAAGCCTTAGGGAAAGTTTGCACTGTGCTGAAAAGCAAA
GCATTTGAAATGAATGAAGATCAGGTGAAGAAGGGGAAAGAGTATGCTGCTATACTTAGC
TCCAGCAATCCTAATGCTAAAGGAAGTATTGCTATGGAACATTACAGTGAAACTCTTAAC
AAGTTCTATGAAATGTTTGGGGTTAAAAAACAGGCAAAACTCGCAGAACTTGCTTAA
>PV092092_D-K4-21_Slovenia
ATGTCTAAGGTTAAGCTCACTAAGGAAAGCATTGTTGCTTTGTTGACACAAGGCAAAGAC
CTTGAGTTTGAGGAAGATCAGAATCTGGTAGCATTCAACTTCAAGACTTTTTGTCTGGAA
AACCTTGACCAGATCAAAAAGATGAGTGTTATTTCATGTCTGACATTCCTGAAGAATCGT
CAGAGCATAATGAAGGTTATTAAGCAAAGTGATTTTACTTTTGGTAAAATTACCATAAAG
AAAACTTCAGACAGGATTGGAGCCACTGACATGACTTTCAGAAGGCTTGATAGCTTGATC
AGGGTCAGGCTTGTTGAGGAAACTGGGAATTCCGAGAATCTCAATACTATCAAATCTAAG
ATTGCTTCCCACCCTTTGATTCAAGCCTATGGATTACCTCTTGATGATGCAAAGTCTGTG
AGGCTTGCCATAATGCTGGGAGGTAGCTTACCTCTTATTGCTTCAGTTGATAGCTTTGAG
ATGATCAGTGTTGTCTTGGCTATATATCAGGATGCAAAATACAAGGACCTTGGGATCGAC
CCAAAGAAGTATGACACCAGGGAAGCCTTAGGGAAAGTTTGCACTGTGCTGAAAAGCAAA
GCATTTGAAATGAATGAAGATCAGGTGAAGAAGGGGAAAGAGTATGCTGCTATACTTAGC
TCCAGCAATCCTAATGCTAAAGGAAGTATTGCTATGGAACATTACAGTGAAACTCTTAAC
AAGTTCTATGAAATGTTTGGGGTTAAAAAACAGGCAAAACTCGCAGAACTTGCTTAA
>PV092093_D-K5-21_Slovenia
ATGTCTAAGGTTAAGCTCACTAAGGAAAGCATTGTTGCTTTGTTGACACAAGGCAAAGAC
CTTGAGTTTGAGGAAGATCAGAATTTGGTAGCATTCAACTTCAAGACTTTTTGTCTGGAA
AACCTTGACCAGATCAAAAAGATGAGTGTTATTTCATGTCTGACATTCCTGAAGAATCGT
CAGAGCATAATGAAGGTTATTAAGCAAAGTGATTTTACTTTTGGTAAAATTACCATAAAG
AAAACTTCAGACAGGATTGGAGCCACTGACATGACCTTCAGAAGGCTTGATAGCTTGATC
AGGGTCAGGCTTGTTGAGGAAACTGGGAATTCCGAGAATCTCAATACTATCAAATCTAAG
ATTGCTTCCCACCCTTTGATTCAAGCCTATGGATTACCTCTTGATGATGCAAAGTCTGTG
AGGCTTGCCATAATGCTGGGAGGTAGCTTACCTCTTATTGCTTCAGTCGATAGCTTTGAG
ATGATCAGTGTTGTCTTGGCTATATATCAGGATGCAAAATACAAGGACCTTGGGATCGAC
CCAAAGAAGTATGACACCAGGGAAGCCTTAGGGAAAGTTTGCACTGTGCTGAAAAGCAAA
GCATTTGAAATGAATGAAGATCAGGTGAAGAAGGGGAAAGAGTATGCTGCTATACTTAGC
TCCAGCAATCCTAATGCTAAAGGAAGTATTGCTATGGAACATTACAGTGAAACTCTTAAC
AAGTTCTATGAAATGTTTGGGGTTAAAAAACAGGCAAAACTCGCAGAACTTGCTTAA
>PV092091_D-K3-21_Slovenia
ATGTCTAAGGTTAAGCTCACTAAGGAAAGCATTGTTGCTTTGTTGACACAAAGCAAAGAC
CTTGAGTTTGAGGAAGATCAGAATCTGGTAGCATTCAACTTCAAGACTTTTTGTCTGGAA
AACCTTGACCAGATCAAAAAGATGAGTGTTATTTCATGTCTGACATTCCTGAAGAATCGT
CAGAGCATAATGAAGGTTATTAAGCAAAGTGATTTTACTTTTGGTAAAATTACCATAAAG
AAAACTTCAGACAGGATTGGAGCCACTGACATGACCTTCAGAAGGCTTGATAGCTTGATC
AGGGTCAGGCTTGTTGAGGAAACTGGGAATTCCGAGAATCTCAATACTATCAAATCTAAG
ATTGCTTCCCACCCTTTGATTCAAGCCTATGGATTACCTCTTGATGATGCAAAGTCTGTG
AGGCTTGCCATAATGCTGGGAGGTAGCTTACCTCTTATTGCTTCAGTCGATAGCTTTGAG
ATGATCAGTGTTGTCTTGGCTATATATCAGGATGCAAAATACAAGGACCTTGGGATCGAC
CCAAAGAAGTATGACACCAGGGAAGCCTTAGGGAAAGTTTGCACTGTGCTGAAAAGCAAA
GCATTTGAAATGAATGAAGATCAGGTGAAGAAGGGGAAAGAGTATGCTGCTATACTTAGC
TCCAGCAATCCTAATGCTAAAGGAAGTATTGCTATGGAACATTACAGTGAAACTCTTAAC
AAGTTCTATGAAATGTTTGGGGTTAAAAAACAGGCAAAACTCGCAGAACTTGCTTAA
>PV09295_D-P10-22_Slovenia
ATGTCTAAGGTTAAGCTCACTAAGGAAAGCATTGTTGCTTTGTTGACACAAGGCAAAGAC
CTTGAGTTTGAGGAAGATCAGAATCTGGTAGCATTCAACTTCAAGACTTTTTGTCTGGAA
AACCTTGACCAGATCAAAAAGATGAGTGTTATTTCATGTCTGACATTCCTGAAGAATCGT
CAGAGCATAATGAAGGTTATTAAGCAAAGTGATTTTACTTTTGGTAAAATTACCATAAAG
AAAACTTCAGACAGGATTGGAGCCACTGACATGACCTTCAGAAGGCTTGATAGCTTGATC
AGGGTCAGGCTTGTTGAGGAAACTGGGAATTCCGAGAATCTCAATACTATCAAATCTAAG
ATTGCTTCCCACCCTTTGATTCAAGCCTATGGATTACCTCTTGATGATGCAAAGTCTGTG
AGGCTTGCCATAATGCTGGGAGGTAGCTTACCTCTTATTGCTTCAGTCGATAGCTTTGAG
ATGATCAGTGTTGTCTTGGCTATATATCAGGATGCAAAATACAAGGACCTTGGGATCGAC
CCAAAGAAGTATGACACCAGGGAAGCCTTAGGGAAAGTTTGCACTGTGCTGAAAAGCAAA
GCATTTGAAATGAATGAAGATCAGGTGAAGAAGGGGAAAGAGTATGCTGCTATACTTAGC
TCCAGCAATCCTAATGCTAAAGGAAGTATTGCTATGGAACATTACAGTGAAACTCTTAAC
AAGTTCTATGAAATGTTTGGGGTTAAAAAACAGGCAAAACTCGCAGAACTTGCTTAA
>PV092090_D599-20_Slovenia
ATGTCTAAGGTTAAGCTCACTAAGGAAAGCATTGTTGCTTTGTTGACACAAGGCAAAGAC
CTTGAGTTTGAGGAAGATCAGAATCTGGTAGCATTCAACTTCAAGACTTTTTGTCTGGAA
AACCTTGACCAGATCAAAAAGATGAGTGTTATTTCATGTCTGACATTCCTGAAGAATCGT
CAGAGCATAATGAAGGTTATTAAGCAAAGTGATTTTACTTTTGGTAAAATTACCATAAAG
AAAACTTCAGACAGGATTGGAGCCACTGACATGACCTTCAGAAGGCTTGATAGCTTGATC
AGGGTCAGGCTTGTTGAGGAAACTGGGAATTCCGAGAATCTCAATACTATCAAATCTAAG
ATTGCTTCCCACCCTTTGATTCAAGCCTATGGATTACCTCTTGATGATGCAAAGTCTGTG
AGGCTTGCCATAATGCTGGGAGGTAGCTTACCTCTTATTGCTTCAGTCGATAGCTTTGAG
ATGATCAGTGTTGTCTTGGCTATATATCAGGATGCAAAATACAAGGACCTTGGGATCGAC
CCAAAGAAGTATGACACCAGGGAAGCCTTAGGGAAAGTTTGCACTGTGCTGAAAAGCAAA
GCATTTGAAATGAATGAAGATCAGGTGAAGAAGGGGAAAGAGTATGCTGCTATACTTAGC
TCCAGCAATCCTAATGCTAAAGGAAGTATTGCTATGGAACATTACAGTGAAACTCTTAAC
AAGTTCTATGAAATGTTTGGGGTTAAAAAACAGGCAAAACTCGCAGAACTTGCTTAA
>PV092089_D474-20_Slovenia
ATGTCTAAGGTTAAGCTCACTAAGGAAAGCATTGTTGCTTTGTTGACACAAGGCAAAGAC
CTTGAGTTTGAGGAAGATCAGAATCTGGTAGCATTCAACTTCAAGACTTTTTGTCTGGAA
AACCTTGACCAGATCAAAAAGATGAGTGTTATTTCATGTCTGACATTCCTGAAGAATCGT
CAGAGCATAATGAAGGTTATTAAGCAAAGTGATTTTACTTTTGGTAAAATTACCATAAAG
AAAACTTCAGACAGGATTGGAGCCACTGACATGACCTTCAGAAGGCTTGATAGCTTGATC
AGGGTCAGGCTTGTTGAGGAAACTGGGAATTCCGAGAATCTCAATACTATCAAATCTAAG
ATTGCTTCCCACCCTTTGATTCAAGCCTATGGATTACCTCTTGATGATGCAAAGTCTGTG
AGGCTTGCCATAATGCTGGGAGGTAGCTTACCTCTTATTGCTTCAGTCGATAGCTTTGAG
ATGATCAGTGTTGTCTTGGCTATATATCAGGATGCAAAATACAAGGACCTTGGGATCGAC
CCAAAGAAGTATGACACCAGGGAAGCCTTAGGGAAAGTTTGCACTGTGCTGAAAAGCAAA
GCATTTGAAATGAATGAAGATCAGGTGAAGAAGGGGAAAGAGTATGCTGCTATACTTAGC
TCCAGCAATCCTAATGCTAAAGGAAGTATTGCTATGGAACATTACAGTGAAACTCTTAAC
AAGTTCTATGAAATGTTTGGGGTTAAAAAACAGGCAAAACTCGCAGAACTTGCTTAA
>PV092087_262-20_Slovenia
ATGTCTAAGGTTAAGCTCACTAAGGAAAGCATTGTTGCTTTGTTGACACAAGGCAAAGAC
CTTGAGTTTGAGGAAGATCAGAATCTGGTAGCATTCAACTTCAAGACTTTTTGTCTGGAA
AACCTTGACCAGATCAAAAAGATGAGTGTTATTTCATGTCTGACATTCCTGAAGAATCGT
CAGAGCATAATGAAGGTTATTAAGCAAAGTGATTTTACTTTTGGTAAAATTACCATAAAG
AAAACTTCAGACAGGATTGGAGCCACTGACATGACCTTCAGAAGGCTTGATAGCTTGATC
AGGGTCAGGCTTGTTGAGGAAACTGGGAATTCCGAGAATCTCAATACTATCAAATCTAAG
ATTGCTTCCCACCCTTTGATTCAAGCCTATGGATTACCTCTTGATGATGCAAAGTCTGTG
AGGCTTGCCATAATGCTGGGAGGTAGCTTACCTCTTATTGCTTCAGTCGATAGCTTTGAG
ATGATCAGTGTTGTCTTGGCTATATATCAGGATGCAAAATACAAGGACCTTGGGATCGAC
CCAAAGAAGTATGACACCAGGGAAGCCTTAGGGAAAGTTTGCACTGTGCTGAAAAGCAAA
GCATTTGAAATGAATGAAGATCAGGTGAAGAAGGGGAAAGAGTATGCTGCTATACTTAGC
TCCAGCAATCCTAATGCTAAAGGAAGTATTGCTATGGAACATTACAGTGAAACTCTTAAC
AAGTTCTATGAAATGTTTGGGGTTAAAAAACAGGCAAAACTCGCAGAACTTGCTTAA
>PV092088_D473-20_Slovenia
ATGTCTAAGGTTAAGCTCACTAAGGAAAGCATTGTTGCTTTGTTGACACAAGGCAAAGAC
CTTGAGTTTGAGGAAGATCAGAATCTGGTAGCATTCAACTTCAAGACTTTTTGTCTGGAA
AACCTTGACCAGATCAAAAAGATGAGTGTTATTTCATGTCTGACATTCCTGAAGAATCGT
CAGAGCATAATGAAGGTTATTAAGCAAAGTGATTTTACTTTTGGTAAAATTACCATAAAG
AAAACTTCAGACAGGATTGGAGCCACTGACATGACCTTCAGAAGGCTTGATAGCTTGATC
AGGGTCAGGCTTGTTGAGGAAACTGGGAATTCCGAGAATCTCAATACTATCAAATCTAAG
ATTGCTTCCCACCCTTTGATTCAAGCCTATGGATTACCTCTTGATGATGCAAAGTCTGTG
AGGCTTGCCATAATGCTGGGAGGTAGCTTACCTCTTATTGCTTCAGTCGATAGCTTTGAG
ATGATCAGTGTTGTCTTGGCTATATATCAGGATGCAAAATACAAGGACCTTGGGATCGAC
CCAAAGAAGTATGACACCAGGGAAGCCTTAGGGAAAGTTTGCACTGTGCTGAAAAGCAAA
GCATTTGAAATGAATGAAGATCAGGTGAAGAAGGGGAAAGAGTATGCTGCTATACTTAGC
TCCAGCAATCCTAATGCTAAAGGAAGTATTGCTATGGAACATTACAGTGAAACTCTTAAC
AAGTTCTATGAAATGTTTGGGGTTAAAAAACAGGCAAAACTCGCAGAACTTGCTTAA
>OL471951_PLE20ST3_Slovenia
ATGTCTAAGGTTAAGCTCACTAAGGAAAGCATTGTTGCTTTGTTGACACAAGGCAAAGAC
CTTGAGTTTGAGGAAGATCAGAATCTGGTAGCATTCAACTTCAAGACTTTTTGTCTGGAA
AACCTTGACCAGATCAAAAAGATGAGTGTTATTTCATGTCTGACATTCCTGAAGAATCGT
CAGAGCATAATGAAGGTTATTAAGCAAAGTGATTTTACTTTTGGTAAAATTACCATAAAG
AAAACTTCAGACAGGATTGGAGCCACTGACATGACCTTCAGAAGGCTTGATAGCTTGATC
AGGGTCAGGCTTGTTGAGGAAACTGGGAATTCCGAGAATCTCAATACTATCAAATCTAAG
ATTGCTTCCCACCCTTTGATTCAAGCCTATGGATTACCTCTTGATGATGCAAAGTCTGTG
AGGCTTGCCATAATGCTGGGAGGTAGCTTACCTCTTATTGCTTCAGTCGATAGCTTTGAG
ATGATCAGTGTTGTCTTGGCTATATATCAGGATGCAAAATACAAGGACCTTGGGATCGAC
CCAAAGAAGTATGACACCAGGGAAGCCTTAGGGAAAGTTTGCACTGTGCTGAAAAGCAAA
GCATTTGAAATGAATGAAGATCAGGTGAAGAAGGGGAAAGAGTATGCTGCTATACTTAGC
TCCAGCAATCCTAATGCTAAAGGAAGTATTGCTATGGAACATTACAGTGAAACTCTTAAC
AAGTTCTATGAAATGTTTGGGGTTAAAAAACAGGCAAAACTCGCAGAACTTGCTTAA
>OL471948_PLE20ST2_Slovenia
ATGTCTAAGGTTAAGCTCACTAAGGAAAGCATTGTTGCTTTGTTGACACAAGGCAAAGAC
CTTGAGTTTGAGGAAGATCAGAATCTGGTAGCATTCAACTTCAAGACTTTTTGTCTGGAA
AACCTTGACCAGATCAAAAAGATGAGTGTTATTTCATGTCTGACATTCCTGAAGAATCGT
CAGAGCATAATGAAGGTTATTAAGCAAAGTGATTTTACTTTTGGTAAAATTACCATAAAG
AAAACTTCAGACAGGATTGGAGCCACTGACATGACCTTCAGAAGGCTTGATAGCTTGATC
AGGGTCAGGCTTGTTGAGGAAACTGGGAATTCCGAGAATCTCAATACTATCAAATCTAAG
ATTGCTTCCCACCCTTTGATTCAAGCCTATGGATTACCTCTTGATGATGCAAAGTCTGTG
AGGCTTGCCATAATGCTGGGAGGTAGCTTACCTCTTATTGCTTCAGTCGATAGCTTTGAG
ATGATCAGTGTTGTCTTGGCTATATATCAGGATGCAAAATACAAGGACCTTGGGATCGAC
CCAAAGAAGTATGACACCAGGGAAGCCTTAGGGAAAGTTTGCACTGTGCTGAAAAGCAAA
GCATTTGAAATGAATGAAGATCAGGTGAAGAAGGGGAAAGAGTATGCTGCTATACTTAGC
TCCAGCAATCCTAATGCTAAAGGAAGTATTGCTATGGAACATTACAGTGAAACTCTTAAC
AAGTTCTATGAAATGTTTGGGGTTAAAAAACAGGCAAAACTCGCAGAACTTGCTTAA
>DQ376178_P105_Italy
ATGTCTAAGGTTAAGCTCACTAAGGAAAGCATTGTTGCTTTGTTGACACAAGGCAAAGAC
CTTGAGTTTGAGGAAGATCAGAATCTGGTAGCATTCAACTTCAAGACTTTTTGTCTGGAA
AACCTTGACCAGATCAAAAAGATGAGTGTTATTTCATGTCTGACATTCCTGAAGAATCGT
CAGAGCATAATGAAGGTTATTAAGCAAAGTGATTTTACTTTTGGTAAAATTACCATAAAG
AAAACTTCAGACAGGATTGGAGCCACTGACATGACCTTCAGAAGGCTTGATAGCTTGATC
AGGGTCAGGCTTGTTGAGGAAACTGGGAATTCCGAGAATCTCAATACTATCAAATCTAAG
ATTGCTTCCCACCCTTTGATTCAAGCCTATGGATTACCTCTTGATGATGCAAAGTCTGTG
AGGCTTGCCATAATGCTGGGAGGTAGCTTACCTCTTATTGCTTCAGTCGATAGCTTTGAG
ATGATCAGTGTTGTCTTGGCTATATATCAGGATGCAAAATACAAGGACCTTGGGATCGAC
CCAAAGAAGTATGACACCAGGGAAGCCTTAGGGAAAGTTTGCACTGTGCTGAAAAGCAAA
GCATTTGAAATGAATGAAGATCAGGTGAAGAAGGGGAAAGAGTATGCTGCTATACTTAGC
TCCAGCAATCCTAATGCTAAAGGAAGTATTGCTATGGAACATTACAGTGAAACTCTTAAC
AAGTTCTATGAAATGTTTGGGGTTAAAAAACAGGCAAAACTCGCAGAACTTGCTTAA
>MG989673_PepCal10_Italy
ATGTCTAAGGTTAAGCTCACTAAGGAAAGCATTGTTGCTTTGTTGACACAAGGCAAAGAC
CTTGAGTTTGAGGAAGATCAGAATCTGGTAGCATTCAACTTCAAGACTTTTTGTCTGGAA
AACCTTGACCAGATCAAAAAGATGAGTGTTATTTCATGTCTGACATTCCTGAAGAATCGT
CAGAGCATAATGAAGGTTATTAAGCAAAGTGATTTTACTTTTGGTAAAATTACCATAAAG
AAAACTTCAGACAGGATTGGAGCCACTGACATGACCTTCAGAAGGCTTGATAGCTTGATC
AGGGTCAGGCTTGTTGAGGAAACTGGGAATTCCGAGAATCTCAATACTATCAAATCTAAG
ATTGCTTCCCACCCTTTGATTCAAGCCTATGGATTACCTCTTGATGATGCAAAGTCTGTG
AGGCTTGCCATAATGCTGGGAGGTAGCTTACCTCTTATTGCTTCAGTCGATAGCTTTGAG
ATGATCAGTGTTGTCTTGGCTATATATCAGGATGCAAAATACAAGGACCTTGGGATCGAC
CCAAAGAAGTATGACACCAGGGAAGCCTTAGGGAAAGTTTGCACTGTGCTGAAAAGCAAA
GCATTTGAAATGAATGAAGATCAGGTGAAGAAGGGGAAAGAGTATGCTGCTATACTTAGC
TCCAGCAATCCTAATGCTAAAGGAAGTATTGCTATGGAACATTACAGTGAAACTCTTAAC
AAGTTCTATGAAATGTTTGGGGTTAAAAAACAGGCAAAACTCGCAGAACTTGCTTAA
>MW293976_YI_South_Korea
ATGTCTAAGGTTAAGCTCACTAAGGAAAGCATTGTTGCTTTGTTGACACAAGGCAAAGAC
CTTGAATTTGAGGAAGATCAGAATTTGGTAGCATTCAACTTCAAGACTTTTTGTCTGGAA
AACCTTGACCAGATCAAAAAGATGAGCGTTATTTCATGTCTGACATTCCTGAAGAATCGC
CAGAGCATAATGAAGGTTATTAAGCAAAGTGATTTTACTTTTGGTAAAATTACCATAAAG
AAAACTTCAGACAGGATTGGAGCCACTGACATGACCTTCAGAAGGCTTGATAGCTTGATC
AGGGTCAGGCTTGTTGAGGAAACTGGGAATTCTGAGAATCTCAATACTATCAAATCTAAG
ATTGCTTCCCACCCTTTGATTCAAGCCTATGGATTACCTCTTGATGATGCAAAATCTGTG
AGGCTTGCCATAATGCTGGGAGGTGGCTTACCTCTTATTGCTTCAGTTGATAGCTTTGAG
ATGATCAGTGTTGTCTTGGCTATATATCAGGATGCAAAATACAAGGATCTCGGGATCGAC
CCAAAGAAGTATGACACTAGGGAAGCCTTAGGAAAAGTTTGCACTGTGCTGAAAAGCAAA
GCATTTGAAATGAATGAAGATCAGGTGAAGAAGGGGAAAGAGTATGCCGCTATACTTAGC
TCCAGCAATCCTAATGCTAAAGGGAGTATTGCTATGGAACATTACAGTGAAACTCTTAAC
AAGTTTTATGAAATGTTTGGGGTTAAAAAACAGGCAAAACTCACAGAACTTGCTTAA
>LC549181_P1_South_Korea
ATGTCTAAGGTTAAGCTCACTAAGGAAAGCATTGTTGCTTTGTTGACACAAGGCAAAGAC
CTTGAGTTTGAGGAAGATCAGAATCTGGTAGCATTCAACTTCAAGACTTTTTGTCTGGAA
AACCTTGACCAGATCAAAAAGATGAGCGTTATTTCATGTCTGACATTCCTGAAGAATCGT
CAGAGCATAATGAAGGTTATTAAGCAGAGTGATTTTACTTTTGGTAAAATTACCATAAAG
AAAACTTCAGACAGGATTGGAGCCACTGACATGACCTTCAGAAGGCTTGATAGCTTGATC
AGGGTCAGGCTTGTTGAGGAAACTGGGAATTCAGAGAATCTCAATACTATCAAATCTAAG
ATTGCTTCCCACCCTTTGATCCAAGCCTATGGATTACCTCTTGATGATGCAAAGTCTGTG
AGGCTTGCCATAATGCTGGGAGGTAGCTTACCTCTTATTGCTTCAGTTGATAGCTTTGAG
ATGATCAGTGTTGTCTTGGCTATATATCAGGATGCAAAATACAAGGACCTCGGGATCGAC
CCAAAGAAGTATGACACCAGGGAAGCTTTAGGAAAAGTTTGCACTGTGCTGAAAAGCAAA
GCATTTGAGATGAATGAAGATCAGGTGAAGAAGGGGAAAGAGTATGCTGCTATACTTAGC
TCCAGCAATCCTAATGCTAAAGGAAGTATTGCTATGGAACATTACAGTGAAACTCTGAAC
AAGTTCTACGAGATGTTTGGGGTTAAAAAACAGGCAAAACTCACAGAACTTGCTTAA
>MN493848_TSWV-BJFC-Ze_China
ATGTCTAAGGTTAAGCTCACTAAGGAAAGCATTGTTGCTTTGTTGACACAAGGCAAAGAC
CTTGAGTTTGAGGAAGATCAGAATTTGGTAGCATTCAACTTCAAGACTTTTTGTCTGGAA
AACCTTGACCAGATCAAAAAGATGAGCGTTATTTCATGTCTGACATTCCTGAAGAATCGC
CAGAGCATAATGAAGGTTATTAAGCAAAGTGATTTTACTTTTGGTAAAATTACCATAAAG
AAAACTTCAGACAGGATTGGAGCCACTGACATGACCTTCAGAAGGCTTGATAGCTTGATC
AGGGTCAGGCTTGTTGAGGAAACTGGGAATTCTGAGAATCTCAATACTATCAAATCTAAG
ATTGCTTCCCACCCTTTGATTCAAGCCTATGGATTACCTCTTGATGATGCAAAATCTGTG
AGGCTTGCCATAATGCTGGGAGGTAGCTTACCTCTTATTGCTTCAGTTGATAGCTTTGAG
ATGATCAGTGTTGTCTTGGCTATATATCAGGATGCAAAATACAAGGACCTCGGGATCGAC
CCAAAGAAGTATGACACCAGGGAAGCTTTAGGAAAAGTTTGCACTGTGCTGAAAAGCAAA
GCATTTGAGATGAATGAAGATCAGGTGAAGAAGGGGAAAGAGTATGCTGCTATACTTAGC
TCCAGCAATCCTAATGCTAAAGGAAGTATTGCTATGGAACATTACAGTGAAACTCTTAAC
AAGTTCTATGAAATGTTTGGGGTTAAAAAACAGGCAAAACTCACAGAACTTGCTTAA
>KP008134_PVR_Spain
ATGTCTAAGGTTAAGCTCACTAAGGAAAGCATTGTTGCTTTGTTGACACAAGGCAAAGAC
CTTGAGTTTGAGGAAGATCAGAATCTGGTAGCATTCAACTTCAAGACTTTTTGTCTGGAA
AACCTTGACCAGATCAAAAAGATGAGCGTTATTTCATGTCTGACATTCCTGAAGAATCGT
CAGAGCATAATGAAGGTTATTAAGCAGAGTGATTTTACTTTTGGTAAAATTACCATAAAG
AAAACTTCAGACAGGATTGGAGCCACTGACATGACCTTCAGAAGGCTTGATAGCTTGATC
AGGGTCAGGCTTGTTGAGGAAACTGGGAATTCTGAGAATCTCAATACTATCAAATCTAAG
ATTGCTTCCCACCCTTTGATTCAAGCCTATGGATTACCTCTCGATGATGCAAAGTCTGTG
AGGCTTGCCATAATGCTGGGAGGTAGCTTACCTCTTATTGCTTCAGTTGATAGCTTTGAG
ATGATCAGTGTTGTCTTGGCTATATATCAGGATGCAAAATACAAGGACCTCGGGATCGAC
CCAAAGAAGTATGACACCAGGGAAGCTTTAGGAAAAGTTTGCACTGTGCTGAAAAGCAAA
GCATTTGAGATGAATGAAGATCAGGTGAAGAAGGGGAAAGAGTATGCTGCTATACTTAGC
TCCAGCAATCCTAATGCTAAAGGAAGTATTGCTATGGAACATTACAGTGAAACTCTTAAC
AAGTTCTATGAGATGTTTGGGGTTAAAAAGCAGGCAAAACTCGCAGAACTTGCTTAA
>KP008129_LL-N.05_Spain
ATGTCTAAGGTTAAGCTCACTAAGGAAAGCATTGTTGCTTTGTTGACACAAGGCAAAGAC
CTTGAGTTTGAGGAAGATCAGAATCTGGTAGCATTCAACTTCAAGACTTTTTGTCTTGAA
AACCTTGACCAGATTAAAAAGATGAGCGTTATTTCATGTCTGACATTCCTGAAGAATCGT
CAGAGCATAATGAAGGTTATTAAGCAGAGTGATTTTACTTTTGGTAAAATTACCATAAAG
AAAACTTCAGACAGGATTGGAGCCACTGACATGACCTTCAGAAGGCTTGATAGCTTGATC
AGGGTCAGGCTTGTTGAGGAAACTGGGAATTCTGAGAATCTCAATACTATCAAATCTAAG
ATTGCTTCCCACCCTTTGATTCAAGCCTATGGATTACCTCTTGATGATGCAAAGTCTGTG
AGGCTTGCCATAATGCTGGGAGGTAGCTTACCTCTTATTGCTTCAGTTGATAGCTTTGAG
ATGATCAGTGTTGTCTTGGCTATATATCAGGATGCAAAATACAAGGACCTCGGGATCGAC
CCAAAGAAGTATGACACCAGGGAAGCTTTAGGAAAAGTTTGCACTGTGCTGAAAAGCAAA
GCATTTGAGATGAATGAAGATCAGGTGAAGAAGGGGAAAGAGTATGCTGCTATACTTAGC
TCCAGCAATCCTAATGCTAAAGGAAGTATTGCTATGGAACATTACAGTGAAACTCTTAAC
AAGTTCTATGAAATGTTTGGGGTTAAAAAACAGGCAAAACTCACAGAACTTGCTTAA
>MG025804_TSWV-QLD2_Australia
ATGTCTAAGGTTAAGCTCACTAAGGAAAACATTGTTGCTTTGTTGACACAAGGCAAAGAC
CTTGAGTTTGAGGAAGATCAGAATCTGATAGCATTCAACTTCAAGACTTTTTGTCTGGAA
AACCTAGACCAGATCAAGAAGATGAGTGTTATTTCATGTCTGACATTCCTGAAGAATCGT
CAGAGTATAATGAAGGTTATTAAACAAAGTGATTTTACTTTTGGTAAAATTACCATAAAG
AAAACTTCAGACAGGATTGGAGCCAAAGACATGACCTTCAGAAGGCTTGATAGCTTGATC
AGGGTCAGGCTTGTAGAGGAAACTGGGAATTCTGAGAATCTCAACACTATCAAATCTAAG
ATTGCTTCCCACCCTTTGATTCAAGCCTATGGATTACCTCTTGATGATGCAAAGTCTGTG
AGGCTTGCCATAATGCTGGGAGGTAGCTTACCTCTTATTGCTTCAGTTGATAGCTTTGAG
ATGATCAGTGTTGTCTTGGCTATATATCAGGATGCAAAATACAAAGACCTCGGGATTGAC
CCAAAGAAGTATGACACCAAGGAAGCCTTGGGAAAAGTTTGCACTGTGCTGAAAAGCAAA
GCATTTGAAATGAATGAAGATCAGGTGAAGAAAGGGAAAGAGTATGCTGCTATACTCAGC
TCCAGCAATCCTAATGCTAAAGGAAGTGTTGCTATGGAACATTACAGCGAAACTCTTAAC
AAGTTCTATGAAATGTTCGGGGTTAAAAAACAGGCAAAACTCACAGAACTTGCTTAA
>KT717693_TSWV-QLD1_Australia
ATGTCTAAGGTTAAGCTCACTAAGGAAAACATTGTTGCTTTGTTGACACAAGGCAAAGAC
CTTGAGTTTGAGGAAGATCAGAATCTGATAGCATTCAACTTCAAGACTTTTTGTCTGGAA
AACCTAGACCAGATCAAGAAGATGAGTGTTATTTCATGTCTGACATTCCTGAAGAATCGT
CAGAGTATAATGAAGGTTATTAAACAAAGTGATTTTACTTTTGGTAAAATTACCATAAAG
AAAACTTCAGACAGGATTGGAGCCAAAGACATGACCTTCAGAAGGCTTGATAGCTTGATC
AGGGTCAGGCTTGTAGAGGAAACTGGGAATTCTGAGAATCTCAACACTATCAAATCTAAG
ATTGCTTCCCACCCTTTGATTCAAGCCTATGGATTACCTCTTGATGATGCAAAGTCTGTG
AGGCTTGCCATAATGCTGGGAGGTAGCTTACCTCTTATTGCTTCAGTTGATAGCTTTGAG
ATGATCAGTGTTGTCTTGGCTATATATCAGGATGCAAAATACAAAGACCTCGGGATTGAC
CCAAAGAAGTATGACACCAAGGAAGCCTTAGGGAAAGTTTGCACTGTGCTGAAAAGCAAA
GCATTTGAAATGAATGAAGATCAGGTGAAGAAAGGGAAAGAGTATGCTGCTATACTCAGC
TCCAGCAATCCTAATGCTAAAGGAAGTGTTGCTATGGAACATTACAGCGAAACTCTTAAC
AAGTTCTATGAAATGTTCGGGGTTAAAAAACAGGCAAAACTCACAGAACTTGCTTAA
>KY250490_LK-1_South_Africa
ATGTCTAAGGTTAAGCTCACTAAGGAAAACATTGTTGCTTTGTTGACACAAGGCAAAGAC
CTTGAATTTGAGGAAGATCAGAATCTGGTAGCATTCAACTTCAAGACTTTTTGCCTGGAA
AACCTCGACCAGATCAAGAAGATGAGCGTTATTTCATGTCTGACATTCCTGAAGAATCGT
CAGAGTATAATGAAGGTTATTAAACAAAGTGATTTTACTTTTGGTAAAATTACCATAAAG
AAAACTTCAGACAGGATTGGAGCCACTGACATGACCTTCAGAAGGCTTGATAGCTTGATC
AGGGTCAGGCTTGTAGAGGAAACTGGGAATTCTGAGAATCTCAATATTATCAAATCTAAG
ATTGCTTCCCACCCTTTGATTCAAGCCTATGGATTACCTCTTGATGATGCAAAGTCTGTG
AGGCTTGCCATAATGCTGGGAGGTAGCTTACCTCTTATTGCTTCAGTTGATAGCTTTGAG
ATGATCAGTGTTGTCTTAGCTATATATCAGGATGCAAAATACAAAGACCTCGGGATTGAC
CCAAAGAAGTATGACACCAGAGAAGCCTTGGGGAAAGTTTGCACTGTGCTGAAAAGCAAA
GCATTTGACATGAATGAAGATCAGGTGAAGAAAGGAAAAGAGTATGCTGCTATACTTAGC
TCCAGCAATCCTAATGCTAAAGGAAGTGTTGCTATGGAACATTACAGTGAAACTCTTAAC
AAGTTCTATGAAATGTTCGGGGTTAAAAAACAGGCAAAACTTGCAGAACTTGCTTAA
>MG989674_PepCal_12_Italy
ATGTCTAAGGTTAAGCTCACTAAGGAAAGCATTGTTGCTTTGTTGACACAAGGCAAAGAC
CTTGAGTTTGAGGAAGATCAGAATCTGGTAGCATTCAACTTCAAGACTTTTTGTCTGGAA
AACCTCGACCAGATCAAGAAGATGAGCGTTATTTCATGTCTGACATTCCTGAAGAATCGT
CAGAGTATAATGAAGGTTATTAAACAAAGTGATTTTACTTTTGGTAAAATTACCATAAAG
AAAACTTCAGACAGGATTGGAGCCACTGACATGACCTTCAGAAGGCTTGATAGCTTGATC
AGGGTCAGGCTTGTAGAGGAAACTGGGAATTCTGAGAATCTCAATACTATCAAATCTAAG
ATTGCTTCCCACCCTTTGATTCAAGCCTATGGATTACCTCTTGATGATGCAAAGTCTGTG
AGGCTTGCCATAATGCTGGGAGGTAGTTTACCTCTTATTGCTTCTGTTGATAGCTTTGAG
ATGATCAGTGTTGTCTTGGCTATATATCAGGATGCAAAATACAAAGACCTCGGGATTGAC
CCAAAGAAGTATGACACCAGAGAAGCCTTAGGAAAAGTTTGCACTGTGCTGAAAAGCAAA
GCATTTGAAATGAATGAAGATCAGGTGAAGAAAGGGAAAGAGTATGCTGCTATACTCAGC
TCCAGCAATCCTAATGCTAAAGGAAGTATTGCTATGGAACATTACTGTGAAACTCTTAAC
AAGATCTATGAAATGTTCGGGGTTAAAAAACAGGCAAAACTCGCAGGAGTTGCTTAA
>MG989676_PepCal_24_Italy
ATGTCTAAGGTTAAGCTCACTAAGGAAAGCATTGTTGCTTTGTTGACACAAGGCAAAGAC
CTTGAGTTTGAGGAAGATCAGAATCTGGTAGCATTCAACTTCAAGACTTTTTGTCTGGAA
AACCTCGACCAGATCAAGAAGATGAGCGTTATTTCATGTCTGACATTCCTGAAGAATCGT
CAGAGTATAATGAAGGTTATTAAACAAAGTGATTTTACTTTTGGTAAAATTACCATAAAG
AAAACTTCAGACAGGATTGGAGCCACTGACATGACCTTCAGAAGGCTTGATAGCTTGATC
AGGGTCAGGCTTGTAGAGGAAACTGGGAATTCTGAGAATCTCAATACTATCAAATCTAAG
ATTGCTTCCCACCCTTTGATTCAAGCCTATGGATTACCTCTTGATGATGCAAAGTCTGTG
AGGCTTGCCATAATGCTGGGAGGTAGTTTACCTCTTATTGCTTCTGTTGATAGCTTTGAG
ATGATCAGTGTTGTCTTGGCTATATATCAGGATGCAAAATACAAAGACCTCGGGATTGAC
CCAAAGAAGTATGACACCAGAGAAGCCTTAGGAAAAGTTTGCACTGTGCTGAAAAGCAAA
GCATTTGAAATGAATGAAGATCAGGTGAAGAAAGGGAAAGAGTATGCTGCTATACTCAGC
TCCAGCAATCCTAATGCTAAAGGAAGTATTGCTATGGAACATTACAGTGAAACTCTTAAC
AAGATCTATGAAATGTTCGGGGTTAAAAAACAGGCAAAACTCGCAGGAGTTGCTTAA
>MK692930_TswvTRPep_Turkey
ATGTCTAAGGTTAAGCTCACTAAGGAAAGCATTGTTGCTTTGTTGACACAAGGCAAAGAC
CTTGAGTTTCAGGAAGATCAGAATCTGGTAGCATTCAACTTCAAGACTTTTTGTCTGGAA
AACCTCGACCAGATCAAGAAGATGAGCATTATTTCATGTCTGACATTCCTGAAGAATCGT
CAGAGTATAATGAAGGTTATTAAACAAAGTGATTTTACTTTTGGTAAAATTACCATAAAG
AAAACTTCAGACAGGATTGGAGCCACTGACATGACCTTCAGAAGGCTTGATAGCTTGATC
AGGGTTAGGCTTGTAGAGGAAACTGGGAGTTCTGAGAATCTCAATACTATCAAATCTAAG
ATTGCTTCCCACCCTTTGATTCAAGCCTATGGATTACCTCTTGATGATGCAAAGTCTGTG
AGGCTTGCCATAATGCTGGGAGGTAGCTTACCTCTTATTGCTTCAGTTGATAGCTTTGAG
ATGATCAGTGTTGTCTTGGCTATATATCAGGATGCAAAATACAAAGACCTCGGGATTGAC
CCAAAGAAGTATGACACCAGAGAAGCCTTAGGAAAAGTTTGCACTGTGCTGAAAAGCAAA
GCATTTGAAATGAATGAAGATCAGGTGAAGAAAGGGAAAGAGTATGCTGCTATACTCAGC
TCCAGCAATCCTAATGCTAAAGGAAGTATTGCTATGGAACATTACAGTGAAACTCTTAAC
AAGTTCTATGAAATGTTCGGGGTTAAAAAACAGGCAAAACTCGCAGAACTTGCTTAA
>KP008131_Pujol1TL3_Spain
ATGTCTAAGGTTAAGCTCACTAAGGAAAGCATTGTTGCTTTGTTGACACAAGGCAAAGAC
CTTGAGTTTGAGGAAGATCAGAATCTGGTAGCATTCAACTTCAAGACTTTTTGTCTGGAA
AACCTCGACCAGATCAAGAAGATGAGCATTATTTCATGTCTGACATTCCTGAAGAATCGT
CAGAGTATAATGAAGGTTATTAAACAAAGTGATTTTACTTTTGGTAAAATTACCATAAAG
AAAACTTCAGACAGGATTGGAGCCATTGACATGACCTTCAGAAGGCTTGATAGCTTGATC
AGGGTTAGGCTTGTAGAGGAAACTGGGAGTTCTGAGAATCTCAATACTATCAAATCTAAG
ATTGCTTCCCACCCTTTGATTCAAGCCTATGGATTACCTCTTGATGATGCAAAGTCTGTG
AGGCTTGCCATAATGCTGGGAGGTAGCTTACCTCTTATTGCTTCAGTTGATAGCTTTGAG
ATGATCAGTGTTGTCTTGGCTATATATCAGGATGCAAAATACAAAGACCTCGGGATTGAC
CCAAAGAAGTATGACACCAGAGAAGCCTTAGGAAAAGTTTGCACTGTGCTGAAAAGCAAA
GCATTTGAAATGAATGAAGATCAGGTGAAGAAAGGGAAAGAGTATGCTGCTATACTCAGC
TCCAGCAATCCTAATGCTAAAGGAAGTATTGCTATGGAACATTACAGTGAAACTCTTAAC
AAGTTCTATGAAATGTTCGGGGTTAAAAAACAGGCAAAACTCGCAGAACTTGCTTAA
>HQ830187_p202/3WT_Italy
ATGTCTAAGGTTAAGCTCACTAAGGAAAGCATTGTTGCTTTGTTGACACAAGGCAAAGAC
CTTGAGTTTGAGGAAGATCAGAATCTGGTAGCATTCAACTTCAAGACTTTTTGTCTGGAA
AACCTCGACCAGATCAAGAAGATGAGCGTTATTTCATGTCTGACATTCCTGAAGAATCGT
CAGAGTATAATGAAGGTTATTAAACAAAGTGATTTTACTTTTGGTAAAATTACCATAAAG
AAAACTTCAGACAGGATTGGAGCCACTGACATGACCTTCAGAAGGCTTGATAGCTTGATC
AGGGTCAGGCTTGTAGAGGAAACTGGGAATTCTGAGAATCTCAATACTATCAAATCTAAG
ATTGCTTCCCACCCTTTGATTCAAGCCTATGGATTACCTCTTGATGATGCAAAGTCTGTG
AGGCTTGCCATAATGCTGGGAGGTAGCTTACCTCTTATTGCTTCAGTTGATAGCTTTGAG
ATGATCAGTGTTGTCTTGGCTATATATCAGGATGCAAAATACAAAGACCTCGGGATTGAC
CCAAAGAAGTATGACACCAGAGAAGCCTTAGGAAAAGTTTGCACTGTGCTGAAAAGCAAA
GCATTTGAAATGAATGAAGATCAGGTGAAGAAAGGAAAAGAGTATGCTGCTATACTCAGC
TCCAGCAATCCTAATGCTAAAGGAAGTATTGCTATGGAACATTACAGTGAAACTCTTAAC
AAGTTCTATGAAATGTTCGGGGTTAAAAAACAGGCAAAACTCGCAGAACTTGCTTGA
>KC261976_TSWV-18_South_Korea
ATGTCTAAGGTTAAGCTCACTAAGGAAAACATTGTTGCTTTGTTGACACAAGGCAAAGAC
CTTGAATTTGAGGAAAATCAGAATCTGGTAGCATTCAACTTCAAGACTTTTTGTCTAGAA
AACCTTGACCAGATCAAGAAGATGAGCATTATTTCATGTCTGACATTTCTGAAGAATCGT
CAGAGTATAATGAAGGTCATTAAGCAAAGTGATTTTACTTTTGGTAAAATTACCATAAAG
AAAACTTCAGACAGGATTGGAGCCACTGACATGACCTTCAGAAGGCTTGATAGCTTAATC
AGGGTCAGGCTTGTCGAGGAAACTGGAAATTCTGAGAATCTCAATACTATCAAATCTAAG
ATTGCTTCTCACCCTTTGATTCAAGCTTATGGATTACCTCTTGATGATGCGAAGTCTGTG
AGGCTTGCCATAATGCTGGGAGGTAGCTTACCTCTTATTGCTTCAGTTGATAGCTTTGAA
ATGATCAGTGTTGTCTTGGCTATATATCAGGATGCAAAATACAAAGACCTCGGGATCGAT
CCAAAGAAGTATGACACAAAGGAAGCCTTAGGGAAAGTTTGCACTGTGCTGAAAAGCAAA
GCATTTGAAATGAATGAAGATCAGGTTAAGAAAGGGAAAGAGTATGCTGCTATACTTAGT
TCCAGCAATCCTAATGCTAAAGGAAGTGTTGCTATGGAACATTACAGTGAAACTCTTAAC
AAGTTCTATGAGATGTTCGGGGTTAAAAAACAGGCAAAACTTGCAGAACTTGCTTAA
>HM581939_Pepper1_CY-CN_South_Korea
ATGTCTAAGGTTAAGCTCACTAAGGAAAACATTGTTGCTTTGTTGACACAAGGCAAAGAC
CTTGAATTTGAGGAAAATCAGAATCTGGTAGCATTCAACTTCAAGACTTTTTGTCTAGAA
AACCTTGACCAGATCAAGAAGATGAGCATTATTTCATGTCTGACATTTCTGAAGAATCGT
CAGAGTATAATGAAGGTCATTAAGCAAAGTGATTTTACTTTTGGTAAAATTACCATAAAG
AAAACTTCAGACAGGATTGGAGCCACTGACATGACCTTCAGAAGGCTTGATAGCTTAATC
AGGGTCAGGCTTGTCGAGGAAACTGGAAATTCTGAGAATCTCAATACTATCAAATCTAAG
ATTGCTTCTCACCCTTTGATTCAAGCTTATGGATTACCTCTTGATGATGCGAAGTCTGTG
AGGCTTGCCATAATGCTGGGAGGTAGCTTACCTCTTATTGCTTCAGTTGATAGCTTTGAA
ATGATCAGTGTTGTCTTGGCTATATATCAGGATGCAAAATACAAAGACCTCGGGATCGAT
CCAAAGAAGTATGACACAAAGGAAGCCTTAGGAAAAGTTTGCACTGTGCTGAAAAGCAAA
GCATTTGAAATGAATGAAGATCAGGTTAAGAAAGGGAAAGAGTATGCTGCTATACTTAGT
TCCAGCAATCCTAATGCTAAAGGAAGTATTGCTATGGAACATTACAGTGAAACTCTTAAC
AAGTTCTATGAAATGTTCGGGGTTAAAAAACAGGCAAAACTTGCAGAACTTGCTTAA
>JN664252_CG-1_China
ATGTCTAAGGTTAAGCTCACTAAGGAAAACATTGTTGCTTTGTTGACACAAGGCAAAGAT
CTTGAATTTGAAGAAGATCAGAATCTGGTAGCATTTAACTTCAAGACTTTTTGTCTGGAA
AACCTTGACCAGATCAAGAAGATGAGCATTATTTCATGTCTGACATTCCTGAAGAATCGT
CAGAGTATAATGAAGGTTATTAAGCAAAGTGATTTTACTTTTGGCAAAATCACTATAAAG
AAAACTTCAGACAGGATTGGAGCCACTGACATGACCTTCAGAAGGCTTGATAGCTTGATC
AGGGTCAGGCTTGTCGAGGAAACTGGGAATTCTGAGAATCTCAATACTATCAAATCTAAG
ATTGCTTCTCACCCTCTGATTCAAGCCTATGGATTACCTCTTGATGATGCAAAGTCTGTG
AGGCTTGCCATAATGCTGGGAGGTAGCTTACCTCTTATTGCTTCAGTTGATAGCTTTGAG
ATGATCAGTGTTGTCTTGGCTATATATCAGGATGCAAAATACAAAGACCTCGGGATCGAT
CAAAAGAAGTATGACACCAGGGAAGCCTTAGGAAAAGTTTGCACTGTGCTAAAAAGCAAA
GCATTTGAAATGAATGAAGATCAGGTGAAGAAAGGGAAAGAGTATGCTGCTATACTTAGC
TCCAGCAATCCTAATGCTAAAGGAAGTATTGCTATGGAACATTACAGTGAAACTCTTAAC
AAGTTCTATGAAATGTTCGGGGTTAAAAAGCAGGCAAAACTCGCAGAACTTGCTTGA
>KM657115_YNta_China
ATGTCTAAGGTTAAGCTCACTAAGGAAAACATTGTTGCTTTGTTGACACAAGGCAAAGAT
CTTGAATTTGAAGAAGATCAGAATCTGGTAGCATTTAACTTCAAGACTTTTTGTCTGGAA
AACCGTGACCAGATCAAGAAGATGAGCATTATTCCATGTCTGACATTCCTGAAGAATCGT
CAGAGTATAATGAAGGTTATTAAGCAAAGTGATTTTACTTTTGGCAAAATCACTATAAAG
AAAACTTCAGACAGGATTGGAGCCACTGACATGACCTTCAGAAGGCTTGATAGCTTGATC
AGGGTCAGGCTTGTCGAGGAAACTGGGAATTCTGAGAATCTCAATACTATCAAATCTAAG
ATTGCTTCTCACCCTCTGATTCAAGCCTATGGATTACCTCTTGATGATGCAAAGTCTGTG
AGGCTTGCCATAATGCTGGGAGGTAGCTTACCTCTTATTGCTTCAGTTGATAGCTTTGAG
ATGATCAGTGTTGTCTTGGCTATATATCAGGATGCAAAATACAAAGACCTCGGGATCGAT
CCAAAGAAGTATGACACCAGGGAAGCCTTAGGAAAAGTTTGCACTGTGCTAAAAAGCAAA
GCATTTGAAATGAATGAAGATCATGTGAAGAAAGGGAAAGAGTATGCTGCTATACTTAGC
TCCAGCAATCCTAATGCTAAAGGAAGTATTGCTATGGAACATTACAGTGAAACTCTTAAC
AAGTTCTATGAAATGTTCGGAGTTAAAAAACAGGCAAAACTTGCAGAACTTGCTTAA
>KM365066_WA7_Australia
ATGTCTAAGGTTAAGCTCACTAAGGAAAACATTGTTGCTTTGTTGACACAAGGCAAAGAC
CTTGAATTTGAGGAAGATCAGAATCTGGTAGCATTCAACTTCAAGACTTTTTGTCTGGAA
AACCTTGACCAGATCAAGAAGATGAGCATTATTTCATGTCTGACGTTCCTAAAGAATCGT
CAGAGTATAATGAAGGTTATTAAGCAAAGTGATTTTACTTTTGGTAAAATTACCATAAAG
AAAACTTCAGACAGGATTGGAGCCACTGACATGACCTTCAGAAGGCTTGATAGCTTGATC
AGGGTCAGGCTTGTCGAGGAAACTGGGAATTCTGAGAATCTCAATACTATCAAATCTAAG
ATTGCTTCTCACCCTTTGATTCAAGCCTATGGATTACCTCTTGATGATGCAAAGTCTGTG
AGGCTTGCCATAATGCTGGGAGGTAGCTTACCTCTTATTGCTTCAGTTGATAGCTTTGAG
ATGATCAGTGTTGTCTTGGCTATATATCAGGATGCAAAATACAAAGACCTCGGGATCGAC
CCAAAGAAGTATGACACCAAGGAAGCCTTAGGAAAAGTTTGCACTGTGCTGAAAAGCAAA
GCATTTGAAATGAATGAAGATCAGGTGAAGAAAGGAAAAGAGTATGCTGCTATACTTAGC
TCCAGCAATCCTAATGCTAAAGGAAGTATTGCTATGGAACATTACAGTGAAACTCTTAAC
AAGTTCTATGAAATGTTTGGGGTTAAAAAACAGGCAAAACTTGCAGAACTTGCTTAA
>MG983519_Lazio17_Italy
ATGTCTAAGGTTAAGCTCACTAAGGAAAACATTGTTGCTTTGTTGACACAAGGCAAAGAT
CTTGAATTTGAGGAAGATCAGAATCTGGTAGCATTCAACTTCAAGACTTTTTGTCTGGAA
AACCTTGACCAGATCAAGAAGATGAGCATTATTTCATGTCTGACATTCCTGAAGAATCGT
CAGAGTATAATGAAGGTTATTAAGCAAAGTGATTTTACTTTTGGTAAAATTACCATAAAG
AAAACTTCAGACAGGATTGGAGCCACTGACATGACCTTCAGAAGGCTTGATAGCTTGATC
AGGGTCAGGCTTGTCGAGGAAACTGGGAATTCTGAGAATCTTAATACCATCAAATCTAAG
ATTGCTTCTCACCCTTTGATTCAAGCCTATGGATTACCTCTTGATGATGCAAAGTCTGTG
AGGCTTGCCATAATGCTGGGAGGTAGCTTACCTCTTATTGCTTCAGTTGATAGCTTTGAG
ATGATCAGTGTTGTCTTGGCTATATATCAGGATGCAAAATACAAAGACCTCGGGATTGAT
CCAAAAAAGTATGACACCAGGGAAGCCTTAGGAAAAGTTTGCACTGTGCTAAAAAGCAAA
GCATTTGAAATGAATGAAGATCAGGTGAAGAAAGGGAAAGAGTATGCTGCTATACTTGGC
TCCAGCAATCCTAATGCTAAAGGAAGTATTGCTATGGAACATTTCGGAGAAATCTGTAAC
AAATTCTATGAAATGTTCGGGGTTAAAAAACAGGCAAAACTTGCAGAACTTGCTTAA
>MF159062_BR_South_Korea
ATGTCTAAGGTTAAGCTCACTAAGGAAAACATTGTTGCTTTGTTGACACAAAGCAAAGAT
CTTGAATTTGAGGAAGATCAGAATCTGGTAGCATTCAACTTCAAGACTTTTTGTCTGGAA
AACCTTGACCAGATCAAGAAGATGAGCATTATTTCATGTCTGACATTCCTGAAGAATCGT
CAGAGTATAATGAAGGTTATTAAGCAAAGTGATTTTACTTTTGGTAAAATTACCATAAAG
AAAACTTCAGACAGGATTGGAGCCACTGACATGACCTTCAGAAGGCTTGATAGCTTGATC
AGGGTCAGGCTTGTCGAGGAAACCGGGAATTCTGAGAATCTCAATACTATCAAATCTAAG
ATTGCTTCTCACCCTTTGATCCAAGCCTATGGATTACCTCTTGATGATGCAAAGTCTGTG
AGGCTTGCCATAATGCTGGGAGGTAGCTTACCTCTTATTGCTTCAGTTGATAGCTTTGAG
ATGATCAGTGTTGTCTTGGCTATATATCAGGATGCAAAATACAAAGACCTCGGGATCGAT
CCAAAAAAGTATGACACCAGGGAAGCCCTAGGAAAAGTTTGCACTGTGCTAAAAAGCAAA
GCATTTGAAATGAATGAAGATCAGGTGAAGAAAGGGAAAGAGTATGCTGCTATACTTAGC
TCCAGCAATCCTAATGCTAAAGGAAGTATTGCTATGGAACATTACAGTGAAACTCTTAAC
AAGTTCTATGAAATGTTCGGGGTTAAAAAACAGGCAAAACTTGCAGAACTTGCTTAA
>MF159063_CY_South_Korea
ATGTCTAAGGTTAAGCTCACTAAGGAAAACATTGTTGCTTTGTTGACACAAGGCAAAGAT
CTTGAATTTGAGGAAGATCAGAATCTGGTAGCATTCAACTTCAAGACTTTTTGTCTGGAA
AACCTTGACCAGATCAAGAAGATGAGCATTATTTCATGTCTGACATTCCTGAAGAATCGT
CAGAGCATAATGAAGGTTATTAAGCAAAGTGATTTTACTTTTGGTAAAATTACCATAAAG
AAAACTTCAGACAGGATTGGAGCCACTGACATGACCTTCAGAAGGCTTGATAGCTTGATC
AGGGTCAGACTTGTTGAGGAAACTGGGAATTCTGAGAATCTTAATACTATCAAATCTAAG
ATTGCTTCTCACCCTTTGATTCAAGCCTATGGATTACCTCTTGATGATGCAAAGTCTGTG
AGGCTTGCCATAATGCTGGGAGGTAGCTTACCTCTCATTGCTTCCGTTGATAGCTTTGAG
ATGATCAGTGTTGTCTTGGCTATATATCAGGATGCAAAATACAAAGACCTCGGGATCGAT
CCAAAGAAGTATGACACCAGGGAAGCTTTAGGGAAAGTTTGCACTGTGCTAAAAAGCAAA
GCATTTGAAATGAATGAAGATCAGGTGAAGAAAGGGAAAGAGTATGCTGCTATACTTGGC
TCCAGCAATCCTAATGCTAAAGGAAGTATTGCTATGGAACATTACAGTGAAACTCTTAAC
AAGTTCTATGAAATGTTCGGGGTTAAAAAACAGGCAAAACTTGCAGAACTTGCTTAA
>MG983521_Tarquinia_Italy
ATGTCTAAGGTTAAGCTCACTAAGGAAAACATTGTTGCTTTGTTGACACAAGGCAAAGAT
CTTGAATTTGAGGAAGATCAGAATCTGGTAGCATTCAACTTCAAGACTTTTTGTCTGGAA
AACCTTGACCAGATCAAGAAGATGAGCATTATTTCATGTCTGACATTCCTGAAGAATCGT
CAGAGTATAATGAAGGTTATTAAGCAAAGTGATTTTACTTTTGGTAAAATTACCATAAAG
AAAACTTCAGACAGGATTGGAGCCACTGACATGACCTTCAGAAGGCTTGATAGCTTGATC
AGGGTCAGGCTTGTCGAGGAAACTGGGAATTCTGAGAATCTTAATACCATCAAATCTAAG
ATTGCTTCTCACCCTTTGATTCAAGCCTATGGATTACCTCTTGATGATGCAAAGTCTGTG
AGGCTTGCCATAATGCTGGGAGGTAGCTTACCTCTTATTGCTTCAGTTGATAGCTTTGAG
ATGATCAGTGTTGTCTTGGCTATATATCAGGATGCAAAATACAAAGACCTCGGGATTGAT
CCAAAAAAGTATGACACCAGGGAAGCCTTAGGAAAAGTTTGCACTGTGCTAAAAAGCAAA
GCATTTGAAATGAATGAAGATCAGGTGAAGAAAGGGAAAGAGTATGCTGCTATACTTGGC
TCCAGCAATCCTAATGCTAAAGGAAGTATTGCTATGGAACATTACAGTGAAACTCTTAAC
AAATTCTATGAAATGTTCGGGGTTAAAAAACAGGCAAAACTTGCAGAACTTGCTTAA
>MW293979_WJ_South_Korea
ATGTCTAAAGTTAAGCTCACTAAGGAAAACATTGTTGCTTTGTTGACACAAGGCAAAGAT
CTTGAATTTGAGGAAGATCAGAATCTGGTAGCATTCAACTTCAAGACTTTTTGTCTGGAA
AACCTTGACCAGATCAAGAAGATGAGCATTATTTCATGTCTGACATTCCTGAAGAATCGT
CAGAGTATAATGAAGGTTATTAAGCAAAGTGATTTTACTTTTGGTAAAATTACCATAAAG
AAAACTTCAGACAGGATTGGAGCCACTGACATGACCTTCAGAAGGCTTGATAGCTTGATC
AGGGTCAGGCTTGTCGAGGAAACTGGGAATTCTGAGAATCTTAATACTATCAAATCTAAG
ATTGCTTCTCACCCTTTGATTCAAGCCTATGGATTACCTCTTGATGATGCAAAGTCTGTG
AGGCTTGCCATAATGCTGGGAGGTAGCTTACCTCTTATTGCTTCAGTTGATAGCTTTGAG
ATGATCAGTGTTGTCTTGGCTATATATCAGGATGCAAAATACAAAGACCTCGGGATCGAT
CCAAAGAAATATGACACCAGGGAAGCCTTAGGAAAAGTTTGCACTGTGCTAAAAAGCAAA
GCATTTGAAATGAATGAAGATCAGGTGAAGAAAGGGAAAGAGTATGCTGCTATACTTGGC
TCCAGCAATCCTAATGCTAAAGGAAGTATTGCTATGGAACATTACAGTGAAACTCTTAAC
AAGTTCTATGAGATGTTCGGGGTTAAAAAACAGGCAAAACTTGCAGAACTTGCTTAA
>LC273307_TSWV-HJ_South_Korea
ATGTCTAAAGTTAAGCTCACTAAGGAAAACATTGTTGCTTTGTTGACACAAGGCAAAGAT
CTTGAATTTGAGGAAGATCAGAATCTGGTAGCATTCAACTTCAAGACTTTTTGTCTGGAA
AACCTTGACCAGATCAAGAAGATGAGCATTATTTCATGTCTGACATTCCTGAAGAATCGT
CAGAGTATAATGAAGGTTATTAAGCAAAGTGATTTTACTTTTGGTAAAATTACCATAAAG
AAAACTTCAGACAGGATTGGAGCCACTGACATGACCTTCAGAAGGCTTGATAGCTTGATC
AGGGTCAGGCTTGTCGAGGAAACTGGGAATTCTGAGAATCTTAATACTATCAAATCTAAG
ATTGCTTCTCACCCTTTGATTCAAGCCTATGGATTACCTCTTGATGATGCAAAGTCTGTG
AGGCTTGCCATAATGCTGGGAGGTAGCTTACCTCTTATTGCTTCAGTTGATAGCTTTGAG
ATGATCAGTGTTGTCTTGGCTATATATCAGGATGCAAAATACAAAGACCTCGGGATCGAT
CCAAAGAAGTATGACACCAGGGAAGCCTTAGGAAAAGTTTGCACTGTGCTAAAAAGCAAA
GCATTTGAAATGAATGAAGATCAGGTGAAGAAAGGGAAAGAGTATGCTGCTATACTTGGC
TCCAGCAATCCTAATGCTAAAGGAAGTATTGCTATGGAACATTACAGTGAAACTCTTAAC
AAGTTCTATGAGATGTTCGGGGTTAAAAAACAGGCAAAACTTGCAGAACTTGCTTAA

## Sheet: NSs
>MG025804.1_isolate_TSWV-QLD2_Australia
ATGTCTTCAAGTGTTTATGAGTCGATCATTCAGACAAGAGCTTCAGTCTGGGGATCAACT
GCATCTGGTAAAGCTGTTGTAGATTCTTACTGGATTCATGAACTTGGCACTGGTTCTCAA
CTAGTTCAAACCCAACTGTATTCTGATTCAAGAAGCAAAAGTA--GCTTTGGCTATACTG
CAAAGGTAGGGAATCTTCCCTGTGAAGAAGAAGAGAT-TCTTTCTCAGCATGTGTATATC
CCTATTTTTGATGATATTGATTTTAGCATCAATATTGATGACTCTGTTCTGGCACTATCT
GTTTGCTCAAATACAGTTAATACTAACGGAGTGAAACATCAAGGTCATTTGAAAGTTTTG
TCTCCTGCTCAGCTCCACTCTATTGGATCTACCATGAACAGATCTGATATTACAGACCGA
TTCCAGCTTCAGGAAAAAGACATAATTCCCAATGATAAATATATTGAAGCTGCAAACAAA
GGCTCTTTGTCTTGTGTCAAAGAGCATACTTATAAGATCGAAATGTGCTATAATCAAGCT
TTGGGCAAAGTGAATGTTTTATCCCCTAACAGGAATGTCCATGAATGGTTGTACAGTTTC
AAGCCAAGTTTCAATCAAGTTGAAAGCAACAACAGAACTGTAAATTCTCTTGCAGTGAAA
TCTCTACTCATGTCAGCAGAAAACAACATCATGCCYAACTCTCAGGCTTTTGTCAAAGCT
TCCACTGATTCTCATTTCAAACTGAGCCTCTGGCTAAGGGTTCCAAAGGTTTTGAAGCAG
GTCTCCATTCAAAAATTGTTCAAGGTTGCAAGAGATGAAACAAATAAAACATTTTATTTA
TCTATTGCTTGCATTCCAAACCATAACAATGTTGAGACAGCTTTAAACATTTCTGTTATT
TGCAAGCATCAGCTCCCAATTCGTAAATGTAAAGCTCCTTTTGAATTATCAATGATGTTT
TCTGATTTAAAGGAGCCTTACAACATTGTTCATGATCCTTCATATCCTCAG-AGGATTG-
TT--CATGCTCT-GCTTGAAACTCACACATCTTTTGCACAAGTTCTTTGCAAC-AACTTA
CAAGAAGATGTGATCATCTACACTTTGAACAACTATGAGCTAACTCCTGGAAAGTTAGAT
TTAGGTGAAAGAACCTTAAATTACAGTGAAGATATCTACAAAAGGAAATATTTCCTTTCA
AAAACACTTGAATGTCTTCCATCTAACACACAAACTATGTCTTACTTGGACAGCATCCAA
ATCCCTTCCTGGAAGATAGACTTTACCAGGGGAGAAATTAAGATTTCTCCACAACCTATT
TCAGTTGCAAAATCTTTGTTAAAGCTTGATTTAAGCAAGATCAAAAAGAAAGAATCTAAG
ATTTCGGAAACATATGCTTCAGGATCAAAATAA
>KT717693.1_isolate_TSWV-QLD1_Australia
ATGTCTTCAAGTGTTTATGAGTCGATCATTCAGACAAGAGCTTCAGTCTGGGGATCAACT
GCATCTGGTAAAGCTGTTGTAGATTCTTACTGGATTCATGAACTTGGCACTGGTTCTCAA
CTAGTTCAAACCCAACTGTATTCTGATTCAAGAAGCAAAAGTA--GCTTTGGCTATACTG
CAAAGGTAGGGAATCTTCCCTGTGAAGAAGAAGAGAT-TCTTTCTCAGCATGTGTATATC
CCTATTTTTGATGATATTGATTTTAGCATCAATATTGATGACTCTGTTCTGGCACTATCT
GTTTGCTCAAATACAGTTAATACTAACGGAGTGAAACATCAAGGTCATTTGAAAGTTTTG
TCTCCTGCTCAGCTCCACTCTATTGGATCTACCATGAACAGATCTGATATTACAGACCGA
TTCCAGCTTCAGGAAAAAGACATAATTCCCAATGACAAATATATTGAAGCTGCAAACAAA
GGCTCTTTGTCTTGTGTCAAAGAGCATACTTATAAGATCGAAATGTGCTATAATCAAGCT
TTGGGCAAAGTGAATGTTTTATCCCCTAACAGGAATGTCCATGAATGGTTGTACAGTTTC
AAGCCAAGTTTCAATCAAGTTGAAAGCAACAACAGAACTGTAAATTCTCTTGCAGTGAAA
TCTCTACTCATGTCAGCAGAAAACAACATCATGCCTAACTCTCAGGCTTTTGTCAAAGCT
TCCACTGATTCTCATTTCAAACTGAGCCTCTGGCTAAGGGTTCCAAAGGTTTTGAAGCAG
GTCTCCATTCAAAAATTGTTCAAGGTTGCAGGAGATGAAACAAATAAAACATTTTATTTA
TCTATTGCTTGCATTCCAAACCATAACAATGTTGAGACAGCTTTAAACATTTCTGTTATT
TGCAAGCATCAGCTCCCAATTCGTAAATGTAAAGCTCCTTTTGAATTATCAATGATGTTT
TCTGATTTAAAGGAGCCTTACAACATTGTTCATGATCCTTCATATCCTCAG-AGGATTG-
TT--CATGCTCT-GCTTGAAACTCACACATCTTTTGCACAAGTTCTTTGCAAC-AACTTA
CAAGAAGATGTGATCATCTACACTTTGAACAACTATGAGCTAACTCCTGGAAAGTTAGAT
TTAGGTGAAAGAACCTTAAATTACAGTGAAGATATCTACAAAAGGAAATATTTCCTTTCA
AAAACACTTGAATGTCTTCCATCTAACACACAAACTATGTCTTACTTGGACAGCATCCAA
ATCCCTTCCTGGAAGATAGACTTCACCAGGGGAGAAATTAAGATTTCTCCACAACCTATT
TCAGTTGCAAAATCTTTGTTAAAGCTTGATTTAAGCAAGATCAAAAAGAAAGAATCTAAG
ATTTCGGAAACATATGCTTCAGGATCAAAATAA
>KY250490.1_isolate_LK-1_South_Africa
ATGTCTTCAAGTGTTTATGAGTCGATCATTCAGACAAGAGCTTCAGTCTGGGGATCAACT
GCATCTGGTAAAGCTGTTGTAGATTCTTACTGGATTCATGAACTTGGTACTGGTTCTCCG
CTAGTTCAAACCCAGCTGTATTCTGATTCCAGGAGCAAAAGTA--GCTTTGGCTATACTG
CAAAGGTAGGGAACCTTCCTTGTGAAGAAGAAGAGAT-TCTTTCTCAGCATGTGTATATC
CCTATTTTTGATGATATTGATTTTAGCATCAATATTAATGACTCTATTTTGGCACTATCT
GTTTGCTCAAATACAGTCAATACTAACGGAGTGAAACATCAAGGTCATTTGAAAGTTTTG
TCTCCTGCTCAGCTCCACTCCATTGGATCTACCATGAACAGATCTGATATTACAGACCGA
TTCCAGCTTCAAGAAAAAGACATAATTCCCGATGACAGATACATCGAAGCTGCAAACAAA
GGCTCTTTGTCTTGTGTCAAAGAGCATACCTATAAGATCGAGATGTGCTATAATCAAGCT
TTAGGCAAAGTGAATGTTTTATCTCCTAACAGGAATGTCCATGAATGGCTGTACAGTTTC
AAGCCGAGTTTCAATCAAGTTGAAAGCAACAACAGAACTGTAAATTCTCTTGCAGTGAAA
TCTCTGCTCATGTCAGCAGAAAACAACATCATGCCTAACTCTCAGGCTTTTGTCAAAGCC
TCCACTGATTCTCATTTCAAACTGAGCCTCTGGCTAAGAGTTCCAAAGGTTCTGAAGCAG
GTCTCCATTCAGAAATTGTTCAAAGTTGCAGGAGATGAAACAAATAAAACATTTTATTTA
TCTATTGCTTGCATTCCAAACCATAACAGTGTTGAGACAGCTTTAAATATTTCTGTTATT
TGCAAGCATCAGCTTCCAATTCGTAAATGTGAAGCTCCTTTTGAATTATCAATGATGTTT
TCTGATTTAAAGGAGCCTTACAACATTGTTCATGATCCTTCATATCCTCAG-AGGATTG-
TT--CATGCTCT-GCTTGAAACTCACACATCTTTTGCACAAGTTCTTTGCAAC-AACTTA
CAAGAAGATGTGATCATCTACACTTTGAACAACTATGAGCTAACTCCTGGAAAGTTAGAT
TTAGGTGAAAGAACCTTAAATTACAGTGAAGATATCTGCAAAAGGAAATATTTTCTTTCA
AAAACACTTGAATGTCTTCCATCTAACACACAAACTATGTCTTACTTGGACAGCATCCAA
ATCCCTTCCTGGAAGATAGACTTTGCCAGGGGAGAAATTAAGATTTCTCCACAACCTGTT
TCAGTTGCAAAATCTCTGTTAAAGCTTGATTTAAGCGGGATCAAAAAGAAAGAATCTAAG
ATTCCGGAAGCATGTGCTTCAGGATCAAAATAA
>MG989675.1_isolate_PepCal_22_Italy
ATGTCTTCAAGTGTTTATGAGTCGATCATTCAGACAAGAGCTTCAGTCTGGGGATCAACT
GCATCTGGTAAAGCTGTTGTAGATTCTTACTGGATTCATGAACTTGGCACTGGTTCTTCA
CTAGTTCAAACCCAGCTGTATTCTGATTCAAGAAGCAAAAGTA--GCTTTGGCTATACTG
CAAAAGTGGGGAATCTTCCCTGTGAAGAAGAAGAGAT-TCTTTCTCAGCATGTGTATATC
CCTATTTTTGATGATATTGATTTTAGCATTAATATTGATGACTCTGTTCTGGCACTATCT
GTTTGCTCAAATACAGTCAATACTAACGGAGTGAAACATCAAGGTCATTTGAAAGTTTTG
TCTCCTGCTCAGCTCCACTCTATTGGATCTACCATGAACAGATCTGATATTACAGATCGA
TTCCAGCTTCAAGAGAAAGACATAATTCCCAATGACAGATACATCGAAGCTGCAAACAAA
GGCTCTTTGTCTTGTGTCAAAGAGCATACCTATAAGATCGAGATGTGCTATAATCAAGCT
TTGGGCAAAGTGAATGTTTTATCTCCTAACAGGAATGTCCATGAATGGCTGTACAGTTTC
AAGCCAAGTTTCAATCAAGTTGAAAGCAACAACAGAACTGTAAATTCTCTTGCAGTGAAA
TCTCTGCTCATGTCAGCAGAAAACAACATCATGCCTAACTCTCAGGCCTTTGTCAAAGCT
TCCACTGATTCTCATTTCAAACTGAGCCTCTGGCTAAGGGTCCCAAAGGTTCTGAAGCAG
ATCTCTATTCAGAAATTGTTCAAAGTTGCAGGAGACGAAACAAATAAAACATTTTATTTA
TCTATTGCTTGCATTCCAAACCATAACAGTGTTGAGACAGCTTTAAACATTTCTGTTATT
TGCAAGCATCAGCTCCCAATTCGTAAATGTAAAGCTCCTTTTGAATTATCAATGATGTTT
TCTGATTTAAAGGAGCCTTACAACATTGTTCATGATCCTTCATATCCTCAA-AGGATTG-
TT--CATGCTCT-GCTTGAAACTCACACATCTTTTGCACAAGTTCTTTGCAAC-AACTTA
CAAGAAGATGTGATCATCTACACCTTGAACAACCATGAGCTAACTCCTGGAAAGTTAGAT
TTAGGTGAAAAAACCTTGAATTACGGTGAAGATGCCTACAAAAGGAAATATTTCCTTTCA
AAAACACTTGAATGTCTTCCATCTAACACACAAACTATGTCTTATTTAGACAGCATCCAA
ATCCCTTCCTGGAAGATAGACTTTGCCAGGGGAGAAATTAAAATTTCTCCGCAATCTATT
TCAGTTGCAAAATCTTTGTTAAAGCTTGATTTAAGCGGGATCAAAAAGAAAGAATCTAAA
ATTAAGGAAGCACATGCTTCAGGATCAAAATGA
>HQ830187.1_isolate_p202/3WT_Italy
ATGTCTTCAAGTGTTTATGAGTCGATCATTCAGACAAGAGCTTCAGTCTGGGGATCAACT
GCATCTGGTAAAGCTGTTGTAGATTCTTACTGGATTCATGAACTTGGCACTGGTTCTCCA
CTAGTTCAAACCCAGCTGTATTCTGATTCAAGAAGCAAAAGTA--GCTTTGGCTATACTG
CAAAGGTAGGGAATCTTCCCTGTGAAGAAGAAGAGAT-TCTTTCTCAGCATGTGTATATC
CCTATTTTTGATGATATTGATTTTAGCATTAATATTGATGACTCTGTTCTGGCACTATCT
GTTTGCTCAAATACAGTCAATACTAATGGAGTGAAACATCAAGGTCATTTGAAAGTTTTG
TCTCCTGCTCAGCTCCACTCTATTGGATCTACCATGAACAGATCTGATATTACAGACCGA
TTCCAGCTTCAAGAAAAAGACATAATTCCCAATGACAGATACATCGAAGCTGCAAACAAA
GGCTCTTTGTCTTGTGTCAAAGAGCATACCTATAAGATCGAGATGTGCTATAATCAAGCT
TTGGGCAAAGTGAATGTTTTATCCCCTAACAGGAATGTTCATGAATGGCTGTACAGTTTC
AAGCCAAGTTTCAATCAAGTTGAAAGCAACAACAGAACTGTAAATTCTCTTGCAGTGAAA
TCTCTGCTCATGTCAGCAGAAAACAACATCATGCCTAACTCTCAGGCTTTTGTCAAAGCT
TCCACTGATTCTCATTTCAAACTGAGCCTCTGGCTAAGGGTCCCAAAGGTTCTGAAGCAG
GTCTCTATTCAGAAATTGTTCAAAGTTGCAGGAGACGAAACAAATAAAATATTTTATTTA
TCTATTGCTTGCATTCCAAACCATAACAGTGTTGAGACAGCTTTAAACATTTCTGTTATT
TGCAAGCATCAGCTCCCAATTCGTAAATGTAAAGCTCCTTTTGAATTATCAATGATGTTT
TCTGATTTAAAGGAGCCTTACAACATTGTTCATGATCCTTCATATCCTCAG-AGGATTG-
TT--CATGCTCT-GCTTGAAACTCACACATCTTTTGCACAAGTTCTTTGCAAC-AACTTA
CAAGAAGATGTGATCATCTACACTTTGAACAACTATGAGCTAACTCCTGGAAAGTTAGAT
TTAGGTGAAAGAACCTTAAATTACAGTGAAGATATCTGCAAAAGGAAATATTTCCTTTCA
AAAACACTTGAATGTCTTCCATCTAACACACAAACTATGTCTTACTTGGACAGCATCCAA
ATCCCTTCCTGGAAGATAGACTTTGCCAGGGGAGAAATTAAGATTTCCCCACAACCTGTT
TCAGTTGCAAAATCTTTGTTAAAGCTTGATTTAAGCGGGATCGAAAAGAAAGAATCTAAG
ATTCCGGAAACATATGCTTCAGGATCAAAATAA
>MK692930.1_isolate_TswvTRPep_Turkey
ATGTCTTCAAGTGTTTATGAGTCGATCATTCAGACAAGAGCTTCAGTCTGGGGATCAACT
GCATCTGGTAAAGCTGTTGTAGATCCTTACTGGATTCATGAACTTGGCACTGGTTCTCCA
CTGGTTCAAACCCAGCTGTATTCTGATTCAAGAAGCAAAAGTA--GCTTTGGCTATACTG
CAAAGGTGGGGAATCTTCCCTGTGAAGAAGAAGAGAT-TCTTTCTCAGCATGTGTATATC
CCTATTTTTGATGATATTGATTTTAGCATTAATATTGATGACTCTGTTCTGGCACTATCT
GTTTGCTCAAATACAGTCAATACTAACGGAGTGAAACATCAAGGTCATTTGAAAGTTTTG
TCTCCTGCTCAGCTCCACTCTATTGGATCTACCATGAACAGATCTGATATTACAGACCGA
TTCCAGCTTCAAGAAAAAGACATAATTCCCAATGACAGATACATCGAAGCTGCAAACAAA
GGCTCTTTGTCTTGTGTCAAAGAGCATACCTATAAGATCGAGATGTGCTATAATCAAGCT
TTGGGCAATGTGAATGTTTTATCCCCTAACAGGAATGTCCATGAATGGCTGTACAGTTTC
AAGCCAAATTTCAATCAAGTTGAAAGCAACAACAGAACTGTAAATTCTCTTGCAGTGAAA
TCTCTGCTCATGTCAGCAGAAAACAACATCATGCCTAACTCTCAGGCTTTTGTCAAAGCT
TCCACTGATTCTCATTTCAAACTGAGCCTCTGGCTAAGGGTCCCAAAGGTTCTGAAGCAG
GTCTCTATTCAGAAATTGTTCAAAGTTGCAGGAGACGAAACGAATAAAACATTTTATTTA
TCTATTGCTTGCATTCCAAACCATAACAGTGTTGAGACAGCTTTAAACATTTCTGTTATT
TGCAAGCATCAGCTCCCAATTCGTAAATGTAAAGCTCCTTTTGAATTATCAATGATGTTT
TCTGATTTAAAGGAGCCTTACAACATTGTTCATGATCCTTCATATCCTCAG-AGGATTG-
TT--CATGCTCT-GCTTGAAACTCACACATCTTTCGCACAAGTTCTTTGCAAC-AACTTA
CAAGAAGATGTGATCATCTACACTTTGAACAACTATGAGCTAACTCCTGGAAAGTTAGAT
TTAGGTGAAAGAACCTTAAATTACAGTGAAGATATCTGCAAAAGGAAATATTTCCTTTCA
AAAACACTTGAATGTCTTCCATCTAACACACAAACTATGTCTTACTTGGACAGCATCCAA
ATCCCTTCCTGGAAGATAGACTTTGCCAGGGGAGAAATTAAGATTTCTCCACAACCTGTT
TCAGTTGCAAAATCTTTGTTAAAGCTTGATTTAAGCGGGATCGAAAAGAAAGAATCTAAG
ATTCCGGAAACATATGCTTCAGGATCAAAATAA
>KP008131.1_isolate_Pujol1TL3_Spain
ATGTCTTCAAGTGTTTATGAGTCGATCATTCAGACAAGAGCTTCAGTCTGGGGATCAACT
GCATCTGGTAAAGCTGTTGTAGATCCTTACTGGATTCATGAACTTGGCACTGGTTCTCCA
CTGGTTCAAACCCAGCTGTATTCTGATTCAAGAAGCAAAAGTA--GCTTTGGCTATACTG
CAAAGGTGGGGAATCTTCCCTGTGAAGAAGAAGAGAT-TCTTTCTCAGCATGTGTATATC
CCTATTTTTGATGATATTGATTTTAGCATTAATATTGATGACTCTGTTCTGGCACTATCT
GTTTGCTCAAATACAGTCAATACTAACGGAGTGAAACATCAAGGTCATTTGAAAGTTTTG
TCTCCTGCTCAGCTCCACTCTATTGGATCTACCATGAACAGATCTGATATTACAGACCGA
TTCCAGCTTCAAGAAAAAGACATAATTCCCAATGACAGATACATCGAAGCTGCAAACAAA
GGCTCTTTGTCTTGTGTCAAAGAGCATACCTATAAGATCGAGATGTGCTATAATCAAGCT
TTGGGCAATGTGAATGTTTTATCCCCTAACAGGAATGTCCATGAATGGCTGTACAGTTTC
AAGCCAAGTTTCAATCAAGTTGAAAGCAACAACAGAACTGTAAATTCTCTTGCAGTGAAA
TCTCTGCTCATGTCAGCAGAAAACAACATCATGCCTAACTCTCAGGCTTTTGTCAAAGCT
TCCACTGATTCTCATTTCAAACTGAGCCTCTGGCTAAGGGTCCCAAAGGTTCTGAAGCAG
GTCTCTATTCAGAAATTGTTCAAAGTTGCAGGAGACGAAACGAATAAAACATTTTATTTA
TCTATTGCTTGCATTCCAAACCATAACAGTGTTGAGACAGCTTTAAACATTTCTGTTATT
TGCAAGCATCAGCTCCCAATTCGTAAATGTAAAGCTCCTTTTGAATTATCAATGATGTTT
TCTGATTTAAAGGAGCCTTACAACATTGTTCATGATCCTTCATATCCTCAG-AGGATTG-
TT--CATGCTCT-GCTTGAAACTCACACATCTTTCGCACAAGTTCTTTGCAAC-AACTTA
CAAGAAGATGTGATCATCTACACTTTGAACAACTATGAGCTAACTCCTGGAAAGTTAGAT
TTAGGTGAAAGAACCTTAAATTACAGTGAAGATATCTGCAAAAGGAAATATTTCCTTTCA
AAAACACTTGAATGTCTTCCATCTAACACACAAACTATGTCTTACTTGGACAGCATCCAA
ATCCCTTCCTGGAAGATAGACTTTGCCAGGGGAGAAATTAAGATTTCTCCACAACCTGTT
TCAGTTGCAAAATCTTTGTTAAAGCTTGATTTAAGCGGGATCGAAAAGAAAGAATCTAAG
ATTCCGGAAACATATGCTTCAGGATCAAAATAA
>MG989674.1_isolate_PepCal_12_Italy
ATGTCTTCAAGTGTTTATGAGTCGATCATTCAGACAAGAGCTTCAGTCTGGGGATCAACT
GCATCTGGTAAAGCTGTTGTAGATTCTTACTGGATTCATGAACTTGGCACTGGTTCTTCA
CTAGTTCAAACCCAGCTGTATTCTGATTCAAGAAGCAAAAGTA--GCTTTGGCTATACTG
CAAAGGTGGGGAATCTTCCCTGTGAAGAAGAAGAGAT-TCTTTCTCAGCATGTGTATATC
CCTATTTTTGATGATATTGATTTTAGCATTAATATTGATGACTCTGTTCTGGCACTATCT
GTTTGCTCAAATACAGTCAATACTAACGGAGTGAAACATCAAGGTCATTTGAAAGTTTTG
TCTCCTGCTCAGCTCCACTCTATTGGATCTACCATGAACAGATCTGATATTACAGACCGA
TTCCAGCTTCAAGAGAAAGACATAATTCCCAATGACAGATACATCGAAGCTGCAAACAAA
GGCTCTTTGTCTTGTGTCAAAGAGCATGCCTATAAGATCGAGATGTGCTATAATCAAGCT
TTGGGCAAAGTGAATGTTTTATCTCCTAACAGGAATGTCCATGAATGGCTGTACAGTTTC
AAGCCAAGTTTCAATCAAGTTGAAAGCAACAACAGAACTGTAAATTCTCTTGCAGTGAAA
TCTCTGCTCATGTCAGCAGAAAACAACATCATGCCTAACTCTCAGGCCTTTGTCAAAGCT
TCCACTGATTCTCATTTCAAACTGAGCCTCTGGCTAAGGGTCCCAAAGGTTCTGAAGCAG
GTCTCTATTCAGAAATTGTTCAAAGTTGCAGGAGATGAAACAAATAAAACATTTTATTTA
TCTATTGCTTGCATTCCAAACCATAACAGTGTTGAGACAGCTTTAAACATTTCTGTTATT
TGCAAGCATCAGCTCCCAATTCGTAAATGTAAAGCTCCTTTTGAATTATCAATGATGTTT
TCTGATTTAAAGGAGCCTTACAACATTGTTCATGATCCTTCATATCCTCAG-AGGATTG-
TT--CATGCTCT-GCTTGAAACTCACACATCTTTTGCACAAATTCTTTGCAAC-AACTTA
CAAGAAGATGTGATCATCTACACTTTGAACAACTATGAGCTAACTCCTGGAAAGTTAGAT
TTAGGTGAAAGAACCTTAAATTACAGTGAAGATATCTGCAAAAGGAAATATTTCCTTTCA
AAAACACTTGAATGTCTTCCATCTAACACACAAACTATGTCTTACTTGGACAGCATCCAA
ATCCCTTCCTGGAAGATAGTCTTTGCCAGGGGAGAAATTAAGATTTCTCCACAACCTGTT
TCAGTTGCAAAATCTTTGTTAAAGCTTGATTTAAGCGGGATCGAAAAGAAAGAATCTAAG
ATTCCGGAAACATATGCTTCAGGATCAAAATAA
>MG989676.1_isolate_PepCal_24_Italy
ATGTCTTCAAGTGTTTATGAGTCGATCATTCAGACAAGAGCTTCAGTCTGGGGATCAACT
GCATCTGGTAAAGCCGTTGTAGATTCTTACTGGATTCATGAACTTGGCACTGGTTCTTCA
CTAGTTCAAACCCAGCTGTATTCTGATTCAAGAAGCAAAAGTA--GCTTTGGCTATACTG
CAAAGGTGGGGAATCTTCCCTGTGAAGAAGAAGAGAT-TCTTTCTCAGCATGTGTATATC
CCTATTTTTGATGATATTGATTTTAGCATTAATATTGATGACTCTGTTCTGGCACTATCT
GTTTGCTCAAATACAGTCAATACTAACGGAGTGAAACATCAAGGTCATTTGAAAGTTTTG
TCTCCTGCTCAGCTCCACTCTATTGGATCTACCATGAACAGATCTGATATTACAGACCGA
TTCCAGCTTCAAGAGAAAGACATAATTCCCAATGACAGATACATCGAAGCTGCAAACAAA
GGCTCTTTGTCTTGTGTCAAAGAGCATACCTATAAGACCGAGATGTGCTATAATCAAGCT
TTGGGCAAAGTGAATGTTTTATCTCCTAACAGGAATGTCCATGAATGGCTGTACAGTTTC
AAGCCAAGTTTCAATCAAGTTGAAAGCAACAACAGAACTGTAAATTATCTTGCAGTGAAA
TCTCTGCTCATGTCAGCAGAAAACAACATCATGCCTAACTCTCAGGCCTTTGTCAAAGCT
TCCACTGATTCTCATTTCAAACTGAGCCTCTGGCTAAGGGTCCCAAAGGTTCTGAAGCAG
GTCTCTATTCAGAAATTGTTCAAAGTTGCAGGAGACGAAACAAATAAAACATTTTATTTA
TCTATTGCTTGCATTCCAAACCATAACAGTGTTGAGACAGCTTTAAACATTTATGTTATT
TGCAAGCATCAGCTCCCAATTCGTAAATGTAAAGCTCCTTTTGAATTATCAATGATGTTT
TCTGATTTAAAGGAGCCTTACAACATTGTTCATGATACTTCATATCCTCAG-AGGATTG-
TT--CATGCTGT-GCTTGAAACTCACACATCTTTTGCACAAATTCTTTGCAAC-AACTTA
CAAGAAGATGTGATCATCTACACTTTGAACAACTATGAGCTAACTCCTGGAAAGTTAGAT
TTAGGTGAAAGAACCTTAAATTACAGTGAAGATATCTGCAAAAGGAAATATTTCCTTTCA
AAAACACTTGAATGTCTTCCATCTAACACACAAACTATGTCTTACTTGGATAGCATCCAA
ATCCCTTCCTGGAAGATAGACTTTGCCAGGGGAGAAATTAAGATTTCTCCACAACCTGTT
TCAGTTGCAAAATCTTTGTTAAAGCTTGATTTAAGCGGGATCGAAAAGAAAGAATCTAAG
ATTCCGGAAACATATGCTTCAGGATCAAAATAA
>HM581939.1_isolate_Pepper1_CY-CN_South_Korea
ATGTCTTCAAGTGTTTATGAGTCGATCATTCAGACAAAAGCTTCAGTCTGGGGATCAACT
GCATCTGGTAAAGCAGTTGTAGATTCTTACTGGATTCATGAACTTGGTACTGGTTCTCCA
CTAGTTCAAACTCAGCTGTATTCTGATTCAAGAAGCAAAAGCA--GCTTTGGCTATACTG
CAAAGGTAGGGAATCTTCCCTGCGAAGAAGAAGAGAT-TCTTTCTCAGCATGTGTATATC
CCTATTTTTGATGATATTGATTTTAGCATCAATATTGATGACTCTGTTCTGGCACTATCT
GTTTGCTCAAATACAGTCAATACTAACGGAGTGAAACATCAAGGTCATTTGAAAGTTTTG
TCTCCTGCTCAGCTCCACTCTATTGGATCTACCATGAACAGATCTGATATTACAGACCGA
TTCCAGCTCCAAGAAAAGGACATAATTCCCAATGACAGATACATTGAAGCTGCAAACAAA
GGCTCTTTGTCTTGTGTTAAAGAGCATACCTATAAGGTCGAGATGTGCTACAATCAAGCT
TTGGGCAAAGTGAATGTACTATCCCCTAACAGAAATGTCCATGAATGGCTGTACAGTTTC
AAGCCAAATTTCAATCAAGTTGAAAGCAACAACAGAACTGTGAATTCTCTTGCAGTGAAA
TCTCTGCTTATGTCAGCAGAAAACAACATCATGCCTAACTCTCAGGCTTTTGTCAAAGCT
TCCACTGATTCTCATTTCAAGCTGAGCCTCTGGCTAAGAGTTCCAAAGGTTTTGAAGCAG
ATTTCCATTCAGAAATTGTTCAAAGTTGCAGGAGATGAAACAAACAAAACATTTTATTTA
TCTATTGCTTGCATTCCAAACCATAACAGTGTTGAGACAGCTTTAAACATTTCTGTTATT
TGCAAGCATCCGCTCCCAATCCGTAAATGTAGAACTCCTTTTGAATTATCAATGATGTTT
TCTGATTTAAAGGAGCCTTACAACATTGTTCATGATCCTTCATATCCTCAG-AGGATTG-
TT--CATGCTCT-GCTTGAAACTCACACATCTTTTGCACAAGTTCTTTGCAAC-AACTTG
CAAGAAGATGTGATCATCTACACTTTGAACAACTCTGAGCTAACTCCAGGAAAGTTAGAC
CTAGGTGAAAGAACCTTAAATTACAGTGAAGATATCTGCAAAAGGAAATATTTCCTTTCA
AAAACACTTGAATGTCTTCCATCTAACACACAAACTATGTCTTACTTAGACAGCATCCAA
ATCCCTTCCTGGAAAATAGACTTTGCCAGGGGAGAAATTAAAATTTCTCCACAATCTGTT
TCAGTTGCGAAATCTTTGTTAAAGCTTGATTTAAGCGAGATCAAAAAGAAAGAATCTAAG
ATTTCAGAAGCATATGCTTCAGGATCAAAATAA
>KC261976.1_isolate_TSWV-18_South_Korea
ATGTCTTCAAGTGTTTATGAGTCGATCATTCAGACAAAAGCTTCAGTCTGGGGATCAACT
GCATCTGGTAAAGCAGTTGTAGATTCTTACTGGATTCATGAACTTGGTACTGGTTCTCCA
CTAGTTCAAACTCAGCTGTATTCTGATTCAAGAAGCAAAAGCA--GCTTTGGCTATACTG
CAAAGGTAGGGAATCTTCTCTGCGAAGAAGAAGAGAT-TCTTTCTCAGCATGTGTATATC
CCTATTTTTGATGATATTGATTTTAGCATCAATATTGATGACTCTGTTCTGGCACTATCT
GTTTGCTCAAATACAGTCAATACTAACGGAGTGAAACATCAAGGTCATTTGAAAGTTTTG
TCTCCTGCTCAACTCCACTCTATTGGATCTACCATGAACAGATCTGATATTACAGACCGA
TTCCAGCTCCAAGAAAAGGACATAATTCCTAATGACAGATACATTGAAGCTGCAAACAAA
GGCTCTTTGTCTTGTGTTAAAGAGCATACCTATAAGGTCGAGATGTGCTACAATCAAGCT
TTGGGCAAAGTGAATGTACTATCCCCTAACAGAAATGTCCATGAATGGCTGTACAGTTTC
AAGCCAAATTTCAATCAAGTTGAAAGCAACAACAGAACTGTGAATTCTCTTGCAGTGAAA
TCTCTGCTTATGTCAGCAGAAAACAACATCATGCCTAACTCTCAGGCTTTTGTCAAAGCT
TCCACTGATTCTCATTTCAAGCTGAGCCTCTGGCTAAGAGTTCCAAAGGTTTTGAAGCAG
ATTTCCATTCAGAAATTGTTCAAAGTTGCAGGAGATGAAACAAACAAAACATTTTATTTA
TCTATTGCTTGCATTCCAAACCATAACAGTGTTGAGACAGCTTTAAACATTTCTGTTATT
TGCAAGCATCCGCTCCCAATCCGTAAATGTAGAACTCCTTTTGAATTATCAATGATGGTT
TCTGATTTAAAGGAGCCTTACAACATTGTTCATGATCCTTCATATCCTCAG-AGGATTG-
TT--CATGCTCT-GCTTGAAACTCACACATCTTTTGCACAAGTTCTTTGCAAC-AACTTG
CAAGAAGATGTGATCATCTACACTTTGAACAACTCTGAGCTAACTCCAGGAAAGTTAGAC
CTAGGTGAAAGAACCTTAAATTACAGTGAAGATATCTGCAAAAGGAAATATTTCCTTTCA
AAAACACTTGAATGTCTTCCATCTAACACACAAACTATGTCTTACTTAGACAGCATCCAA
ATCCCTTCCTGGAAAATAGACTTTGCCAGGGGAGAAATTAAAATTTCTCCACAATCTGTT
TCAGTTGCGAAATCTTTGTTAAAGCTTGATTTAAGCGAGATCAAAAAGAAAGAATCTAAG
ATTTCAGAAGCATATGCTTCAGGATCAAAATAA
>KM365066.1_isolate_WA7_Australia
ATGTCTTCAAGTGTTTATGAGTCGATCATTCAGACAAAAGCTTCAGTCTGGGGATCAACT
GCATCTGGTAAAGCTGTTGTAGATTCTTACTGGATTCATGAACTTGGTACTGGTTCTCCA
CTAGTTCAAACCCAGCTGTATTCTGACTCAAGAAGCAAAAGTA--GCTTTGGCTATACTG
CAAAGGTAGGGAATCTTCCCTGTGAAGAAGAAGAAAT-TCTTTCTCAGCATGTGTATATC
CCTGTTTTTGATGATGTTGATTTTAGCATCAATATTGATGACTCTGTTCTGGCACTATCT
GTTTGCTCCAATACAGTCAATACTAACGGAGTGAAACATCAAGGTCATTTGAAAGTTTTG
TCTCCTGCTCAGCTCCAATCTATTGGATCTACCATGAACAGATCTGATATTACAGACCGA
TTCCAGCTCCAAGAAAAAGACATAATTCCCAATGACAGGTACATTGAAGCTGCAAACAAA
GGCTCTTTGTCTTGTGTTAAAGAGCATACCTATAAGGTCGAGATGTGCTACAATCAAGCT
TTGGGCAAAGTGAATGTTCTATCTCCTAACAGAAATGTCCATGAATGGCTGTACAGTTTC
AAGCCAAATTTCAATCAAGTTGAAAGCAACAACAGAACTGTAAATTCTCTTGCAGTGAAA
TCTCTGCTCATGTCAGCAGACAATAACATCATGCCTAACTCTCAGGCTTTTGTCAAAGCT
TCCACTGATTCTCATTTCAAGCTGAGCCTTTGGCTAAGAGTTCCAAAGGTTTTGAAGCAG
GTTTCCATTCAGAAATTGTTCAAAGTTGCAGGAGATGAAACTAACAAAACATTTTATTTA
TCTATTGCTTGCATTCCAAACCATAACAGTGTTGAGACAGCTTTAAACATTTCTGTTATT
TGCAAGCATCAGCTCCCAATCCGTAAATGTAAAGCTCCTTTTGAATTATCAATGATGTTT
TCTGATTTAAAGGAGCCTTACAACATCGTTCAAGATCCTTCATATCCTCAG-AGGATTG-
TT--CATGCTCT-GCTTGAAACTCACACATCTTTTGCGCAAGTTCTTTGCAAC-AACTTG
CAAGAAGACGTGATCATCTACACTTTGAACAACTATGAGCTAACTCCTGGAAAGTTAGAT
CTAGGTGAAAGAACCTTAAATTACAGTGAAGATATCTGCAAAAGGAAATATTTCCTCTCA
AAAACACTTGAATGTCTTCCATCTAACACACAAACTATGTCTTACTTAGACAGCATCCAA
ATCCCTTCCTGGAAGATAGACTTTGCCAGGGGAGAAATTAAAATTTCTCCACAATCTGTT
TCAGTTGCTAAATCTTTGTTAAAGCTTGATTTAAGCGGGATCAAAAAGAAAGAATCCAAG
ATTTCGGAAGCATATGCTTCAGGATCAAAATAA
>JN664252.1_isolate_CG-1_China
ATGTCTTCAAGTGTTTATGAGTCGATCATTCAGACAAAAGCTTCAGTCTGGGGATCAACT
GCATCTGGTAAAGCTGTTGTAGATTCTTACTGGATTCATGAACTTGGTACTGGTTCTCCA
CTAGTTCAAACCCAGTTGTATTCTGATTCAAGAAGCAAAAGTA--GCTTTGGCTATACTG
CAAAGGTGGGGAATCTTCCCTGTGAAGAAGAAGAGAT-TCTTTCTCAGCATGTGTATATC
CCTATTTTTGATGATATTGATTTTAGCATCAATATTAATGACTCTGTTCTGGCACTATCT
GTTTGCTCAAATACAGTTAATACTAACGGAGTGAAACT--AAGGGTCA-TTAATGTTTTG
TCTCCTGCTCAGCTCCATTCTATTGGATCTACCATGAACAGATCTGATATTACAGACCGA
TTCCAGCTCCAAGAAAAAGACATAATTCCCAATGACAGATACATTGAAGCTGCAAACAAG
GGCTCTTTGTCTTGTGTTAAAGAGCATACCTATAAGGTCGAGATGTGCTACAATCAAGCT
TTGGGCAAAGTGAATGTTCTATCCCCTAACAGAAATGTCCATGAATGGCTGTACTGTTTC
AAGCCAAATTTCAATCAAGTTGAAAGCAACAACAGAACTGTAAATTCTCTTGCAGTGAAA
TCTCTTCTCATGTCAGCAGAAAACAACATCATGCCTAACTCTCAGGCTTTTGTAAAAGCT
TCCACTGATTCTCATTTCAAGCTGAACCTCTGGCTAAGAGTTCCAAAGGTTTTGAAGCAG
ATTTCCATTCAGAAATTGTTCAAAGTTGCAGGAGATGAAACAAACAAAACATTTTATTTA
TCTATTGCTTGCATTCCAAACCATAACAGTGTTGAGACAGCTTTAAACATTTCTGTTATT
TGCAAGCATCAGCTCCCAATCCGTAAATGTCAAGCTCCTTTTGAATTATCAATGATGTTT
TCCGATTTAAAGGAGCCTTACAACATTGTTCATGATCCTTCATACCCTCAG-AGGATTG-
TT--CATGCTCT-GCTTGAAACTCACACATCTTTTGCACAAGTTCTTTGCAAC-AACTTG
CAAGAAGATGTGATCATCTACACTTTGAACAACTATGAGCTAACTCCTGGAAAGTTAGAT
CTAGTTGAAAGAACCTTGAATTACAGTGAAGATATCTGCAAAAGGAAATATTTCCTTTCA
AAAACACTTGAATGTCTTCCATCTAACACACAAACTATGTCTTACTTAGACAGCATCCAA
ATCCCCACATGGAAGATAGACTTTGCCAGAGGAGAAATTAAAATTTCTCCACAATCTATT
TCAGTTGCAAAATCTTTGTTAAAGCTTGATTTAAGCGGGATCAAAAAGAAAGAATCTAAG
GTTAAGGAAGCGTATGCTTCAGGATCAAAATAA
>MF159062.1_isolate_BR_South_Korea
ATGTCTTCAAGTGTTTACGAGTCGATCATTCAGACAAAAGCTTCAGTCTGGGGATCAACT
GCATCTGGTAAAGCTGTTGTAGATTCTTATTGGATTCATGAACTTGGTACTGGTTCTCCA
CTAGTTCAAACCCAGTTGTATTCTGATTCAAGAAGCAAAAGTA--GCTTTGGCTATACTG
CAAAGGTAGGGAATCTTCCCTGTGAAGAAGAAGAGAT-TCTTTCTCAGCATGTGTATATC
CCTATTTTTGATGATATTGATTTTAGCATCAATATTAATGACTCTGTTCTGGCACTATCT
GTTTGCTCAAATACAGTCAATACTAACGGAGTGAAACATCAAGGTCATTTGAAAGTCTTG
TCTCCTGCTCAGCTCCACTCTATTGGATCTACCATGAACAGATCTGATATTACAGACCGA
TTCCAGCTCCAAGAAAAAGACATAATTCCCAACGACAGATACATTGAAGCTGCAAACAAG
GGCTCTTTGTCTTGTGTTAAAGAGCATACCTATAAGGTCGAGATGTGCTATAATCAAGCT
TTGGGCAAAGTGAATGTTCTATCCCCTAACAGAAATGTCCATGAATGGCTATACTGTTTC
AAGCCAAATTTCAATCAAGTTGAAAGCAACAACAGAACTGTAAATTCTCTTGCAGTGAAA
TCTCTGCTCATGTCAGCAGAAAACAACATCATGCCTAACTCTCAGGCTTTTGTGAAAGCT
TCCACTGATTCTCATTTCAAACTGAGCCTCTGGCTAAGAGTTCCAAAGGTTTTAAAGCAG
ATTTCCATTCAGAAATTGTTCAAAGTTGCAGGAGATGAAACAAACAAAACATTTTATTTA
TCTATTGCTTGCATTCCAAACCATAACAGTGTTGAGACAGCTTTAAACATTTCTGTTATT
TGCAAGCACCAGATCCCAATTCGTAAATGTCAATCTCCTTTTGAATTATCAATGATGTTT
TCTGATTTAAAGGAGCCTTACAACATTGTTCATGATCCTTCATATCTCCAG-AGGATTG-
TT--CATGCTCT-GCTTGAAACTCACACATCTTTTGCACAAGTTCTTTGCAAC-AACTTG
CAAGAAGATGTGATCATCTACACTTTGAACAACTATGAGCTAACTCCTGGAAAGTTAGAT
CTAGGTGAAAGAACCTTAAATTACAGTGAAGATATCTGCAAAAGGAAATATTTCCTTTCA
AAAACACTTGAATGTCTACCATCTAACACACAAACTATGTCTTACTTGGACAGCATCCAG
ATCCCTTCCTGGAAGATAGACTTTGCCAGGGGAGAAATTAAAATTTCTCCACAATCTGTT
TCAGTTGCAAAATCTTTGTTAAAGCTTGATTTAAGCGGGATCAAAAAGAAAGAATCTAAG
ATCTCGGAAGCATATGATTCAGGATCAAAATAA
>KM657115.1_isolate_YNta_China
ATGTCTTCAAGTGTTTATGAGTCGATCATTCAGACAAAAGCTTCAGTCTGGGGATCAACT
GTATCTGGTAAAGCTGTTGTAGATTCTTACTGGATTCATGAACTTGGTACTGGTTCTCCA
CTAGTTCAAACCCAGTTGTATTCTGATTCAAGAAGCAAAAGTA--GCTTTGGCTATACTG
CAAAGGTGGGGAATCTTCCCTGTGAAGAAGAAGAGAT-TCTTTCTCAGCATGTGTATATC
CCTATTTTTGATGATATTGATTTTAGCATCAATATTAATGACTCTGTTCTGGCACTATCT
GTTTGCTCAAATACAGTTAATACTAACGGAGTGAAACATCAAGGTCATTTGAAAGTTTTA
TCTCCTGCTCAGCTCCATTCTATTGGATCTACCATGAACAGATCTGATATTACAGACCGA
TTCCAGCTCCAAGAAAAAGACATAATTCCCAATGACAGATACATTGAAGCTGCAAACAAG
GGCTCTTTGTCTTGTGTTAAAGAGCATACCTATAAGGTCGAGATGTGCTACAATCAAGCT
TTGGGCAAAGTGAATGTTCTATCCCCTAACAGAAATGTCCATGAATGGCTGTACTGTTTC
AAGCCAAATTTCAATCAAGTTGAAAGCAACAACAGAACTGTAAATTCTCTTGCAGTGAAA
TCTCTTCTCATGTCAGCAGAAAACAACATCATGCCTAACTCTCAGGCTTTTGTAAAAGCT
TCCACTGATTCTCATTTCAAGCTGAACCTCTGGCTAAGAGTTCCAAAGGTTTTGAAGCAG
ATTTCCATTCAGAAATTGTTCAAAGTTGCAGGAGATGAAACAAACAAAACATTTTATTTA
TCTATTGCTTGCATTCCAAACCATAACAGTGTTGAGACAGCTTTAAACATTTCTGTTATT
TGCAAGCATCAGCTCCCAATCCGTAAATGTCAAGCTCCTTTTGAATTATCAATGATGTTT
TCTGATTTAAAGGAGCCTTACAACATTGTTCATGATCCTTCATACCCTCAG-AGGATTG-
TT--CATGCTCT-GCTTGAAACTCACACATCTTTTGCACAAGTTCTTTGCAAC-AACTTG
CAAGAAGATGTGATCATCTACACTTTGAACAGCTATGAGCTAACTCCTGGAAAGTTAGAT
CTAGGTGAAAGAACCTTGAATTACAGTGAAGATATCTGCAAAAGGAAATATTCCCTTTCA
AAAACACTTGAATGTCTTCCATCTAACACACAAACTATGTCTTACTTAGACAGTATCCAA
ATCCCTTCCTGGAAGATAGACTTTGCCAGGGGAGAAATTAAAATTTCTCCACAATCTGTT
TCAGTTGCAAAATCTTTGTTAAAGCTTGATTTAAGCGGGATCAAAAAGAAAGAATCTAAG
ATCTCGGAAGCATATGCTTCAGGATCAAAATAA
>LC273307.1_isolate_TSWV-HJ_South_Korea
ATGTCTTCAAGTGTTTATGAGTCGATCATTCAGACAAAAGCTTCAGTCTGGGGATCAACT
GCATCTGGTAAAGCTGTTGTAGATTCTTACTGGATTCATGAACTTGGTACTGGTTCTCCA
CTAGTTCAAACCCAGTTGTATTCTGATTCAAGAAGCAAAAGTA--GCTTTGGCTATACTG
CAAAGGTAGGGAATCTTCCCTGTGAAGAAGAAGAGAT-TCTTTCTCAGCATGTGTATATC
CCTATTTTTGATGATATTGATTTTAGCATCAATATTAATGACTCTGTCCTGGGACTATCT
GTTTGCTCAAACACTGTCAATACTAACGGAGTGAAACATCAAGGTCATTTGAAGGTTTTG
TCTCCTGCTCAGCTCCACTCTATTGGATCTACCATGAACAGATCTGATATTACAGACCGA
TTCCAGCTCCAAGAAAAAGACATAATTCCCAATGACAGATACATAGAAGCTGCAAACAAG
GGCTCTTTGTCTTGTGTTAAAGAGCATACCTATAAGGTTGAGATGTGCTACAATCAAGCT
TTGGGCAAAGTGAATGTTCTATCCCCTAACAGAAATGTCCATGAATGGCTGTACTGTTTC
AAGCCAAATTTCAATCAAGTTGAAAGCAACAACAGAACTGTAAATTCTCTTGCAGTAAAA
TCTCTGCTCATGTCAGCAGAAAACAACATCATGCCTAACTCTCAGGCTTTTGTAAAAGCT
TCCACTGATTCTCATTTCAAACTGAGCCTCTGGCTAAGAGTTCCAAAGGTTTTGAAGCAA
ATTTCCATTCAGAAATTGTTCAAAGTTGCAGGAGATGAAACAAACAAAACATTTTATTTA
TCTATTGCTTGCATTCCAAACCATAACAGTGTTGAGACAGCTTTAAACATCTCTGTTATT
TGCAAGCATCAGCTCCCAATCCGTAAATGTCAAGCTCCTTTTGAATTATCAATGATGTTT
TCTGATTTAAAGGAGCCTTACAACATTGTTCATGATCCTTCATATCCCCAG-AGGATCG-
TT--CATGCTCT-GCTTGAAACTCACACATCTTTTGCACAAGTTCTTTGCAAC-AACTTG
CAAGAAGATGTGATCATCTACACTTTGAACAACTATGAGCTAACTCCTGGAAAGTTAGAT
CTAGGTGAAAGAACCTTAAATTACAGTGAAGATATCTGCAAAAGGAAATATTTCCTTTCA
AAAACACTTGAATGTCTTCCATCTAACACACAAACTATGTCTTACTTAGACAGCATCCAA
ATCCCTTCCTGGAAGATAGACTTTGCCAGGGGAGAAATTAAAATTTCTCCACAATCTATT
GCAGTTGCAAAATCTTTGTTAAAGCTTGATTTAAGCGGGATCAAAAAGAAAGAATCTAAG
ATCTCGGAAGCATATGATTCAGGATCAAAATAA
>MW293979.1_isolate_WJ_South_Korea
ATGTCTTCAAGTGTTTATGAGTCGATCATTCAGACAAAAGCTTCAGTCTGGGGATCAACT
GCATCTGGTAAAGCTGTTGTAGATTCTTACTGGATTCATGAACTTGGTACTGGTTCTCCA
CTAGTTCAAACCCAGTTGTATTCTGATTCGAGAAGCAAAAGTA--GCTTTGGCTATACTG
CAAAGGTAGGGAATCTTCCCTGTGAAGAAGAAGAGAT-TCTTTCTCAGCATGTGTATATC
CCTATTTTTGATGATATTGATTTTAGCATCAATATTAATGACTCTGTCCTGGCACTATCT
GTTTGCTCAAATACAGTCAATACTAACGGAGTGAAACATCAAGGTCATTTGAAGGTTTTG
TCTCCTGCTCAGCTCCACTCTATTGGATCTACCATGAACAGATCTGATATTACAGACCGA
TTCCAGCTCCAAGAAAAAGACATAATTCCCAATGACAGATACATAGAAGCTGCAAACAAG
GGCTCTTTGTCTTGTGTTAAAGAGCATACCTATAAGGTTGAGATGTGCTACAATCAAGCT
TTGGGCAAAGTGAATGTTCTATCCCCTAACAGAAATGTCCATGAATGGCTGTACTGTTTC
AAGCCAAATTTCAATCAAGTTGAAAGCAACAACAGAACTGTAAATTCTCTTGCAGTAAAA
TCTCTGCTCATGTCAGCAGAAAACAACATCATGCCTAACTCTCAGGCTTTTGTAAAAGCT
TCCACTGATTCTCATTTCAAACTGAGCCTCTGGCTAAGAGTTCCAAAGGTTTTGAAGCAG
ATTTCCATTCAGAAATTGTTCAAAGTTGCAGGAGATGAAACAAACAAAACATTTTATTTA
TCTATTGCTTGCATTCCAAACCATAACAGTGTTGAGACAGCTTTAAACATCTCTGTTATT
TGCAAGCATCAGCTCCCAATCCGTAAATGTCAAGCTCCTTTTGAATTATCAATGATGTTT
TCTGATTTAAAGGAGCCTTACAACATTGTTCATGATCCTTCATATCCCCAG-AGGATCG-
TT--CATGCTCT-GCTTGAAACTCACACATCTTTTGCACAGGTTCTTTGCAAC-AACTTG
CAAGAAGATGTGATCATCTACACTTTGAACAACTATGAGCTAACTCCTGGAAAGTTAGAT
CTAGGTGAAAGAACCTTAAATTACAGTGAAGATATCTGCAAAAGGAAATATTTCCTTTCA
AAAACACTTGAATGTCTTCCATCTAACACACAAACTATGTCTTACTTAGACAGCATCCAA
ATCCCTTCCTGGAAGATAGACTTTGCCAGGGGAGAAATTAAAATTTCTCCACAATCTATT
GCAGTTGCAAAATCTTTGTTAAAGCTTGATTTAAGCGGGATCAAAAAGAAAGAATCTAAG
ATCTCGGAAGCATATGCTTCAGGATCGAAATAA
>MG983519.1_isolate_Lazio17_Italy
ATGTCTTCAAGTGTTTATGAGTCGATCATTCAGACAAAAGCTTCAGTCTGGGGATCAACT
GCATCTGGTAAAGCTGTTGTAGACTCTTACTGGATTCATGAACTTGGTACTGGTTCTCCA
CTAGTTCAAACCCAGTTGTACTCTGATTCAAGAAGCAAAAGTA--GCTTTGGCTATACTG
CAAAGGTAGGGAATCTTCCCTGTGAAGAAGAAGAGAT-TCTTTCTCAGCATGTGTATATC
CCTATTTTTGATGATATTGATTTTAGCATCAATATTAATGACTCTGTTCTGGCACTATCT
GTTTGCTCAAATACAGTCAATACTAACGGAGTGAAACATCAAGGTCATTTGAAAGTTTTG
TCTCCTGCTCAGCTCCACTCTATTGGATCTACCATGAACAGATCTGATATTACAGACCGA
TTCCAGCTCCAAGAAAAAGACATAATTCCCAATGACAGATACATTGAAGCTGCAAACAAG
GGCTCTTTGTCTTGTGTTAAGGAGCATACTTATAAGGTCGAGATGTGCTACAATCAAGCT
TTGGGCAAAGTGAATGTTCTATCCCCTAACAGAAATGTCCATGAATGGCTGTACTGTTTC
AAGCCAAATTTCAATCAAGTTGAAAGCAACAACAGAACTGTAAATTCTCTTGCAGTAAAA
TCTCTGCTCATGTCAGCAGAAAACAACATCATGCCTAACTCTCAGGCTTTTGTAAAAGCT
TCCACTGATTCTCATTTCAAACTGAGCCTCTGGCTAAGAGTTCCAAAGGTTTTGAAGCAG
ATTTCCATTCAGAAATTGTTCAAAGTTGCAGGAGATGAAACAAACAAAACATTTTATTTA
TCTATTGCTTGCATTCCAAACCATAACAGTGTTGAGACAGCTTTAAACATTTCTGTTATT
TGCAAGCATCAGCTCCCAATCCGTAAATGTCAAGCTCCTTTTGAATTATCAATGATGTTT
TCTGATTTAAAGGAGCCTTACAACATTGTTCATGATCCTTCATATCCCCAG-AGGATTG-
TT--CATGCTCT-GCTTGAAACTCACACATCTTTTGCACAAGTTCTTTGCAAC-AACTTG
CAAGAAGATGTGATCATCTACACTTTGAACAACTATGAGCTAACTCCTGGAAAGTTAGAT
CTAGGTGAAAGAACCTTAAATTACAGTGAAGATACCTGCAAAAGGAAATATTTCCTTTCA
AAAACACTTGAATGTCTTCCATCTAACACACAAACTATGTCTTACTTAGACAGCATCCAA
ATCCCTTCCTGGAAGATAGACTTTGCCAGGGGAGAAATTAAAATTTCTCCACAATCTGTT
GCAGTTGCAAAATCTTTGTTAAAGCTTGATTTAAGCGGGATCAAAAAGAAAGAATCTAAG
ATCTCGGAAGCATATGCTTCAGGATTGAAATAA
>MG983521.1_isolate_Tarquinia_Italy
ATGTCTTCAAGTGTTTATGAGTCGATCATTCAGACAAAAGCTTCAGTCTGGGGATCAACT
GCATCTGGTAAAGCTGTTGTAGACTCTTACTGGATTCATGAACTTGGTACTGGTTCTCCA
CTAGTTCAAACCCAGTTGTATTCTGATTCAAGAAGCAAAAGTA--GCTTTGGCTATACTG
CAAAGGTAGGGAATCTTCCCTGTGAAGAAGAAGAGAT-TCTTTCTCAGCATGTGTATATC
CCTATTTTTGATGATATTGATTTTAGCATCAATATTAATGACTCTGTTCTGGCACTATCT
GTTTGCTCAAATACAGTCAATACTAACGGAGTGAAACATCAAGGTCATTTGAAAGTTTTG
TCTCCTGCTCAGCTTCACTCTATTGGATCTACCATGAACAGATCTGATATTACAGACCGA
TTCCAGCTCCAAGAAAAAGACATAATTCCCAATGACAGATACATTGAAGCTGCAAACAAG
GGCTCTTTGTCTTGTGTTAAAGAGCATACTTATAAGGTCGAGATGTACTACAATCAAGCT
TTGGGCAAAGTGAATGTTCTATCCCCTAACAGAAATGTCCATGAATGGCTGTACTGTTTC
AAGCCAAATTTCAATCAAGTTGAAAGCAACAACAGAACTGTAAATTCTCTTGCAGTAAAA
TCTCTGCTCATGTCAGCAGAAAACAACATCATGCCTAACTCTCAGGCTTTTGTAAAAGCT
TCCACTGATTCTCATTTCAAACTGAGCCTCTGGCTAAGAGTTCCAAAGGTTTTGAAGCAG
ATTTCCATTCAGAAATTGTTCAAGGTTGTAGGAGATGAAACAAACAAAACATTTTATTTA
TCTATTGCTTGCATTCCAAACCATAACAGTGTTGAGACAGCTTTAAACATTTCTGTTATT
TGCAAGCATCAGCTCCCAATCCGTAAATGTCAAGCTCCTTTTGAATTATCAATGATGTTT
TCTGATTTAAAGGAGCCTTACAACATTGTTCATGATCCTTCATATCCCCAG-AGGATTG-
TT--CATGCTCT-GCTTGAAACTCACACATCTTTTGCACAAGTTCTTTGCAAC-AACTTG
CAAGAAGATGTGATCATCTACACTTTGAACAACTATGAGCTAACTCCTGGAAAGTTAGAT
CTAGGTGAAAGAACCTTAAATTACAGTGAAGATATCTGCAAAAGGAAATATTTCCTTTCA
AAAACACTTGAATGTCTTCCATCTAACACACAAACTATGTCTTACTTAGACAGCATCCAA
ATCCCTTCCTGGAAGATAGACTTTGCCAGGGGAGAAATTAAAATTTCTCCACAATCTGTT
GCAGTTGCAAAATCTTTGTTAAAGCTTGATTTAAGCGGGATCAAAAAGAAAGAATCTAAG
ATCTCGGAAGCATGTGCTTCAGGATCGAAATAA
>MF159063.1_isolate_CY_South_Korea
ATGTCTTCAAGTGTTTACGAGTCGATCATTCAGACAAAAGCTTCAGTCTGGGGATCAACT
GCATCTGGTAAAGCTGTTGTAGATTCTTACTGGATTCATGAACTTGGTACTGGTTCTCCA
CTAGTTCAAACCCAGTTGTATTCTGATTCAAGAAGCAAAAGTA--GCTTTCGCTATACTG
CAAAGGTAGGGAATCTTCCCTGTGAAGAAGAAGAAAT-TCTTTCTCAGCATGTGTATATC
CCTATTTTTGATGATATTGATTTTAGCATCAATATTAATGACTCTGTTCTGGCACTATCT
GTTTGCTCAAATACAGTCAATACTAACGGAGTGAAACATCAAGGTCATTTGAAAGTTTTG
TCTCCTGCTCAGCTCCACTCTATGGGATCTGCCATGAACAGATCTGATATTACAGACCGA
TTCCAGCTCCAAGAAAAAGACATAATTCCCAATGACAGATACATTGAAGCTGCAAACAAG
GGCTCTTTGTCTTGTGTCAAAGAGCATACCTATAAGGTCGAGATGTGCTACAATCAAGCT
TTGGGCAAAGTGAATGTTCTATCCCCTAACAGAAATGTCCATGAATGGCTGTACTGTTTC
AAGCCAAATTTCAATCAAGTTGAAAGCAACAACAGAACTGTAAATTCTCTTGCAGTAAAA
TCTCTGCTCATGTCAGCAGAAAACAACATCATGCCTAACTCTCAGGCTTTTGTAAAAGCT
TCCACTGATTCTCACTTCAAACTGAGCCTCTGGCTAAGAGTTCCAAAGGTTTTGAAGCAG
ATTTCCATTCAGAAATTGTTCAAAGTTGAAGGAGATGAGACAAACAAAACATTTTATTTA
TCTATTGCTTGCATTCCAAACCATAACAGTGTTGAGACAGCTTTAAACATTTCTGTTATT
TGCAAGCATCCGCTCCCAATCCGTAAATGTCAAGCTCCTTTTGAATTATCAATGATGTTT
TCTGATTTAAAGGAGCCTTACAACATTGTTCATGATCCTTCATATCCCCAG-AGGATTG-
TT--CATGCTCT-GCTTGAAACTCACACATCTTTTGCACAAGTTCTTTGCAAC-AACTTG
CAAGAAGATGTGATCATCTACACTTTGAACAACTATGAGCTAACTCCTGGAAAGTTAGAT
CTAGGTGAAAGAACCTTAAATTACAGTGAAGATATCTGCAAAAGGAAATATTTCCTTTCA
AAAACACTTGAATGTCTTCCATCTAACACACAAACTATGTCTTACTTAGACAGCATCCAA
ATCCCTTCCTGGAAGATAGACTTTGCCAGGGGAGAAATTAAAATTTCTCCACAATCTGTT
GCAGTTGCAAAATCTTTGTTAAAGCTTGATTTAAGCGGGATCAAAAAGAAAGAATCTAAG
ATCTCGGAAGCATATGCTTCAGGATCGAAATAA
>NC_002051.1_isolate_BR-01_Brazil
ATGTCTTCAAGTGTTTATGAGTCGATCATTCAGACAAGAGCTTCAGTCTGGGGATCAACT
GCATCTGGTAAAGCTGTTGTAGATTCTTACTGGATTCATGAACTTGGTACTGGTTCTCAA
CTAGTTCAGACCCAGCTGTATTCTGATTCAAGAAGCAAA-GTAGTCCTTTGGCTATACTG
CAAA--GTAGGGATCTTCCCTGTGAAGAAGAAGAGATTTCTTTCTCAGCATGTGTATATC
CCTATTTTTGATGATATTGATTTTAGCATCAATATTGATAACTCTGTTCTGGCACTATCT
GTTTGCTCAAATACAGTCAATGCTAACGGAGTGAAACATCAAGGTCATTTGAAGGTTTTG
TCTCCTGCCCAGCTCCACTCTATTGAATCTATCATGAACAGATCTGATATTACAGACCGA
TTCCAGCTCCAAGAAAAAGACATAATTCCCAATGACAAATACATTGAAGCTGCAAACAAA
GGCTCTTTGTCTTGTGTCAAAGAGCATACCTATAAGATCGAGATGTGCTATAATCAGGCT
TTAGGCAAAGTGAATGTTCTATCTCCTAACAGAAATGTCCATGAATGGCTGTACAGTTTC
AAGCCAAATTTCAATCAAGTTGAAAGCAACAACAGAACTGTAAATTCTCTTGCAGTGAAA
TCTCTGCTCATGTCAGCAGAAAACAACATCATGCCTAACTCTCAAGC------------T
TCCACTGATTCTCATTTCAAGCTGAGCCTCTGGCTAAGGGTTCCAAAGGTTTTGAAGCAG
GTTTCCATTCAGAAATTGTTCAAGGTTGCAGGAGATGAAACAAACAAAACATTTTATTTA
TCTATTGCCTGCATTCCAAACCATAACAGTGTTGAGACAGCTTTAAACATTACTGTTATT
TGCAAGCATCAGCTCCCAATTCGCAAATGCAAAGCTCCTTTTGAATTATCAATGATGTTT
TCTGATTTAAAGGAGCCTTACAACATTGTTCATGACCCTTCATACCC-CAA-AGGATCGG
TTCCAATGCTCTGGCTCGAAACTCACACATCT-TTGCACAAGTTCTTTGCAACTAACTTG
CAAGAAGATGTAATCATCTACACTTTGAACAACCTTGAGCTAACTCCTGGAAAGTTAGAT
TTAGGTGAAAGAACCTTGAATTACAGTGAAGATGCCTACAAAAGGAAATATTTCCTTTCA
AAAACACTTGAATGTCTTCCATCTAACACACAAACTATGTCTTACTTAGACAGCATCCAA
ATCCCTTCATGGAAGATAGACTTTGCCAGAGGAGAAATTAAAATTTCTCCACAATCTATT
TCAGTTGCAAAATCTTTGTTAAAGCTTGATTTAAGCGGGATCAAAAAGAAAGAATCTAAG
GTTAAGGAAGCGTATGCTTCAGGATCAAAATAA
>XXXXX_isolate_52STT21S_Croatia
ATGTCTTCAAGTGTTTATGAGTCGATCATTCAGACAAGAGCTTCAGTCTGGGGATCAACT
GCATCTGGTAAAGCTGTTGTAGATTCTTACTGGATTCATGAACTTGGTACTGGTTCTCAA
CTAGTTCAGACCCAACTGTATTCTGATTCAAGAAGCAAAA--GTAGCTTTGGCTATACTG
CAAAAGTAGGGGATCTTCCTTGTGAAGAAGAAGAGATT-CTTTCTCAGCATGTGTATATC
CCTATTTTTGATAATATTGATTTTAGCATCAATATTGATGACTCTGTTCTGGCATTATCT
GTTTGCTCAAATACAGTCAATGCTAATGGAGTGAAACATCAAGGTCATTTGAAGGTTTTG
TCTCCTGCTCAGCTCCACTCTATTGGATCTATCATGAACAGATCTGATATTACGGATCGA
TTCCAGCTCCAAGAAAAAGATATAATTCCCAATGACAGATACATTGAAGCTGCAAACAAA
GGCTCTTTGTCTTGTGTCAAAGAGCATACCTATAAGGTCGAGATGTGCTATAATCAAGCT
TTAGGCAAAGTGAATGTTCTATCTCCTAATAGAAATGTCCATGAATGGCTGTACAGTTTC
AAGCCAAATTTCAATCAAGTTGAAAGCAACAACAGAACTGTGAATTCTCTTGCAGTGAAA
TCTCTGCTCATGTCAGCAGAAAACAACATCATGCCTAACTCTCAAG------------CT
TCCACTGATTCTCATTTCAGGCTGAGCCTCTGGCTAAGGGTTCCAAAGGTTTTGAAGCAG
ATTTCCATTCAGAAATTGTTCAAGGTTGCAGGAGATGAAACAAATAAAACATTTTATTTA
TCTATTGCCTGCATTCCAAACTATAACAGTGTTGAGACAGCTTTAAACATTACTGTTATT
TGCAAACATCAGCTCCCAATTCGTAAATTTAATGCTCCTTTTGAATTATCAATGATGTTT
TCTGATTTAAAGGAGCCTTACAACATTGTTCATGATCCTTCATATCCCCAA-AGGATT-G
T--TCATGCTCTG-CTTGAAACTCACACATCTTTTGCACAAGCTCTTTGCAAC-AACTTG
CAAGAAGATGTGATCATCTACACCTTGAACAACCATGAGCTAACTCCTGGAAAGTTAGAT
TTAGGTGAAAAAACCTTGAATTACAGTGAAGATGCCTACAAAAGGAAATATTTCCTTTCA
AAAACACTTGAATGTCTTCCATCTAACACACAAACTATGTCTTATTTAGACAGCATCCAA
ATCCCTTCCTGGAAGGTAGACTTTGCCAGGGGAGAAATTAAAATTTCTCCGCAATCTATT
TCAGTTGCAAAATCTTTGTTAAAGCTTGATTTAAGCGGGATCAAAAAGAAAGAATCTAAG
ATTAAGGAAGCACAGGCTTCAGGATCAAAATGA
>KU179515.1_isolate_BasC_USA
ATGTCTTCAAGTGTTTATGAGTCAATCATTCAGACAAGAGCTTCAGTCTGGGGATCAACT
GCATCTGGTAAAGCTGTTGTAGATTCTTACTGGATTCATGAACTCGGTACTGGTTCTCAA
CTAGTTCAGACCCAGCTGTATTCTGATTCAAGAAGCAAA-AGTA-GCTTTAGCTATACTT
CAAAAGTAGGAGATCTTCCTTGTGAAGAAGAAGAGATT-CTCTCTCAGCATGTGTATATC
CCCATTTTTGATGATATTGATTTTAACATCAATATTGATGACTCTGTTCTGGCACTATCT
GTTTGCTCAAATACAGTCAATGCTAATGGAGTGAAACATCAAGGTCATTTGAAGGTTTTG
TCTCCTGCTCAGCTCCACTCTATTGGATCTATCATGAACAGATCTGATATTACAGACCGA
TTCCAGCTCCAAGAAAAAGACATAATTCCCAATGACAGATACATTGAAGCTGCAAACAAA
GGCTCTTTGTCTTGTGTCAAAGAGCATACCTATAAGATCGAGATGTGCTATAATCAAGCT
TTAGGCAAAGTGAATGTTCTATCTCCTAACAGAAATGTCCATGAATGGCTGTACAGTTTC
AAGCCAAATTTCAATCAAGTTGAAAGCAACAACAGAACTGTGAATTCTCTTGCAGTGAAA
TCTCTGCTCATGTCAGCAGAAAACAACATCATGCCTAACTCTCAAGCTTTTGTCAAAGCT
TCCACTGATTCTAATTTCAAGCTGAGCCTCTGGCTAAGGGTTCCAAAGGTTTTGAAGCAG
ATTTCCATTCAGAAATTGTTCAAGGTTGCAGGAGATGAAACAAATAAAACATTTTATTTA
TCTATTGCCTGCATTCCAAACCATAACAGTGTTGAGACAGCTTTAAACATTACTGTTATT
AGCAAGCACCAGCTCCCAACTCGTAAATGTAAAGCTCCTTTTGAATTATCAATGATGTTT
TCTGATTTAAAGGAGCCTTACAACATTGTTCATGATCCTTCATATCCCCA-AAGGATT-G
T--CCATGCTCTG-CTTGAAACTCACACATCTTTTGCACAAGTTCTTTGCAAC-AACTTG
CAAGAAGATGTGATCATTTACACTTTGAACAACCATGAGCTAACTCCTGAAAAGTTAGAT
TTAGGTAAAATAACCTTGAATTACAGTGAAGATGCCTACAAAAGGAAATATTTCCTTTCA
AAAACACTTGAATGTCTTCCATCTAACACACAAACTATGTCTTATTTAGACAGCATCCAA
ATCCCTTCCTGGAAGATAGACTTTGCCAGGGGAGAAATCAAAATTTCTCCGCAACCTATT
TCAGTTGCAAAATCTTTGTTAAAGCTTGATTTAAGCGGGATCAAAAAGAAAGAATCTAAA
ATTAAGGAAGCATATGCTTCAGGATCAAAATGA
>KT160282._isolate_PA01_USA
ATGTCTTCAAGTGTTTATGAGTCGATCATTCAGACAAGAGCTTCAGTCTGGGGATCAACT
GCATCTGGTAAAGCTGTTGTAGATTCTTACTGGATTCATGAACTTGGTACTGGTTCTCAA
CTAATTCAGACCCAGCTGTATTCTGATTCAAGAAGCAAA-AGTA-GCTTTGGCTATACTG
CAAAAGTAGGGGATCTTCCTTGTGAAGAAGAAGAGATT-CTTTCTCAGCATGTGTATATC
CCTATTTTTGATGATATTGGTTTTAGCATCAATATTGATGACTCTGTTCTGGCACTATCT
GTTTGCTCAAATACAGTCAATGCTAACGGAGTGAAACATCAAGGTCATTTGAAGGTTTTG
TCTCCTGCTCAGCTCCACTCTATTGGATCTATCATGAACAGATCTGATATTACAGACCGA
TTCCAGCTCCAAGAAAAAGACATAATTCCCAATGACAGATACATTGAAGCTGCAAACAAA
GGCTCTTTGTCTTGTGTCAAAGAGCATACCTATAAGGTCGAGATGTGCTACAATCAAGCT
TTAGGCAAAGTGAATGTTCTATCTCCTAACAGAAATGTCCATGAATGGCTGTACAGTTTC
AAGCCAAATTTCAATCAAGTTGAAAGCAACAACAGAACTGTGAATTCTCTTGCAGTGAAA
TCCCTGCTCATGTCAGCAGAAAACAACATCATGCCTAACTCTCAAGCTTTTGTCAAAGCT
TCCACTGATTCTCATTTCAAGCTAAGCCTCTGGCTGAGGGTTCCAAAGGTTCTGAAGCAG
ATTTCCATTCAGAAATTGTTCAAGGTTGCAGGAGATGAGACAAATAAAACATTTTATTTA
TCTATTGCCTGCATTCCAAACCATAACAGTGTTGAGACAGCTTTAAACATTATTGTTATT
TGCAAGCATCAGCTCCCAATTCGTAAATGTAAAGCTCCTTTTGAATTATCAATGATGTTT
TCTGATTTAAAGGAGCCTTACAACATTGTCCATGATCCTTCATATCCTCA-AAGGATT-G
T--TCATGCTCTG-CTTGAAACTCACACATCTTTTGCACAAATTCTTTGCAAC-AACTTG
CAAGAAGATGTGATCATCTACACCTTGAACAACCATGAGCTAACTCCTAGAAAATTAGAT
TTAGGTGAAAGAACCTTGAATTACAGTGAAGATGTCTACAAAAAGAAATATTTCCTTTCA
AAAACACTTGAATATCTTCCATCTAACACACAAACTATGTCTTATTTAGACAGCATCCAA
ATCCCTTCCTGGAAGATAGACTTTGCCAGGGGAGAAATTAAAATTTCTCCGCAATCTATT
TCAGTTGCAAAATCTTTGTTAAAGCTTGATTTAAACGGGATCAAAAAGAAAGAATCTAAG
GTTAAGGAAGCATATGCTTCAGGATCAAAATGA
>KU179513.1_isolate_Wa1_USA
ATGTCTTCAAGTGTTTATGAGTCGATCATTCAGACAAGAGCTTCAGTCTGGGGATCAACT
GCATCTGGTAAAGCTGTTGTAGATTCTTACTGGATTCATGAACTTGGTACTGGTTCTCAA
CTAGTTCAGACCCAACTGTATTCTGATTCAAGAAGCAAA-AGTA-GCTTTGGCTATACTG
CAAAAGTAGGGGATCTTCCTTGTGAAGAAGAAGAGATT-CTTTCTCAGCATGTGTATATC
CCTATTTTTGATGATATTGATTTTAGCATCAATATTGATGACTCTGTTCTGGCACTATCT
GTTTGCTCAAATACAGTCAATGCTAATGGAGTGAAACATCAAGGTCATTTGAAGGTTTTG
TCTCCTGCTCAGCTTCACTCTATTGGATCTATCATGAACAGATCTGATATTACAGATCGA
TTCCAGCTCCAAGAAAAAGACATAATTCCCAATGACAGATACATTGAAGCTGCAAACAAA
GGCTCTTTGTCTTGTGTCAAAGACCATACCTATAAGATCGAGATGTGTTATAATCAAGCT
TTAGGCAAAGTGAATGTTCTATCTCCTAACAGAAATGTCCATGAATGGCTGTACAGTTTC
AAGCCAAATTTCAATCAAGTTGAAAGCAACTACAGAACTGTGAATTCTCTTGCAGTGAAA
TCTCTGCTCATGTCAGCAGAAAACAACATCATGCCTAACTCTCAAGCTTTTGTCAAAGCT
TCCACTGATTCTCATTTCAAGCTGAGCCTCTGGCTAAGGGTTCCAAAGGTTTTGAAGCAG
ATTTCCATTCAGAAATTGTTCAAGGTTGCAGGAGATGAAACAAATAAAACATTTTATTTA
TCTATTGCCTGCATTCCAAACTATAACAGTGTTGAGACAGCTTTAAACATTACTGTTATT
TGCAAACATCAGCTCCCAATTCGTAAATGTAAAGCTCCTTTTGAATTATCAATGATGTTT
TCTGATTTAAAGGAGCCTTACAACATTGTTCATGATCCTTCATATCCCCA-AAGGATT-G
T--TCATGCTCTG-CTTGAAACTCACACATCTTTTGCACAAGTTCTTTGCAGC-AACTTG
CAAGAAGATGTGATCATCTACACCTTGAACAACCATGAGCTAACTCCTGGAAAGTTAGAT
TTAGGTGAAAGAACCTTGAATTACAGTGAAGATGCCTACAAAAGGAAATATTTCCTTTCA
AAAACACTTGAATGTCTTCCATCTAACACACAAACTATGTCTTATTTAGACAGCATCCAA
ATCCCTTCTTGGAAGATAGACTTTGCCAGGGGAGAAATTAAAATTTCTCCGCAATCTATT
TCAGTTGCAAAATCTTTGTTAAAGCTTGATTTAAGCGAGATCAAAAAGAAAGAATCTAAG
ATTAAGGAAGCATATGCTTCAGGATCAAAATGA
>MG989673.1_PepCal10_Italy
ATGTCTTCAAGTGTTTATGAGTCGATCATTCAGACAAGAGCTTCAGTCTGGGGATCAACT
GCATCTGGTAAAGCTGTTGTAGATTCTTACTGGATTCATGAACTTGGTACTGGTTCTCAA
CTAGTTCAAACCCAACTGTATTCTGATTCAAGAAGCAAAA--GTAGCTTTGGCTATACTG
CAAAAGTAGGGGATCTTCCTTGTGAAGAAGAAGAGATT-CTTTCTCAGCATGTGTATATC
CCTATTTTTGATGATATTGATTTTAGCATCAATATTGATGACTCTGTTCTGGCATTATCT
GTTTGCTCAAATACAGTCAATGCTAATGGAGTGAAACATCAAGGTCATTTGAAGGTTTTG
TCTCCTGCTCAGCTTCACTCTATTGGATCTATCATGAACAGATCTGATATTACGGATCGA
TTCCAGCTCCAAGAGAAAGATATAATTCCCAATGACAGATACATTGAAGCTGCAAACAAA
GGCTCTTTGTCTTGTGTCAAAGAGCATACCTATAAGATCGAGATGTGCTATAATCAAGCT
TTAGGCAAAGTGAATGTTCTATCTCCTAATAGAAATGTCCATGAATGGCTGTACAGTTTC
AAGCCAAATTTCAATCAAGTTGAAAGCAACAACAGAACTGTGAATTCTCTTGCAGTGAAA
TCTCTGCTCATGTCAGCAGAAAACAACATCATGCCTAACTCTCAAGCTTTTGTCAAAGCT
TCCACTGATTCTCATTTCAGGCTGAGCCTCTGGCTAAGGGTTCCAAAGGTTTTAAAGCAG
ATTTCCATTCAGAAATTGTTCAAGGTTGCAGGAGATGAAACAAATAAAACATTTTATTTA
TCTATTGCCTGCATTCCAAACTATAACAGTGTTGAGACAGCTTTAAACATTACTGTTATT
TGCAAACATCAGCTCCCAATTCGTAAATTTAAAGCTCCTTTTGAATTATCAATGATGTTT
TCTGATTTAAAGGAGCCTTACAACATTGTTCATGATCCTTCATACCCCCAA-AGGATT-G
T--TCATGCTCTG-CTTGAAACTCACACATCTTTTGCACAAGTTCTTTGCAAC-AACTTG
CAAGAAGATGTGATCATCTACACCTTGAACAACCATGAGCTAACTCCTGGAAAGTTAGAT
TTAGGTGAAAAAACCTTGAATTACGGTGAAGATGCCTACAAAAGGAAATATTTCCTTTCA
AAAACACTTGAATGTCTTCCATCTAACACACAAACTATGTCTTATTTAGACAGCATCCAA
ATCCCTTCCTGGAAGATAGACTTTGCCAGGGGAGAAATTAAAATTTCTCCGCAATCTATT
TCAGTTGCAAAATCTTTGTTAAAGCTTGATTTAAGCGGGATCAAAAAGAAAGAATCTAAA
ATTAAGGAAGCACATGCTTCAGGATCAAAATGA
>PV092066_isolate_D-K4-21_Slovenia
ATGTCTTCAAGTGTTTATGAGTCGATCATTCAGACAAGAGCTTCAGTCTGGGGATCAACT
GCATCTGGTAAAGCTGTTGTAGATTCTTACTGGATTCATGAACTTGGTACTGGTTCTCAA
CTAGTTCAGACCCAACTGTATTCTGATTCAAGAAGCAAA-AGTA-GCTTTGGCTATACTG
CAAAAGTAGGGGATCTTCCTTGTGAAGAAGAAGAGATT-CTTTCCCAGCATGTGTATATC
CCTATTTTTGATGATATTGATTTTAGCATCAATATTGATGACTCTGTTCTGGCATTATCT
GTTTGCTCAAATACAGTCAATGCTAATGGAGTGAAACATCAAGGTCATTTGAAGGTTTTG
TCTCCTGCTCAGCTCCACTCTATTGGATCTATCATGAACAGATCTGATATTACGGACCGA
TTCCAGCTCCAAGAAAAAGATATAATTCCCAATGACAGATACATTGAAGCTGCAAACAAA
GGCTCTTTGTCTTGTGTCAAAGAGCATACCTATAAGATCGAGATGTGCTATAATCAAGCT
TTAGGCAAAGTGAATGTTCTATCTCCTAATAGAAATGTCCATGAATGGCTGTACAGTTTC
AAGCCAAATTTCAATCAAGTTGAAAGCAACAACAGAACTGTGAATTCTCTTGCAGTGAAA
TCTCTGCTCATGTCAGCAGAAAACAACATCATGCCTAACTCTCAAGCTTTTGTCAAAGCT
TCCACTGATTCTCATTTCAGGCTGAGCCTCTGGCTAAGGGTTCCAAAGGTTTTGAAGCAG
ATTTCCATTCAGAAATTGTTCAAGGTTGCAGGAGATGAAACAAATAAAACATTTTATTTA
TCTATTGCCTGCATTCCAAACTATAACAGTGTTGAGACAGCTTTAAACATTACTGTTATT
TGCAAACATCAGCTCCCAATTCGTAAATTTAAAGCTCCTTTTGAATTATCAATGATGTTT
TCTGATTTAAAGGAGCCTTACAACATTGTTCATGATCCTTCATATCCCCA-AAGGATT-G
T--TCATGCTTTG-CTTGAAACTCACACATCTTTTGCACAAGTTCTTTGCAAC-AACTTG
CAAGAAGATGTGATCATCTACACCTTGAACAACCATGAGCTAACTCCTGGAAAGTTAGAT
TTAGGTGAAAAAACCTTGAATTACAGTGAAGATGCCTACAAAAGGAAATATTTCCTTTCA
AAAACACTTGAATGTCTTCCATCTAACACACAAACTATGTCTTATTTAGACAGCATCCAA
ATCCCTTCCTGGAAGATAGACTTTGCCAGGGGAGAAATTAAAATTTCTCCGCAATCTATT
TCAGTTGCAAAATCTTTGTTAAAGCTTGATTTAGGCGGGATCAAAAAGAAAGAATCTAAG
ATTAAGGAAGCACATGCTTCAGGATCAAAATGA
>DQ376178.1_isolate_P105_Italy
ATGTCTTCAAGTGTTTATGAGTCGATCATTCAGACAAGAGCTTCAGTCTGGGGATCAACT
GCATCTGGTAAAGCTGTTGTAGATTCTTACTGGATTCATGAACTTGGTACTGGTTCTCAA
CTAGTTCAGACCCAACTGTATTCTGATTCAAGAAGCAAA-AGTA-GCTTTGGCTATACTG
CAAAAGTAGGGGATCTTCCTTGTGAAGAAGAAGAGATT-CTTTCTCAGCATGTGTATATC
CCTATTTTTGATGATATTGATTTTAGCATCAATATTGATGACTCTGTTCTGGCATTATCT
GTTTGCTCAAATACAGTCAATGCTAATGGAGTGAAACATCAAGGTCATTTGAAGGTTTTG
TCTCCTGCTCAGCTCCACTCTATTGGATCTATCATGAACAGATCTGATATTACGGATCGA
TTCCAGCTCCAAGAAAAAGATATAATTCCCAATGACAGATACATTGAAGCTGCAAACAAA
GGCTCTTTGTCTTGTGTCAAAGAGCATACCTATAAGATCGAGATGTGCTATAATCAAGCT
TTAGGCAAAGTGAATGTTCTATCTCCTAATAGAAATGTCCATGAATGGCTGTACAGTTTC
AAGCCAAATTTCAATCAAGTTGAAAGCAACAACAGAACTGTGAATTCTCTTGCAGTGAAA
TCTCTGCTCATGTCAGCAGAAAACAACATCATGCCTAACTCTCAAGCTTTTGTCAAAGCT
TCCACTGATTCTCATTTCAGGCTGAGCCTCTGGCTAAGGGTTCCAAAGGTTTTGAAGCAG
ATTTCCATTCAGAAATTGTTCAAGGTTGCAGGAGATGAAACAAATAAAACATTTTATTTA
TCTATTGCCTGCATTCCAAACTATAACAGTGTTGAGACAGCTTTAAACATTACTGTTATT
TGCAAACATCAGCTCCCAATTCGTAAATTTAAAGCTCCTTTTGAATTATCAATGATGTTT
TCTGATTTAAAGGAGCCTTACAACATTGTTCATGATCCTTCATATCCCCA-AAGGATT-G
T--TCATGCTCTG-CTTGAAACTCACACATCTTTTGCACAAGTTCTTTGCAAC-AACTTG
CAAGAAGATGTGATCATCTACACCTTGAACAACCATGAGCTAACTCCTGGAAAGTTAGAT
TTAGGTGAAAAAACCTTGAATTACAGTGAAGATGCCTACAAAAGGAAATATTTCCTTTCA
AAAACACTTGAATGTCTTCCATCTAACACACAAACTATGTCTTATTTAGACAGCATCCAA
ATCCCTTCCTGGAAGATAGACTTTGCCAGGGGAGAAATTAAAATTTCTCCGCAATCTATT
TCAGTTGCAAAATCTTTGTTAAAGCTTGATTTAAGCGGGATCAAAAAGAAAGAATCTAAG
ATTAAGGAAGCACATGCTTCAGGATCAAAATGA
>PV092067_isolate_D-K5-21_Slovenia
ATGTCTTCAAGTGTTTATGAGTCGATCATTCAGACAAGAGCTTCAGTCTGGGGATCAACT
GCATCTGGTAAAGCTGTTGTAGATTCTTACTGGATTCATGAACTTGGTACTGGTTCTCAA
CTAGTTCAGACCCAACTGTATTCTGATTCAAGAAGCAAA-AGTA-GCTTTGGCTATACTG
CAAAAGTAGGGGATCTTCCTTGTGAAGAAGAAGAGATT-CTTTCTCAGCATGTGTATATC
CCTATTTTTGATGATATTGATTTTAGCATCAATATTGATGACTCTGTTCTGGCATTATCT
GTTTGCTCAAATACAGTCAATGCTAACGGAGTGAAACATCAAGGTCATTTGAAGGTTTTG
TCTCCTGCTCAGCTCCACTCTATTGGATCTATCATGAACAGATCTGATATTACGGATCGA
TTCCAGCTCCAAGAAAAAGATATAATTCCCAATGACAGATACATTGAAGCTGCAAACAAA
GGCTCTTTGTCTTGTGTCAAAGAGCATACCTATAAGGTCGAGATGTGCTATAATCAAGCT
TTAGGCAAAGTGAATGTTCTATCTCCTAATAGAAATGTCCATGAATGGCTGTACAGTTTC
AAGCCAAATTTCAATCAAGTTGAAAGCAACAACAGAACTGTGAATTCTCTTGCAGTGAAA
TCTCTGCTCATGTCAGCAGAAAACAACATCATGCCTAACTCTCAAGCTTTTGTCAAAGCT
TCCACTGATTCTCATTTCAGGCTGAGCCTCTGGCTAAGGGTTCCAAAGGTTTTGAAGCAG
ATTTCCATTCAGAAATTGTTCAAGGTTGCAGGAGATGAAACAAATAAAACATTTTATTTA
TCTATTGCCTGCATTCCAAACTATAACAGTGTTGAGACAGCTTTAAACATTACTGTTATT
TGCAAACATCATCTCCCAATTCGTAAATTTAAAGCTCCTTTTGAATTATCAATGATGTTT
TCTGATTTAAAGGAGCCTTACAACATTGTTCATGATCCTTCATATCCCCA-AAGGATT-G
T--TCATGCTCTG-CTTGAAACTCACACATCTTTTGCACAAGCTCTTTGCGAC-AACTTG
CAAGAAGATGTGATCATCTACACCTTGAACAACCATGAGCTAACTCCTGGAAAGTTAGAT
TTAGGTGAAAAAACCTTGAATTACAGTGAAGATGCCTACAAAAGGAAATATTTCCTTTCA
AAAACACTTGAATGTCTTCCATCTAACACACAAACTATGTCTTATTTAGACAGCATCCAA
ATCCCTTCCTGGAAGATAGACTTTGCCAGGGGAGAAATTAAAATTTCTCCGCAATCTATT
TCAGTTGCAAAATCTTTGTTAAAGCTTGATTTAAGCGGGATCAAAAAGAAAGAATCTAAG
ATTAAGGAAGCACAGGCTTCAGGATCAAAATGA
>OQ507127.1_108DOT22S_Croatia
ATGTCTTCAAGTGTTTATGAGTCGATCATTCAGACAAGAGCTTCAGTCTGGGGATCAACT
GCATCTGGTAAAGCTGTTGTAGATTCTTACTGGATTCATGAACTTGGTACTGGTTCTCAA
CTAGTTCAGACCCAACTGTATTCTGATTCAAGAAGCAAAA--GCAGCTTTGGCTATACTG
CAAAAGTAGGGGATCTTCCTTGTGAAGAAGAAGAGATT-CTTTCTCAGCATGTGTATATC
CCTATTTTTGATGATATTGATTTTAGCATCAATATTGATGACTCTGTTCTGGCATTATCT
GTTTGCTCAAATACAGTCAATGCTAATGGAGTGAAACATCAAGGTCATTTGAAGGTTTTG
TCTCCTGCTCAGCTCCACTCTATTGGATCTATCATGAACAGATCTGATATTACGGATCGA
TTCCAGCTCCAAGAAAAAGATATAATTCCCAATGACAGATACATTGAAGCTGCAAACAAA
GGCTCTTTGTCTTGTGTCAAAGAGCATGCCTATAAGGTCGAGATGTGCTATAATCAAGCT
TTAGGCAAAGTGAATGTTCTATCTCCTAATAGAAATGTCCATGAATGGCTGTACAGTTTC
AAGCCAAATTTCAATCAAGTTGAAAGCAACAACAGAACTGTGAATTCTCTTGCAGTGAAA
TCTCTGCTCATGTCAGCAGAAAACAACATCATGCCTAACTCTCAAGCTTTTGTCAAAGCT
TCCACTGATTCTCATTTCAGGCTGAGCCTCTGGCTAAGGGTTCCAAAGGTTTTGAAGCAG
ATTTCCATTCAGAAATTGTTCAAGGTTGCAGGAGATGAAACAAATAAAACATTTTATTTA
TCTATTGCCTGCATTCCAAACTATAACAGTGTTGAGACAGCTTTAAACATTACTGTTATT
TGCAAACATCAGCTCCCAATTCGTAAATTTAATGCTCCTTTTGAATTATCAATGATGTTT
TCTGATTTAAAGGAGCCTTATAACATTGTTCATGATCCTTCATATCCCCAA-AGGATT-G
T--TCATGCTCTG-CTTGAAACTCACACATCTTTTGCACAAGCTCTTTGCAAC-AACTTG
CAAGAAGATGTGATCATCTACACCTTGAACAACCATGAGCTAACTCCTGGAAAGTTAGAT
TTAGGTGAAAAAACCTTGAATTACAGTGAAGATGCCTACAAAAGGAAATATTTCCTTTCA
AAAACACTTGAATGTCTTCCATCTAACACACAAACTATGTCTTATTTAGACAGCATCCAA
ATCCCTTCCTGGAAGGTAGACTTTGCCAGGGGAGAAATTAAAATTTCTCCGCAATCTATT
TCAGTTGCAAAATCTTTGTTAAAGCTTGATTTAAGCGGGATCAAAAAGAAAGAATCTAAG
ATTAAGGAAGCACAGGCTTCAGGATCAAAATGA
>PV092068_isolate_D-P2-24_Slovenia
ATGTCTTCAAGTGTTTATGAGTCGATCATTCAGACAAGAGCTTCAGTCTGGGGATCAACT
GCATCTGGTAAAGCTGTTGTAGATTCTTACTGGATTCATGAACTTGGTACTGGTTCTCAA
CTAGTTCAGACCCAACTGTATTCTGATTCAAGAAGCAAA-AGTA-GCTTTGGCTATACTG
CAAAAGTAGGGGATCTTCCTTGTGAAGAAGAAGAGATT-CTTTCTCAGCATGTGTATATC
CCTATTTTTGATGATATTGATTTTAGCATCAATATTGATGACTCTGTTCTGGCATTATCT
GTTTGCTCAAATACAGTCAATGCTAATGGAGTGAAACATCAAGGTCATTTGAAGGTTTTG
TCTCCTGCTCAGCTCCACTCTATTGGATCTATCATGAACAGATCTGATATTACGGATCGA
TTCCAGCTCCAAGAAAAAGATATAATTCCCAATGACAGATACATTGAAGCTGCAAACAAA
GGCTCTTTGTCTTGTGTCAAAGAGCATACCTATAAGGTCGAGATGTGCTATAATCAAGCT
TTAGGCAAAGTGAATGTTCTATCTCCTAATAGAAATGTCCATGAATGGCTGTACAGTTTC
AAGCCAAATTTCAATCAAGTTGAAAGCAACAACAGAACTGTGAATTCTCTTGCAGTGAAA
TCTCTGCTCATGTCAGCAGAAAACAACATCATGCCTAACTCTCAAGCTTTTGTCAAAGCT
TCCACTGATTCTCATTTCAGGCTGAGCCTCTGGCTAAGGGTTCCAAAGGTTTTGAAGCAG
ATTTCCATTCAGAAATTGTTCAAGGTTGCAGGAGATGAAACAAATAAAACATTTTATTTA
TCTATTGCCTGCATTCCAAACTATAACAGTGTTGAGACAGCTTTAAACATTACTGTTATT
TGCAAACATCAGCTCCCAATTCGTAAATTTAATGCTCCTTTTGAATTATCAATGATGTTT
TCTGATTTAAAGGAGCCTTACAACATTGTTCATGATCCTTCATATCCCCA-AAGGATT-G
T--TCATGCTCTG-CTTGAAACTCACACATCTTTTGCACAAGCTCTTTGCAAC-AACTTG
CAAGAAGATGTGATCATCTACACCTTGAACAACCATGAGCTAACTCCTGGAAAGTTGGAT
TTAGGTGAAAAAACCTTGAATTACAGTGAAGATGCCTACAAAAGGAAATATTTCCTTTCA
AAAACACTTGAATGTCTTCCATCTAACACACAAACTATGTCTTATTTAGACAGCATCCAA
ATCCCTTCCTGGAAGGTAGACTTTGCCAGGGGAGAAATTAAAATTTCTCCGCAATCTATT
TCAGTTGCAAAATCTTTGTTAAAGCTTGATTTAAGCGGGATCAAAAAGAAAGAATCTAAG
ATTAAGGAAGCACAGGCTTCAGGATCAAAATGA
>OQ534343_isolate_71SET22S_Croatia
ATGTCTTCAAGTGTTTATGAGTCGATCATTCAGACAAGAGCTTCAGTCTGGGGATCAACT
GCATCTGGTAAAGCTGTTGTAGATTCTTACTGGATTCATGAACTTGGTACTGGTTCTCAA
CTAGTTCAGACCCAACTGTATTCTGATTCAAGAAGCAAA-AGYA-GCTTTGGCTATACTG
CAAAAGTAGGGGATCTTCCTTGTGAAGAAGAAGAGATT-CTTTCTCAGCATGTGTATATC
CCTATTTTTGATRATATTGATTTTAGCATCAATATTGATGACTCTGTTCTGGCATTATCT
GTTTGCTCAAATACAGTCAATGCTAATGGAGTGAAACATCAAGGTCATTTGAAGGTTTTG
TCTCCTGCTCAGCTCCACTCTATTGGATCTATCATGAACAGATCTGATATTACGGATCGA
TTCCAGCTCCAAGAAAAAGATATAATTCCCAATGACAGATACATTGAAGCTGCAAACAAA
GGCTCTTTGTCTTGTGTCAAAGAGCATGCCTATAAGGTCGAGATGTGCTATAATCAAGCT
TTAGGCAAAGTGAATGTTCTATCTCCTAATAGAAATGTCCATGAATGGCTGTACAGTTTC
AAGCCAAATTTCAATCAAGTTGAAAGCAACAACAGAACTGTGAATTCTCTTGCAGTGAAA
TCTCTGCTCATGTCAGCAGAAAACAACATCATGCCTAACTCTCAAGCTTTTGTCAAAGCT
TCCACTGATTCTCATTTCAGGCTGAGCCTCTGGCTAAGGGTTCCAAAGGTTTTGAAGCAG
ATTTCCATTCAGAAATTGTTCAAGGTTGCAGGAGATGAAACAAATAAAACATTTTATTTA
TCTATTGCCTGCATTCCAAACTATAACAGTGTTGAGACAGCTTTAAACATTACTGTTATT
TGCAAACATCAGCTCCCAATTCGTAAATTTAATGCTCCTTTTGAATTATCAATGATGTTT
TCTGATTTAAAGGAGCCTTATAACATTGTTCATGATCCTTCATATCCCCA-AAGGATT-G
T--TCATGCTCTG-CTTGAAACTCACACATCTTTTGCACAAGCTCTTTGCAAC-AACTTG
CAAGAAGATGTGATCATCTACACCTTGAACAACCATGAGCTAACTCCTGGAAAGTTAGAT
TTAGGTGAAAAAACCTTGAATTACAGTGAAGATGCCTACAAAAGGAAATATTTCCTTTCA
AAAACACTTGAATGTCTTCCATCTAACACACAAACTATGTCTTATTTAGACAGCATCCAA
ATCCCTTCCTGGAAGGTAGACTTTGCCAGGGGAGAAATTAAAATTTCTCCGCAATCTATT
TCAGTTGCAAAATCTTTGTTAAAGCTTGATTTAAGCGGGATCAAAAAGAAAGAATCTAAG
ATTAAGGAAGCACAGGCTTCAGGATCAAAATGA
>OQ507121_isolate_105DOT22S_Croatia
ATGTCTTCAAGTGTTTATGAGTCGATCATTCAGACAAGAGCTTCAGTCTGGGGATCAACT
GCATCTGGTAAAGCTGTTGTAGATTCTTACTGGATTCATGAACTTGGTACTGGTTCTCAA
CTAGTTCAGACCCAACTGTATTCTGATTCAAGAAGCAAA-AGTA-GCTTTGGCTATACTG
CAAAAGTAGGGGATCTTCCTTGTGAAGAAGAAGAGATT-CTTTCTCAGCATGTGTATATC
CCTATTTTTGATGATATTGATTTTAGCATCAATATTGATGACTCTGTTCTGGCATTATCT
GTTTGCTCAAATACAGTCAATGCTAATGGAGTGAAACATCAAGGTCATTTGAAGGTTTTG
TCTCCTGCTCAGCTCCACTCTATTGGATCTATCATGAACAGATCTGATATTACGGATCGA
TTCCAGCTCCAAGAAAAAGATATAATTCCCAATGACAGATACATTGAAGCTGCAAACAAA
GGCTCTTTGTCTTGTGTCAAAGAGCATGCCTATAAGGTCGAGATGTGCTATAATCAAGCT
TTAGGCAAAGTGAATGTTCTATCTCCTAATAGAAATGTCCATGAATGGCTGTACAGTTTC
AAGCCAAATTTCAATCAAGTTGAAAGCAACAACAGAACTGTGAATTCTCTTGCAGTGAAA
TCTCTGCTCATGTCAGCAGAAAACAACATCATGCCTAACTCTCAAGCTTTTGTCAAAGCT
TCCACTGATTCTCATTTCAGGCTGAGCCTCTGGCTAAGGGTTCCAAAGGTTTTGAAGCAG
ATTTCCATTCAGAAATTGTTCAAGGTTGCAGGAGATGAAACAAATAAAACATTTTATTTA
TCTATTGCCTGCATTCCAAACTATAACAGTGTTGAGACAGCTTTAAACATTACTGTTATT
TGCAAACATCAGCTCCCAATTCGTAAATTTAATGCTCCTTTTGAATTATCAATGATGTTT
TCTGATTTAAAGGAGCCTTATAACATTGTTCATGATCCTTCATATCCCCA-AAGGATT-G
T--TCATGCTCTG-CTTGAAACTCACACATCTTTTGCACAAGCTCTTTGCAAC-AACTTG
CAAGAAGATGTGATCATCTACACCTTGAACAACCATGAGCTAACTCCTGGAAAGTTAGAT
TTAGGTGAAAAAACCTTGAATTACAGTGAAGATGCCTACAAAAGGAAATATTTCCTTTCA
AAAACACTTGAATGTCTTCCATCTAACACACAAACTATGTCTTATTTAGACAGCATCCAA
ATCCCTTCCTGGAAGGTAGACTTTGCCAGGGGAGAAATTAAAATTTCTCCGCAATCTATT
TCAGTTGCAAAATCTTTGTTAAAGCTTGATTTAAGCGGGATCAAAAAGAAAGAATCTAAG
ATTAAGGAAGCACAGGCTTCAGGATCAAAATGA
>OQ507124_isolate_107DOT22S_Croatia
ATGTCTTCAAGTGTTTATGAGTCGATCATTCAGACAAGAGCTTCAGTCTGGGGATCAACT
GCATCTGGTAAAGCTGTTGTAGATTCTTACTGGATTCATGAACTTGGTACTGGTTCTCAA
CTAGTTCAGACCCAACTGTATTCTGATTCAAGAAGCAAA-AGTA-GCTTTGGCTATACTG
CAAAAGTAGGGGATCTTCCTTGTGAAGAAGAAGAGATT-CTTTCTCAGCATGTGTATATC
CCTATTTTTGATGATATTGATTTTAGCATCAATATTGATGACTCTGTTCTGGCATTATCT
GTTTGCTCAAATACAGTCAATGCTAATGGAGTGAAACATCAAGGTCATTTGAAGGTTTTG
TCTCCTGCTCAGCTCCACTCTATTGGATCTATCATGAACAGATCTGATATTACGGATCGA
TTCCAGCTCCAAGAAAAAGATATAATTCCCAATGACAGATACATTGAAGCTGCAAACAAA
GGCTCTTTGTCTTGTGTCAAAGAGCATGCCTATAAGGTCGAGATGTGCTATAATCAAGCT
TTAGGCAAAGTGAATGTTCTATCTCCTAATAGAAATGTCCATGAATGGCTGTACAGTTTC
AAGCCAAATTTCAATCAAGTTGAAAGCAACAACAGAACTGTGAATTCTCTTGCAGTGAAA
TCTCTGCTCATGTCAGCAGAAAACAACATCATGCCTAACTCTCAAGCTTTTGTCAAAGCT
TCCACTGATTCTCATTTCAGGCTGAGCCTCTGGCTAAGGGTTCCAAAGGTTTTGAAGCAG
ATTTCCATTCAGAAATTGTTCAAGGTTGCAGGAGATGAAACAAATAAAACATTTTATTTA
TCTATTGCCTGCATTCCAAACTATAACAGTGTTGAGACAGCTTTAAACATTACTGTTATT
TGCAAACATCAGCTCCCAATTCGTAAATTTAATGCTCCTTTTGAATTATCAATGATGTTT
TCTGATTTAAAGGAGCCTTATAACATTGTTCATGATCCTTCATATCCCCA-AAGGATT-G
T--TCATGCTCTG-CTTGAAACTCACACATCTTTTGCACAAGCTCTTTGCAAC-AACTTG
CAAGAAGATGTGATCATCTACACCTTGAACAACCATGAGCTAACTCCTGGAAAGTTAGAT
TTAGGTGAAAAAACCTTGAATTACAGTGAAGATGCCTACAAAAGGAAATATTTCCTTTCA
AAAACACTTGAATGTCTTCCATCTAACACACAAACTATGTCTTATTTAGACAGCATCCAA
ATCCCTTCCTGGAAGGTAGACTTTGCCAGGGGAGAAATTAAAATTTCTCCGCAATCTATT
TCAGTTGCAAAATCTTTGTTAAAGCTTGATTTAAGCGGGATCAAAAAGAAAGAATCTAAG
ATTAAGGAAGCACAGGCTTCAGGATCAAAATGA
>OQ534340_isolate_106DOT22S_Croatia
ATGTCTTCAAGTGTTTATGAGTCGATCATTCAGACAAGAGCTTCAGTCTGGGGATCAACT
GCATCTGGTAAAGCTGTTGTAGATTCTTACTGGATTCATGAACTTGGTACTGGTTCTCAA
CTAGTTCAGACCCAACTGTATTCTGATTCAAGAAGCAAA-AGTA-GCTTTGGCTATACTG
CAAAAGTAGGGGATCTTCCTTGTGAAGAAGAAGAGATT-CTTTCTCAGCATGTGTATATC
CCTATTTTTGATGATATTGATTTTAGCATCAATATTGATGACTCTGTTCTGGCATTATCT
GTTTGCTCAAATACAGTCAATGCTAATGGAGTGAAACATCAAGGTCATTTGAAGGTTTTG
TCTCCTGCTCAGCTCCACTCTATTGGATCTATCATGAACAGATCTGATATTACGGATCGA
TTCCAGCTCCAAGAAAAAGATATAATTCCCAATGACAGATACATTGAAGCTGCAAACAAA
GGCTCTTTGTCTTGTGTCAAAGAGCATGCCTATAAGGTCGAGATGTGCTATAATCAAGCT
TTAGGCAAAGTGAATGTTCTATCTCCTAATAGAAATGTCCATGAATGGCTGTACAGTTTC
AAGCCAAATTTCAATCAAGTTGAAAGCAACAACAGAACTGTGAATTCTCTTGCAGTGAAA
TCTCTGCTCATGTCAGCAGAAAACAACATCATGCCTAACTCTCAAGCTTTTGTCAAAGCT
TCCACTGATTCTCATTTCAGGCTGAGCCTCTGGCTAAGGGTTCCAAAGGTTTTGAAGCAG
ATTTCCATTCAGAAATTGTTCAAGGTTGCAGGAGATGAAACAAATAAAACATTTTATTTA
TCTATTGCCTGCATTCCAAACTATAACAGTGTTGAGACAGCTTTAAACATTACTGTTATT
TGCAAACATCAGCTCCCAATTCGTAAATTTAATGCTCCTTTTGAATTATCAATGATGTTT
TCTGATTTAAAGGAGCCTTATAACATTGTTCATGATCCTTCATATCCCCA-AAGGATT-G
T--TCATGCTCTG-CTTGAAACTCACACATCTTTTGCACAAGCTCTTTGCAAC-AACTTG
CAAGAAGATGTGATCATCTACACCTTGAACAACCATGAGCTAACTCCTGGAAAGTTAGAT
TTAGGTGAAAAAACCTTGAATTACAGTGAAGATGCCTACAAAAGGAAATATTTCCTTTCA
AAAACACTTGAATGTCTTCCATCTAACACACAAACTATGTCTTATTTAGACAGCATCCAA
ATCCCTTCCTGGAAGGTAGACTTTGCCAGGGGAGAAATTAAAATTTCTCCGCAATCTATT
TCAGTTGCAAAATCTTTGTTAAAGCTTGATTTAAGCGGGATCAAAAAGAAAGAATCTAAG
ATTAAGGAAGCACAGGCTTCAGGATCAAAATGA
>OQ534349_isolate_104DOT22S_Croatia
ATGTCTTCAAGTGTTTATGAGTCGATCATTCAGACAAGAGCTTCAGTCTGGGGATCAACT
GCATCTGGTAAAGCTGTTGTAGATTCTTACTGGATTCATGAACTTGGTACTGGTTCTCAA
CTAGTTCAGACCCAACTGTATTCTGATTCAAGAAGCAAA-AGTA-GCTTTGGCTATACTG
CAAAAGTAGGGGATCTTCCTTGTGAAGAAGAAGAGATT-CTTTCTCAGCATGTGTATATC
CCTATTTTTGATGATATTGATTTTAGCATCAATATTGATGACTCTGTTCTGGCATTATCT
GTTTGCTCAAATACAGTCAATGCTAATGGAGTGAAACATCAAGGTCATTTGAAGGTTTTG
TCTCCTGCTCAGCTCCACTCTATTGGATCTATCATGAACAGATCTGATATTACGGATCGA
TTCCAGCTCCAAGAAAAAGATATAATTCCCAATGACAGATACATTGAAGCTGCAAACAAA
GGCTCTTTGTCTTGTGTCAAAGAGCATGCCTATAAGGTCGAGATGTGCTATAATCAAGCT
TTAGGCAAAGTGAATGTTCTATCTCCTAATAGAAATGTCCATGAATGGCTGTACAGTTTC
AAGCCAAATTTCAATCAAGTTGAAAGCAACAACAGAACTGTGAATTCTCTTGCAGTGAAA
TCTCTGCTCATGTCAGCAGAAAACAACATCATGCCTAACTCTCAAGCTTTTGTCAAAGCT
TCCACTGATTCTCATTTCAGGCTGAGCCTCTGGCTAAGGGTTCCAAAGGTTTTGAAGCAG
ATTTCCATTCAGAAATTGTTCAAGGTTGCAGGAGATGAAACAAATAAAACATTTTATTTA
TCTATTGCCTGCATTCCAAACTATAACAGTGTTGAGACAGCTTTAAACATTACTGTTATT
TGCAAACATCAGCTCCCAATTCGTAAATTTAATGCTCCTTTTGAATTATCAATGATGTTT
TCTGATTTAAARGAGCCTTATAACATTGTTCATGATCCTTCATATCCCCA-AAGGATT-G
T--TCATGCTCTG-CTTGAAACTCACACATCTTTTGCACAAGCTCTTTGCAAC-AACTTG
CAAGAAGATGTGATCATCTACACCTTGAACAACCATGAGCTAACTCCTGGAAAGTTAGAT
TTAGGTGAAAAAACCTTGAATTACAGTGAAGATGCCTACAAAAGGAAATATTTCCTTTCA
AAAACACTTGAATGTCTTCCATCTAACACACAAACTATGTCTTATTTAGACAGCATCCAA
ATCCCTTCCTGGAAGGTAGACTTTGCCAGGGGAGAAATTAAAATTTCTCCGCAATCTATT
TCAGTTGCAAAATCTTTGTTAAAGCTTGATTTAAGCGGGATCAAAAAGAAAGAATCTAAG
ATTAAGGAAGCACAGGCTTCAGGATCAAAATGA
>PV092069_isolate_D262-20_Slovenia
ATGTCTTCAAGTGTTTATGAGTCGATCATTCAGACAAGAGCTTCAGTCTGGGGATCAACT
GCATCTGGTAAAGCTGTTGTAGATTCTTACTGGATTCATGAACTTGGTACTGGTTCTCAA
CTAGTTCAGACCCAACTGTATTCTGATTCAAGAAGCAAA-AGTA-GCTTTGGCTATACTG
CAAAAGTAGGGGATCTTCCTTGTGAAGAAGAAGAGATT-CTTTCTCAGCATGTGTATATC
CCTATTTTTGATGATATTGATTTTAGCATCAATATTGATGACTCTGTTCTGGCATTATCT
GTTTGCTCAAATACAGTCAATGCTAATGGAGTGAAACATCAAGGTCATTTGAAGGTTTTG
TCTCCTGCTCAGCTCCACTCTATTGGATCTATCATGAACAGATCTGATATTACGGATCGA
TTCCAGCTCCAAGAAAAAGATATAATTCCCAATGACAGATACATTGAAGCTGCAAACAAA
GGCTCTTTGTCTTGTGTCAAAGAGCATACCTATAAGGTCGAGATGTGCTATAATCAAGCT
TTAGGCAAAGTGAATGTTCTATCTCCTAATAGAAATGTTCATGAATGGCTGTACAGTTTC
AAGCCAAATTTCAATCAAGTTGAAAGCAACAACAGAACTGTGAATTCTCTTGCAGTGAAA
TCTCTGCTCATGTCAGCAGAAAACAACATCATGCCTAACTCTCAAGCTTTTGTCAAAGCT
TCCACTGATTCTCATTTCAGGCTGAGCCTCTGGCTAAGGGTTCCAAAGGTTTTGAAGCAG
ATTTCCATTCAGAAATTGTTCAAGGTTGCAGGAGATGAAACAAATAAAACATTTTATTTA
TCTATTGCCTGCATTCCAAACTATAACAGTGTTGAGACAGCTTTAAACATTACTGTTATT
TGCAAACATCAGCTCCCAATTCGTAAATTTAAAGCTCCTTTTGAATTATCAATGATGTTT
TCTGATTTAAAGGAGCCTTACAACATTGTTCATGATCCTTCATATCCCCA-AAGGATT-G
T--TCATGCTCTG-CTTGAAACTCACACATCTTTTGCACAAGCTCTTTGCAAC-AACTTG
CAAGAAGATGTGATCATCTACACCTTGAACAACCATGAGCTAACTCCTGGAAAGTTAGAT
TTAGGTGAAAAAACCTTGAATTACAGTGAAGATGCCTACAAAAGGAAATATTTCCTTTCA
AAAACACTTGAATGTCTTCCATCTAACACACAAACTATGTCTTATTTGGACAGCATCCAA
ATCCCTTCCTGGAAGGTAGACTTTGCCAGGGGAGAAATTAAAATTTCTCCGCAATCTATT
TCAGTTGCAAAATCTTTGTTAAAGCTTGATTTAAGCGGGATCAAAAAGAAAGAATCTAAG
ATTAAGGAAGCACAGGCTTCAGGATCAAAATGA
>OL471951_isolate_PLE20ST3_Slovenia
ATGTCTTCAAGTATTTATGAGTCGATCATTCAGACAAGAGCTTCAGTCTGGGGATCAACT
GCATCTGGTAAAGCTGTTGTAGATTCTTACTGGATTCATGAACTTGGTACTGGTTCTCAA
CTAGTTCAGACCCAACTGTATTCTGATTCAAGAAGCAAA-AGTA-GCTTTGGCTATACTG
CAAAAGTAGGGGATCTTCCTTGTGAAGAAGAAGAGATT-CTTTCTCAGCATGTGTATATC
CCTATTTTTGATGATATTGATTTTAGCATCAATATTGATGACTCTGTTCTGGCATTATCT
GTTTGCTCAAATACAGTCAATGCTAATGGAGTGAAACATCAAGGTCATTTGAAGGTTTTG
TCTCCTGCTCAGCTCCACTCTATTGGATCTATCATGAACAGATCTGATATTACGGATCGA
TTCCAGCTCCAAGAAAAAGATATAATTCCCAATGACAGATACATTGAAGCTGCAAACAAA
GGCTCTTTGTCTTGTGTCAAAGAGCATACCTATAAGGTCGAGATGTGCTATAATCAAGCT
TTAGGCAAAGTGAATGTTCTATCTCCTAATAGAAATGTCCATGAATGGCTGTACAGTTTC
AAGCCAAATTTCAATCAAGTTGAAAGCAACAACAGAACTGTGAATTCTCTTGCAGTGAAA
TCTCTGCTCATGTCAGCAGAAAACAACATCATGCCTAACTCTCAAGCTTTTGTCAAAGCT
TCCACTGATTCTCATTTCAGGCTGAGCCTCTGGCTAAGGGTTCCAAAGGTTTTGAAGCAG
ATTTCCATTCAGAAATTGTTCAAGGTTGCAGGAGATGAAACAAATAAAACATTTTATTTA
TCTATTGCCTGCATTCCAAACTATAACAGTGTTGAGACAGCTTTAAACATTACTGTTATT
TGCAAACATCAGCTCCCAATTCGTAAATTTAAAGCTTCTTTTGAATTATCAATGATGTTT
TCTGATTTAAAGGAGCCTTACAACATTGTTCATGATCCTTCATATCCCCA-AAGGATT-G
T--TCATGCTCTG-CTTGAAACTCACACATCTTTTGCACAAGCTCTTTGCAAC-AACTTG
CAAGAAGATGTGATCATCTACACCTTGAACAACCATGAGCTAACTCCTGGAAAGTTAGAT
TTAGGTGAAAAAACCTTGAATTACAGTGAAGATGCCTACAAAAGGAAATATTTCCTTTCA
AAAACACTTGAATGTCTTCCATCTAACACACAAACTATGTCTTATTTAGACAGCATCCAA
ATCCCTTCCTGGAAGGTAGACTTTGCCAGGGGAGAAATTAAAATTTCTCCGCAATCTATT
TCAGTTGCAAAATCTTTGTTAAAGCTTGATTTAAGCGGGATCAAAAAGAAAGAATCTAAG
ATTAAGGAAGCACAGGCTTCAGGATCAAAATGA
>OL471948_isolate_PLE20ST2_Slovenia
ATGTCTTCAAGTATTTATGAGTCGATCATTCAGACAAGAGCTTCAGTCTGGGGATCAACT
GCATCTGGTAAAGCTGTTGTAGATTCTTACTGGATTCATGAACTTGGTACTGGTTCTCAA
CTAGTTCAGACCCAACTGTATTCTGATTCAAGAAGCAAA-AGTA-GCTTTGGCTATACTG
CAAAAGTAGGGGATCTTCCTTGTGAAGAAGAAGAGATT-CTTTCTCAGCATGTGTATATC
CCTATTTTTGATGATATTGATTTTAGCATCAATATTGATGACTCTGTTCTGGCATTATCT
GTTTGCTCAAATACAGTCAATGCTAATGGAGTGAAACATCAAGGTCATTTGAAGGTTTTG
TCTCCTGCTCAGCTCCACTCTATTGGATCTATCATGAACAGATCTGATATTACGGATCGA
TTCCAGCTCCAAGAAAAAGATATAATTCCCAATGACAGATACATTGAAGCTGCAAACAAA
GGCTCTTTGTCTTGTGTCAAAGAGCATACCTATAAGGTCGAGATGTGCTATAATCAAGCT
TTAGGCAAAGTGAATGTTCTATCTCCTAATAGAAATGTCCATGAATGGCTGTACAGTTTC
AAGCCAAATTTCAATCAAGTTGAAAGCAACAACAGAACTGTGAATTCTCTTGCAGTGAAA
TCTCTGCTCATGTCAGCAGAAAACAACATCATGCCTAACTCTCAAGCTTTTGTCAAAGCT
TCCACTGATTCTCATTTCAGGCTGAGCCTCTGGCTAAGGGTTCCAAAGGTTTTGAAGCAG
ATTTCCATTCAGAAATTGTTCAAGGTTGCAGGAGATGAAACAAATAAAACATTTTATTTA
TCTATTGCCTGCATTCCAAACTATAACAGTGTTGAGACAGCTTTAAACATTACTGTTATT
TGCAAACATCAGCTCCCAATTCGTAAATTTAAAGCTCCTTTTGAATTATCAATGATGTTT
TCTGATTTAAAGGAGCCTTACAACATTGTTCATGATCCTTCATATCCCCA-AAGGATT-G
T--TCATGCTCTG-CTTGAAACTCACACATCTTTTGCACAAGCTCTTTGCAAC-AACTTG
CAAGAAGATGTGATCATCTACACCTTGAACAACCATGAGCTAACTCCTGGAAAGTTAGAT
TTAGGTGAAAAAACCTTGAATTACAGTGAAGATGCCTACAAAAGGAAATATTTCCTTTCA
AAAACACTTGAATGTCTTCCATCTAACACACAAACTATGTCTTATTTAGACAGCATCCAA
ATCCCTTCCTGGAAGGTAGACTTTGCCAGGGGAGAAATTAAAATTTCTCCGCAATCTATT
TCAGTTGCAAAATCTTTGTTAAAGCTTGATTTAAGCGGGATCAAAAAGAAAGAATCTAAG
ATTAAGGAAGCACAGGCTTCAGGATCAAAATGA
>PV092070_isolate_D474-20_Slovenia
ATGTCTTCAAGTGTTTATGAGTCGATCATTCAGACAAGAGCTTCAGTCTGGGGATCAACT
GCATCTGGTAAAGCTGTTGTAGATTCTTACTGGATTCATGAACTTGGTACTGGTTCTCAA
CTAGTTCAGACCCAACTGTATTCTGATTCAAGAAGCAAA-AGTA-GCTTTGGCTATACTG
CAAAAGTAGGGGATCTTCCTTGTGAAGAAGAAGAGATT-CTTTCTCAGCATGTGTATATC
CCTATTTTTGATGATATTGATTTTAGCATCAATATTGATGACTCTGTTCTGGCATTATCT
GTTTGCTCAAATACAGTCAATGCTAATGGAGTGAAACATCAAGGTCATTTGAAGGTTTTG
TCTCCTGCTCAGCTCCACTCTATTGGATCTATCATGAACAGATCTGATATTACGGATCGA
TTCCAGCTCCAAGAAAAAGATATAATTCCCAATGACAGATACATTGAAGCTGCAAACAAA
GGCTCTTTGTCTTGTGTCAAAGAGCATACCTATAAGGTCGAGATGTGCTATAATCAAGCT
TTAGGCAAAGTGAATGTTCTATCTCCTAATAGAAATGTCCATGAATGGCTGTACAGTTTC
AAGCCAAATTTCAATCAAGTTGAAAGCAACAACAGAACTGTGAATTCTCTTGCAGTGAAA
TCTCTGCTCATGTCAGCAGAAAACAACATCATGCCTAACTCTCAAGCTTTTGTCAAAGCT
TCCACTGATTCTCATTTCAGGCTGAGCCTCTGGCTAAGGGTTCCAAAGGTTTTGAAGCAG
ATTTCCATTCAGAAATTGTTCAAGGTTGCAGGAGATGAAACAAATAAAACATTTTATTTA
TCTATTGCCTGCATTCCAAACTATAACAGTGTTGAGACAGCTTTAAACATTACTGTTATT
TGCAAACATCAGCTCCCAATTCGTAAATTTAAAGCTCCTTTTGAATTATCAATGATGTTT
TCTGATTTAAAGGAGCCTTACAACATTGTTCATGATCCTTCATATCCCCA-AAGGATT-G
T--TCATGCTCTG-CTTGAAACTCACACATCTTTTGCACAAACTCTTTGCAAC-AACTTG
CAAGAAGATGTGATCATCTACACCTTGAACAACCATGAGCTAACTCCTGGAAAGTTAGAT
TTAGGTGAAAAAACCTTGAATTACAGTGAAGATGCCTACAAAAGGAAATATTTCCTTTCA
AAAACACTTGAATGTCTTCCATCTAACACACAAACTATGTCTTATTTAGACAGCATCCAA
ATCCCTTCCTGGAAGGTAGACTTTGCCAGGGGAGAAATTAAAATTTCTCCGCAATCTATT
TCAGTTGCAAAATCTTTGTTAAAGCTTGATTTAAGCGGGATCAAAAAGAAAGAATCTAAG
ATTAAGGAAGCACAGGCTTCAGGATCAAAATGA
>PV092065_isolate_D-K3-21_Slovenia
ATGTCTTCAAGTGTTTATGAGTCGATCATTCAGACAAGAGCTTCAGTCTGGGGATCAACT
GCATCTGGTAAAGCTGTTGTAGATTCTTACTGGATTCATGAACTTGGTACTGGTTCTCAA
CTAGTTCAGACCCAACTGTATTCTGATTCAAGAAGCAAA-AGTA-GCTTTGGCTATACTG
CAAAAGTAGGGGATCTTCCTTGTGAAGAAGAAGAGATT-CTTTCTCAGCATGTGTATATC
CCTATTTTTGATGATATTGATTTTAGCATCAATATTGATGACTCTGTTCTGGCATTATCT
GTTTGCTCAAATACAGTCAATGCTAATGGAGTGAAACATCAAGGTCATTTGAAGGTTTTG
TCTCCTGCTCAGCTCCACTCTATTGGATCTATCATGAACAGATCTGATATTACGGATCGA
TTCCAGCTCCAAGAAAAAGATATAATTCCCAATGACAGATACATTGAAGCTGCAAACAAA
GGCTCTTTGTCTTGTGTCAAAGAGCATACCTATAAGGTCGAGATGTGCTATAATCAAGCT
TTAGGCAAAGTGAATGTTCTATCTCCTAATAGAAATGTCCATGAATGGCTGTACAGTTTC
AAGCCAAATTTCAATCAAGTTGAAAGCAACAACAGAACTGTGAATTCTCTTGCAGTGAAA
TCTCTGCTCATGTCAGCAGAAAACAACATCATGCCTAACTCTCAAGCTTTTGTCAAAGCT
TCCACTGATTCTCATTTCAGGCTGAGCCTCTGGCTAAGGGTTCCAAAGGTTTTGAAGCAG
ATTTCCATTCAGAAATTGTTCAAGGTTGCAGGAGATGAAACAAATAAAACATTTTATTTA
TCTATTGCCTGCATTCCAAACTATAACAGTGTTGAGACAGCTTTAAACATTACTGTTATT
TGCAAACATCAGCTCCCAATTCGTAAATTTAAAGCTCCTTTTGAATTATCAATGATGTTT
TCTGATTTAAAGGAGCCTTACAACATTGTTCATGATCCTTCATATCCCCA-AAGGATT-G
T--TCATGCTCTG-CTTGAAACTCACACATCTTTTGCACAAGCTCTTTGCAAC-AACTTG
CAAGAAGATGTGATCATCTACACCTTGAACAACCATGAGCTAACTCCTGGAAAGTTAGAT
TTAGGTGAAAAAACCTTGAATTACAGTGAAGATGCCTACAAAAGGAAATATTTCCTTTCA
AAAACACTTGAATGTCTTCCATCTAACACACAAACTATGTCTTATTTAGACAGCATCCAA
ATCCCTTCCTGGAAGGTAGACTTTGCCAGGGGAGAAATTAAAATTTCTCCGCAATCTATT
TCAGTTGCAAAATCTTTGTTAAAGCTTGATTTAAGCAGGATCAAAAAGAAAGAATCTAAG
ATTAAGGAAGCACAGGCTTCAGGATCAAAATGA
>OL471960_isolate_TUR20ST3_Slovenia
ATGTCTTCAAGTGTTTATGAGTCGATCATTCAGACAAGAGCTTCAGTCTGGGGATCAACT
GCATCTGGTAAAGCTGTTGTAGATTCTTACTGGATTCATGAACTTGGTACTGGTTCTCAA
CTAGTTCAGACCCAACTGTATTCTGATTCAAGAAGCAAA-AGTA-GCTTTGGCTATACTG
CAAAAGTAGGGGATCTTCCTTGTGAAGAAGAAGAGATT-CTTTCTCAGCATGTGTATATC
CCTATTTTTGATGATATTGATTTTAGCATCAATATTGATGACTCTGTTCTGGCATTATCT
GTTTGCTCAAATACAGTCAATGCTAATGGAGTGAAACATCAAGGTCATTTGAAGGTTTTG
TCTCCTGCTCAGCTCCACTCTATTGGATCTATCATGAACAGATCTGATATTACGGATCGA
TTCCAGCTCCAAGAAAAAGATATAATTCCCAATGACAGATACATTGAAGCTGCAAACAAA
GGCTCTTTGTCTTGTGTCAAAGAGCATACCTATAAGGTCGAGATGTGCTATAATCAAGCT
TTAGGCAAAGTGAATGTTCTATCTCCTAATAGAAATGTCCATGAATGGCTGTACAGTTTC
AAGCCAAATTTCAATCAAGTTGAAAGCAACAACAGAACTGTGAATTCTCTTGCAGTGAAA
TCTCTGCTCATGTCAGCAGAAAACAACATCATGCCTAACTCTCAAGCTTTTGTCAAAGCT
TCCACTGATTCTCATTTCAGGCTGAGCCTCTGGCTAAGGGTTCCAAAGGTTTTGAAGCAG
ATTTCCATTCAGAAATTGTTCAAGGTTGCAGGAGATGAAACAAATAAAACATTTTACTTA
TCTATTGCCTGCATTCCAAACTATAACAGTGTTGAGACAGCTTTAAACATTACTGTTATT
TGCAAACATCAGCTCCCAATTCGTAAACTTAAAGCTCCTTTTGAATTATCAATGATGTTT
TCTGATTTAAAGGAGCCTTACAACATTGTTCATGATCCTTCATATCCCCA-AAGGATT-G
T--TCATGCTCTG-CTTGAAACTCACACATCTTTTGCACAAGCTCTTTGCAAC-AACTTG
CAAGAAGATGTGATCATCTATACCTTGAACAACCATGAGCTAACTCCTGGAAAGTTAGAT
TTAGGTGAAAAAACCTTGAATTACAGTGAAGATGCCTACAAAAGGAAATATTTCCTTTCA
AAAACACTTGAATGTCTTCCATCTAACACACAAACTATGTCTTATTTAGACAGCATCCAA
ATCCCTTCCTGGAAGGTAGACTTTGCCAGGGGAGAAATTAAAATTTCTCCGCAATCTATT
TCAGTTGCAAAATCTTTGTTAAAGCTTGATTTAAGCGGGATCAAAAAGAAAGAATCTAAG
ATTAAGGAAGCACAGGCTTCAGGATCAAAATGA
>OL471963_isolate_TUR20SW_Slovenia
ATGTCTTCAAGTGTTTATGAGTCGATCATTCAGACAAGAGCTTCAGTCTGGGGATCAACT
GCATCTGGTAAAGCTGTTGTAGATTCTTACTGGATTCATGAACTTGGTACTGGTTCTCAA
CTAGTTCAGACCCAACTGTATTCTGATTCAAGAAGCAAA-AGTA-GCTTTGGCTATACTG
CAAAAGTAGGGGATCTTCCTTGTGAAGAAGAAGAGATT-CTTTCTCAGCATGTGTATATC
CCTATTTTTGATGATATTGATTTTAGCATCAATATTGATGACTCTGTTCTGGCATTATCT
GTTTGCTCAAATACAGTCAATGCTAATGGAGTGAAACATCAAGGTCATTTGAAGGTTTTG
TCTCCTGCTCAGCTCCACTCTATTGGATCTATCATGAACAGATCTGATATTACGGATCGA
TTCCAGCTCCAAGAAAAAGATATAATTCCCAATGACAGATACATTGAAGCTGCAAACAAA
GGCTCTTTGTCTTGTGTCAAAGAGCATACCTATAAGGTCGAGATGTGCTATAATCAAGCT
TTAGGCAAAGTGAATGTTCTATCTCCTAATAGAAATGTCCATGAATGGCTGTACAGTTTC
AAGCCAAATTTCAATCAAGTTGAAAGCAACAACAGAACTGTGAATTCTCTTGCAGTGAAA
TCTCTGCTCATGTCAGCAGAAAACAACATCATGCCTAACTCTCAAGCTTTTGTCAAAGCT
TCCACTGATTCTCATTTCAGGCTGAGCCTCTGGCTAAGGGTTCCAAAGGTTTTGAAGCAG
ATTTCCATTCAGAAATTGTTCAAGGTTGCAGGAGATGAAACAAATAAAACATTTTATTTA
TCTATTGCCTGCATTCCAAACTATAACAGTGTTGAGACAGCTTTAAACATTACTGTTATT
TGCAAACATCAGCTCCCAATTCGTAAACTTAAAGCTCCTTTTGAATTATCAATGATGTTT
TCTGATTTAAAGGAGCCTTACAACATTGTTCATGATCCTTCATATCCCCA-AAGGATT-G
T--TCATGCTCTG-CTTGAAACTCACACATCTTTTGCACAAGCTCTTTGCAAC-AACTTG
CAAGAAGATGTGATCATCTACACCTTGAACAACCATGAGCTAACTCCTGGAAAGTTAGAT
TTAGGTGAAAAAACCTTGAATTACAGTGAAGATGCCTACAAAAGGAAATATTTCCTTTCA
AAAACACTTGAATGTCTTCCATCTAACACACAAACTATGTCTTATTTAGACAGCATCCAA
ATCCCTTCCTGGAAGGTAGACTTTGCCAGGGGAGAAATTAAAATTTCTCCGCAATCTATT
TCAGTTGCAAAATCTTTGTTAAAGCTTGATTTAAGCGGGATCAAAAAGAAAGAATCTAAG
ATTAAGGAAGCACAGGCTTCAGGATCAAAATGA
>OL471957_isolate_TUR20ST2_Slovenia
ATGTCTTCAAGTGTTTATGAGTCGATCATTCAGACAAGAGCTTCAGTCTGGGGATCAACT
GCATCTGGTAAAGCTGTTGTAGATTCTTACTGGATTCATGAACTTGGTACTGGTTCTCAA
CTAGTTCAGACCCAACTGTATTCTGATTCAAGAAGCAAA-AGTA-GCTTTGGCTATACTG
CAAAAGTAGGGGATCTTCCTTGTGAAGAAGAAGAGATT-CTTTCTCAGCATGTGTATATC
CCTATTTTTGATGATATTGATTTTAGCATCAATATTGATGACTCTGTTCTGGCATTATCT
GTTTGCTCAAATACAGTCAATGCTAATGGAGTGAAACATCAAGGTCATTTGAAGGTTTTG
TCTCCTGCTCAGCTCCACTCTATTGGATCTATCATGAACAGATCTGATATTACGGATCGA
TTCCAGCTCCAAGAAAAAGATATAATTCCCAATGACAGATACATTGAAGCTGCAAACAAA
GGCTCTTTGTCTTGTGTCAAAGAGCATACCTATAAGGTCGAGATGTGCTATAATCAAGCT
TTAGGCAAAGTGAATGTTCTATCTCCTAATAGAAATGTCCATGAATGGCTGTACAGTTTC
AAGCCAAATTTCAATCAAGTTGAAAGCAACAACAGAACTGTGAATTCTCTTGCAGTGAAA
TCTCTGCTCATGTCAGCAGAAAACAACATCATGCCTAACTCTCAAGCTTTTGTCAAAGCT
TCCACTGATTCTCATTTCAGGCTGAGCCTCTGGCTAAGGGTTCCAAAGGTTTTGAAGCAG
ATTTCCATTCAGAAATTGTTCAAGGTTGCAGGAGATGAAACAAATAAAACATTTTATTTA
TCTATTGCCTGCATTCCAAACTATAACAGTGTTGAGACAGCTTTAAACATTACTGTTATT
TGCAAACATCAGCTCCCAATTCGTAAACTTAAAGCTCCTTTTGAATTATCAATGATGTTT
TCTGATTTAAAGGAGCCTTACAACATTGTTCATGATCCTTCATATCCCCA-AAGGATT-G
T--TCATGCTCTG-CTTGAAACTCACACATCTTTTGCACAAGCTCTTTGCAAC-AACTTG
CAAGAAGATGTGATCATCTACACCTTGAACAACCATGAGCTAACTCCTGGAAAGTTAGAT
TTAGGTGAAAAAACCTTGAATTACAGTGAAGATGCCTACAAAAGGAAATATTTCCTTTCA
AAAACACTTGAATGTCTTCCATCTAACACACAAACTATGTCTTATTTAGACAGCATCCAA
ATCCCTTCCTGGAAGGTAGACTTTGCCAGGGGAGAAATTAAAATTTCTCCGCAATCTATT
TCAGTTGCAAAATCTTTGTTAAAGCTTGATTTAAGCGGGATCAAAAAGAAAGAATCTAAG
ATTAAGGAAGCACAGGCTTCAGGATCAAAATGA
>OL471954_isolate_TUR20ST1_Slovenia
ATGTCTTCAAGTGTTTATGAGTCGATCATTCAGACAAGAGCTTCAGTCTGGGGATCAACT
GCATCTGGTAAAGCTGTTGTAGATTCTTACTGGATTCATGAACTTGGTACTGGTTCTCAA
CTAGTTCAGACCCAACTGTATTCTGATTCAAGAAGCAAA-AGTA-GCTTTGGCTATACTG
CAAAAGTAGGGGATCTTCCTTGTGAAGAAGAAGAGATT-CTTTCTCAGCATGTGTATATC
CCTATTTTTGATGATATTGATTTTAGCATCAATATTGATGACTCTGTTCTGGCATTATCT
GTTTGCTCAAATACAGTCAATGCTAATGGAGTGAAACATCAAGGTCATTTGAAGGTTTTG
TCTCCTGCTCAGCTCCACTCTATTGGATCTATCATGAACAGATCTGATATTACGGATCGA
TTCCAGCTCCAAGAAAAAGATATAATTCCCAATGACAGATACATTGAAGCTGCAAACAAA
GGCTCTTTGTCTTGTGTCAAAGAGCATACCTATAAGGTCGAGATGTGCTATAATCAAGCT
TTAGGCAAAGTGAATGTTCTATCTCCTAATAGAAATGTCCATGAATGGCTGTACAGTTTC
AAGCCAAATTTCAATCAAGTTGAAAGCAACAACAGAACTGTGAATTCTCTTGCAGTGAAA
TCTCTGCTCATGTCAGCAGAAAACAACATCATGCCTAACTCTCAAGCTTTTGTCAAAGCT
TCCACTGATTCTCATTTCAGGCTGAGCCTCTGGCTAAGGGTTCCAAAGGTTTTGAAGCAG
ATTTCCATTCAGAAATTGTTCAAGGTTGCAGGAGATGAAACAAATAAAACATTTTATTTA
TCTATTGCCTGCATTCCAAACTATAACAGTGTTGAGACAGCTTTAAACATTACTGTTATT
TGCAAACATCAGCTCCCAATTCGTAAACTTAAAGCTCCTTTTGAATTATCAATGATGTTT
TCTGATTTAAAGGAGCCTTACAACATTGTTCATGATCCTTCATATCCCCA-AAGGATT-G
T--TCATGCTCTG-CTTGAAACTCACACATCTTTTGCACAAGCTCTTTGCAAC-AACTTG
CAAGAAGATGTGATCATCTACACCTTGAACAACCATGAGCTAACTCCTGGAAAGTTAGAT
TTAGGTGAAAAAACCTTGAATTACAGTGAAGATGCCTACAAAAGGAAATATTTCCTTTCA
AAAACACTTGAATGTCTTCCATCTAACACACAAACTATGTCTTATTTAGACAGCATCCAA
ATCCCTTCCTGGAAGGTAGACTTTGCCAGGGGAGAAATTAAAATTTCTCCGCAATCTATT
TCAGTTGCAAAATCTTTGTTAAAGCTTGATTTAAGCGGGATCAAAAAGAAAGAATCTAAG
ATTAAGGAAGCACAGGCTTCAGGATCAAAATGA
>MN861979.1_isolate_YNHHMZ_China
ATGTCTTCAAGTGTTTATGAGTCGATCATTCAGACAAGAGCTTCAGTCTGGGGATCAACT
GCATCTGGTAAAGCTGTTGTAGATTCTTACTGGATTCATGAACTTGGTACTGGTTCTCAA
CTAGTTCAGACCCAGCTGTATTCTGATTCAAGAAGCAAA-AGTA-GCTTTGGCTATACTG
CAAAAGTAGGGGATCTTCCTTGTGAAGAAGAAGAGATT-CTTTCTCAGCATGTGTATATC
CCTATTTTTGATGATATTGATTTTAGCATCAATATTGATGACTCTGTTCTGGCACTATCT
GTTTGTTCAAATACAGTCAATGCTAGTGGAGTGAAACATCAAGGTCATTTGAAGGTTTTG
TCTCCTGCTCAGCTCCACTCTATTGGATCTATAATGAACAGATCTGATATTACAGACCGA
TTCCAGCTCCAAGAAAAAGACATAATTCCCAATGACAGATACATTGAAGCTGCAAACAAA
GGCTCTTTGTCTTGTGTCAAAGAGCATACCTATAAGATCGAGATGTGCTATAATCAAGCT
TTAGGCAAAGTGAATGTTCTATCTCCTAACAGAAATGTCCATGAATGGCTGTACAGTTTC
AAGCCAAATTTCAATCAAGTTGAAAGCAACAACAGAACTGTGAATTCTCTTGCAGTGAAA
TCTCTGCTCATGTCAGCAGAAAACAACATCATGCCTAACTCTCAAGCTTTTGTCAAAGCT
TCCACTGATTCTCATTTCAAGCTGAGCCTCTGGCTAAGGGTTCCAAAGGTTTTGAAGCAG
ATTTCCATTCAGAAATTGTTCAAGGTTGCAGGAGATGAGACAAATAAAACATTTTATTTA
TCTATTGCCCGCATTCCAAACCATAACAGTGTTGAGACAGCTTTAAACATTACTGTTATT
TGCAAGCATCAGCTCCCAATTCGTAAATGTAAAGCTCCTTTTGAATTATCAATGATGTTT
TCTGATTTAAAGGAGCCTTACAACATTGTTCATGATCCTTCATATCCCCA-AAGGATT-G
T--TCATGCTCTG-CTTGAAACTCACACATCTTTTGCACAAGTTCTTAGCAAC-AACTTG
CAAGAAGATGTGATCATCTACACCTTGAACAACCATGAGCTAACTCCTGGAAAGTTAGAT
TTAGGTGAAAGAACCTTAAATTACAGTGAAGATATCTGCAAAAGGAAATATTTCCTTTCA
AAAACACTTGAATGTCTTCCATCTAACACACAAACTATGTCTTATTTAGACAGCATCCAA
ATCCCTTCCTGGAAGATAGACTTTGCCAGGGGAGAAATTAAAATCTCTCCGCAATCTGTT
TCAGTTGCAAAGTCTTTGTTAAAGCTTGATTTAAGCGGGATCAAAAGGAAAGAATCTAAG
ATCAAGGAAGCATATGCTTCAGGATCAAAATGA
>PP968743_isolate_98/23_Montenegro
ATGTCTTCAAGTGTTTATGAGTCGATCATTCAGACAAGAGCTTCAGTCTGGGGATCAACT
GCATCTGGTAAAGCTGTTGTAGATTCTTACTGGATTCATGAATTTGGTACTGGTTCTCAA
CTAGTTCAGACCCAGCTGTATTCTGATTCAAGAAGCAAA-AGTA-GCTTTGGCTATACTG
CAAAAGTAGGGGATCTTCCTTGTGAAGAAGAAGAGATT-CTTTCTCAGCATGTGTATATC
CCTATTTTTGATGATATTGATTTTAGCATCAATATTGATGACTCTGTTCTGGCACTATCT
GTTTGTTCAAATACAGTCAATGCTAATGGAGTGAAACATCAAGGTCATTTGAAGGTTTTG
TCTCCTGCTCAGCTCCACTCTATTGGATCTACAATGAACAGATCTGATATTACAGACCGA
TTCCAGCTCCAAGAAAAAGACATAATTCCCAATGACAGATACATTGAAGCTGCAAACAAA
GGCTCTTTGTCTTGTGTCAGAGAGCATACCTATAAGATCGAGATGTGCTATAATCAAGCT
TTAGGCAAAGTGAATGTTCTATCTCCTAACAGAAATGTCCATGAATGGCTGTACAGTTTC
AAGCCAAATTTCAATCAAGTTGAAAGCAACAACAGAACTGTGAATTCTCTTGCAGTGAAA
TCTCTGCTCATGTCAGCAGAAAACAACATCATGCCTAACTCTCAAGCTTTTGTCAAAGCT
TCCACTGATTCTCATTTCAAGCTGAGCCTCTGGCTAAGGGTTCCAAAGGTTTTGAAGCAG
ATTTCCATTCAGAAATTGTTCAAGGTTGCAGGAGATGAGACAAATAAAACATTTTATTTA
TCTATTGTCTGCATTCCAAACCACAACAGTGTTGAGACAGCTTTAAACATTACTGTTATT
TGCAAGCATCAGCTCCCAATTCGTAAATGTAAAGCTCCTTTTGAATTATCAATGATGTTT
TCTGATTTAAAGGAGCCCTACAACATTGTTCACGATCCTTCATATCCCCA-AAGGATT-G
T--TCATGCTCTG-CTTGAAACTCACACATCTTTTGCACAAGTTCTTTGCAAC-AACTTG
CAAGAAGATGTGATCATCTACACCTTGAACAACCATGAGCTAACTCCTGGAAAGTTAGAT
CTAGGTGAAAGAACCCTGAATTACAGTGAAGATGCCTACAAAAGGAAATATTTCCTTTCA
AAAACACTTGAATGTCTTCCATCTAACACACAAACTATGTCTTATTTAGACAGCATCCAA
ATCCCTTCCTGGAAGATAGACTTTGCCAGGGGAGAAATTAAAATTTCTCCGCAATCTATT
TCAGTTGCAAAATCTTTGTTAAAGCTTGATTTAAGCGGGATCAAAAGGAAAGAATCTAAG
ATTAAGGAAGCATATGCTTCAGGATCAAAATGA
>PP968746_isolate_100/23_Montenegro
ATGTCTTCAAGTGTTTATGAGTCGATCATTCAGACAAGAGCTTCAGTCTGGGGATCAACT
GCATCTGGTAAAGCTGTTGTAGATTCTTACTGGATTCATGAATTTGGTACTGGTTCTCAA
CTAGTTCAGACCCAGCTGTATTCTGATTCAAGAAGCAAA-AGTA-GCTTTGGCTATACTG
CAAAAGTAGGGGATCTTCCTTGTGAAGAAGAAGAGATT-CTTTCTCAGCATGTGTATATC
CCTATTTTTGATGATATTGATTTTAGCATCAATATTGATGACTCTGTTCTGGCACTATCT
GTTTGTTCAAATACAGTCAATGCTAATGGAGTGAAACATCAAGGTCATTTGAAGGTTTTG
TCTCCTGCTCAGCTCCACTCTATTGGATCTACAATGAACAGATCTGATATTACAGACCGA
TTCCAGCTCCAAGAAAAAGACATAATTCCCAATGACAGATACATTGAAGCTGCAAACAAA
GGCTCTTTGTCTTGTGTCAGAGAGCATACCTATAAGATCGAGATGTGCTATAATCAAGCT
TTAGGCAAAGTGAATGTTCTATCTCCTAACAGAAATGTCCATGAATGGCTGTACAGTTTC
AAGCCAAATTTCAATCAAGTTGAAAGCAACAACAGAACTGTGAATTCTCTTGCAGTGAAA
TCTCTGCTCATGTCAGCAGAAAACAACATCATGCCTAACTCTCAAGCTTTTGTCAAAGCT
TCCACTGATTCTCATTTCAAGCTGAGCCTCTGGCTAAGGGTTCCAAAGGTTTTGAAGCAG
ATTTCCATTCAGAAATTGTTCAAGGTTGCAGGAGATGAGACAAATAAAACATTTTATTTA
TCTATTGCCTGCATTCCAAACCATAACAGTGTTGAGACAGCTTTAAACATTACTGTTATT
TGCAAGCATCAGCTCCCAATTCGTAAATTTAAAGCTCCTTTTGAATTATCAATGGTGTTT
TCTGATTTAAAGGAGCCCTACAACATTGTTCATGATCCTTCATATCCCCA-AAGGATT-G
T--TCATGCTCTG-CTTGAAACTCACACATCTTTTGCACAAGTTCTTTGCAAC-AACTTG
CAAGAAGATGTGATCATCTACACCTTGAACAACCATGAGCTAACTCCTGGAAAGTTAGAT
CTAGGTGAAAGAACCCTGAATTACAGTGAAGATGCCTACAAAAGGAAATATTTCCTTTCA
AAAACACTTGAATGTCTTCCATCTAACACACAAACTATGTCTTATTTAGACAGCATCCAA
ATCCCTTCCTGGAAGATAGACTTTGCCAGGGGAGAAATTAAAATTTCTCCGCAATCTATT
TCAGTTGCAAAATCTTTGTTAAAGCTTGATTTAAGCGGGATCAAAAGGAAAGAATCTAAG
ATTAAGGAAGCATATGCTTCAGGATCAAAATGA
>MN493848.1_isolate_TSWV-BJFC-Ze_China
ATGTCTTCAAGTGTTTATGAGTCAATCATTCAGACAAGAGCTTCAGTTTGGGGATCTACT
GCATCTGGTAAAGCTGTTGTAGATTCTTACTGGATTCATGAACTTGGTACTGGTTCTCAA
CTAGTTCAGACCCAGCTGTATTCTGATTCAAGAAGCAAA-AGTA-GCTTTGGCTATACTG
CAAAAGTAGGGGATCTTCCTTGTGAAGAAGAAGAGATT-CTTTCTCAGCATGTGTTTATC
CCTATTTTTGATGATATTGATTTTAGCATCAATATTGATGACTCTGTTCTGGCGCTATCT
GTTTGCTCGAATACAGTCAATGCTAACGGAGTGAAACATCAAGGTCATTTGAAGGTTTTG
TCTCCTGCTCAGCTCCACTCTATTGGATCTATCATGAACAGATCTGATATTACAGACCGA
TTCCAGCTCCAAGAAAAAGACATAATTCCCAATGACAGATACATTGAAGCTGCAAACAAA
GGCTCTTTGTCTTGTGTCAAAGAGCATACCTATAAGATCGAGATGTGCTATAATCAAGCT
TTAGGCAAAGTGAATGTTCTATCTCCTAACAGAAATGTCCATGAATGGCTGTATAGTTTC
AAGCCAAATTTCAATCAAGTTGAAAGCAACAACAGAACTGTGAATTCTCTTGCAGTGAAA
TCTCTGCTCATGTCAGCAGAAAACAACATCATGCCTAACTCTCAAGCTTTTGTCAAAGCT
TCCACTGATTCTCATTTCAAGCTGAGCCTCTGGCTAAGGGTTCCAAAGGTTTTGAAGCAG
ATTTCCATTCAGAAATTGTTCAAGGTTGCAGGAGATGAGACAAATAAAACATTTTATTTA
TCTATTGCCTGCATTCCAAACCATAACAGTGTTGAGACAGCTTTAAACATTACTGTTATT
TGCAAGCATCAGCTTCCAATTCGTAAATGTAAAGCTCCTTTTGAATTATCAATGATGTTT
TCTGATTTAAAGGAGCCTTACAACATTGTTCATGACCCTTCATATCCCCA-AAGGATT-G
T--TCATGCTCTA-CTTGAAACTCACACATCTTTTGCACAGGTTCTTTGCAAC-AACTTG
CAAGAAGATGTGATCATCTACACCTTGAACAACCATGAGCTAACTCCTGGAAAGCTAGAT
TTAGGTGAAAGAACCTTGAATTACAGTGAAGATGCCTACAAAAGGAAATATTTCCTTTCA
AAAACACTTGAATGTCTTCCATCTAACACACAAACTATGTCTTATTTAGACAGCATCCAA
ATTCCTTCCTGGAAGATAGACTTTGCCAGGGGAGAAATTAAAATTTCTCCGCAATCTATT
TCAGTTGCAAAATCTTTGTTAAAGCTTGATTTAAGCGGGATCAAAAAGAAAGAATTTAAG
ATTAAGGAAGCATATGCTTCAGGATCAAAATGA
>MW293976.1_isolate_YI_South_Korea
ATGTCTTCAAGTGTTTATGAGTCAATCATTCAGACAAGAGCTTCAGTTTGGGGATCTACT
GCATCTGGTAAAGCTGTTGTAGATTCTTACTGGATTCATGAACTTGGTACTGGTTCTCAA
CTAGTTCAGACCCAGCTGTATTCTGATTCAAGAAGCAAA-AGTA-GCTTTGGCTATACTG
CAAAAGTAGGGGATCTTCCTTGTGAAGAAGAAGAGATT-CTTTCTCAGCATGTGTTTATC
CCTATTTTTGATGATATCGATTTTAGCATCAATATTGATGACTCTGTTCTGGCGCTATCT
GTTTGCTCAAATACGGTCAATGCTAACGGAGTGAAACATCAAGGTCATTTGAAGGTTTTG
TCTCCTGCTCTGCTCCACTCTATTGGATCTATCATGAACAGATCTGATATTACAGACCGA
TTCCAGCTCCAAGAAAAAGACATAATTCCCAATGACAGATACATTGAAGCTGCAAACAAA
GGCTTTTTGTCTTGTGTCAAAGAGCATACCTATAAGATCGAGATGTGCTATAATCAAGCT
TTAGGCAAAGTGAATGTTCTATCTCCTAACAGAAATGTCCATGAATGGCTGTATAGTTTC
AAGCCAAATTTCAATCAAGTTGAAAGCAACAACAGAACTGTGAATTCTCTTGCAGTGAAA
TCTCTGCTCATGTCAGCAGAAAACAACATCATGCCTAACTCTCAAGCTTTTGTCAAAGCT
TCCACTGATTCTCATTTCAAGCTGAGCCTCTGGCTAAGGGTTCCAAAGGTTTTGAAGCAG
ATTTCCATTCAGAAATTGTTCAAGGTTGCAGGAGATGAGACAAATAAAACATTTTATTTA
TCTATTGCCTGCATTCCAAACCATAACAGTGTTGAGACAGCTTTAAACATTACTGTTATT
TGCAAGCATCAGCTTCCAATTCGTAAATGTAAAGCTCCTTTTGAATTATCAATGATGTTT
TCTGATTTAAAGGAGCCTTACAACATTGTTCATGATCCTTCATATCCCCA-AAGGATT-G
T--TCATGCTCTG-CTTGAAACTCACACATCTTTTGCACAAGTTCTTTGCAAC-AACTTG
CAAGAAGATGTTATCATCTACACCTTGAACAACCATGAGCTAACTCCTGGAAAGTTAGAT
TTAGGTGAAAGAACCTTGAATTACAGTGAAGACGCCTACCAAAGGAAATATTTCCTTTCA
AAAACACTTGAATGTCTTCCATCTAACACACAAACTATGTCTTATTTAGACAGCATCCAA
ATCCCTTCCTGGAAGATAGACTTTGCCAGGGGAGAAATTAAAATTTCTCCGCAATCTATT
TCAGTTGCAAAATCTTTGTTAAAGCTTGATTTAAGCGGGATCAAAAAGAAAGAATCTAAG
ATTAAAGAAGCATATGCTTCAGGATCAAAATGA
>KP008129.1_isolate_LL-N.05_Spain
ATGTCTTCAAGTGTTTATGAGTCGATCATTCAGACAAGAGCTTCAGTCTGGGGATCAACT
GCATCTGGTAAAGCTGTTGTAGATTCTTACTGGATTCACGAACTTGGTACTGGTTCTCAA
CTAGTTCAGACCCAGCTGTATTCTGATTCAAGAAGCAAA-AGTA-GCTTTGGCTATACTG
CAAAAGTAGGGGATCTTCCTTGTGAAGAAGAAGAGATT-CTTTCTCAGCATGTGTATATC
CCCATTTTTGATGATATTGATTTTAGCATCAATATTGATGACTCTGTTCTGGCACTATCT
GTTTGCTCAAATACAGTCAATGCTAACGGAGTGAAACATCAAGGTCACTTGAAGGTTTTG
TCTCCTGCTCAGCTCCACTCTATTGGATCTATCATGAACAGATCTGATATTACAGACCGA
TTCCAGCTCCAAGAAAAAGACATAATTCCCAATGACAGATACATTGAAGCTGCAAACAAA
GGCTCTTTGTCTTGTGTCAAAGAGCATACCTATAAGATCGAGATGTGCTATAATCAAGCT
TTAGGCAAAGTGAATGTTCTATCTCCTAACAGAAATGTCCATGAATGGCTGTACAGTTTC
AAGCCAAATTTCAATCAAGTTGAAAGCAACAACAGAACTGTGAATTCTCTTGCAGTGAAA
TCTCTGCTCATGTCAGCAGAAAACAACATCATGCCTAACTCTCAAGCTTTTGTCAAAGCT
TCCACTGATTCTCATTTCAAGCTGAGCCTCTGGCTAAGGGTTCCAAAGGTTTTGAAGCAG
ATTTCCATTCAGAAATTGTTCAAAGTTGCAGGAGATGAGACAAATAAAACATTTTATTTA
TCTATTGCCTGCATTCCAAACCATAACAGTGTTGAGACAGCTTTAAACATTACTGTTATT
TGCAAGCATCAGCTTCCAATTCGTAAATGTAAAGCTCCTTTTGAATTATCAATGATGTTT
TCTGATTTAAAGGAGCCTTACAACATTGTTCATGATCCTTCATATCCCCA-AAGGATT-G
T--TCATGCTTTG-CTTGAAACTCACACATCTTTTGCACAGGTTCTTTGCAAC-AACTTG
CAAGAAGATGTGATCATCTACACCTTGAACAACCATGAGCTAACTTCTGGAAAGCTAGAT
TTAGGTGAAAGAACCTTGAATTACAGTGAAGATGCCTACAAAAGGAAACATTTCCTTTCA
AAAACACTTGAATGTCTTCCATCTAACACACAAACTATGTCTTATTTAGACAGCATCCAA
ATTCCTTCCTGGAAGATAGACTTTGCCAGGGGAGAAATTAAAATTTCTCCGCAATCTATT
TCAGTTGCAAAATCTTTGTTAAAGCTTGATTTAAGCGGGATCAAAAAGAAAGAATCTAAG
ATTGAGGAAGCATATGCTTCAGGATCAAAATGA
>KP008134.1_isolate_PVR_Spain
ATGTCTTCAAGTGTTTATGAGTCGATCATTCAGACAAGAGCTTCAGTCTGGGGATCAACT
GCATCTGGTAAAGCTGTTGTAGATTCTTACTGGATTCACGAACTTGGTACTGGTTCTCAA
CTAGTTCAGACCCAGCTGTATTCTGATTCAAGAAGCAAA-AGTA-GCTTTGGCTATACTG
CAAAAGTAGGGGATCTTCCTTGTGAAGAAGAAGAGATT-CTTTCTCAGCATGTGTATATC
CCTATTTTTGATGATATTGATTTTAGCATCAATATTGATGACTCTGTTCTGGCACTATCT
GTTTGCTCAAATACAGTCAATGCTAACGGAGTGAAACATCAAGGCCATTTGAAGGTTTTG
TCTCCTGCTCAGCTCCACTCTATTGGATCTATCATGAACAGATCTGATATTACAGACCGA
TTCCAGCTCCAAGAAAAAGATATAATTCCCAATGACAGATACATTGAAGCTGCAAACAAA
GGCTCTTTGTCTTGTGTCAAAGAGCATACCTATAAGATCGAGATGTGCTATAATCAAGCT
TTAGGCAAAGTGAATGTTCTATCTCCTAACAGAAATGTCCATGAATGGCTGTACAGTTTC
AAGCCAAATTTCAATCAAGTTGAAAGCAACAACAGAACTGTGAATTCTCTTGCAGTGAAA
TCTCTGCTCATGTCAGCAGAAAACAACATCATGCCTAACTCTCAAGCTTTTGTCAAAGCT
TCCACTGATTCTCATTTCAAGCTGAGCCTCTGGCTAAGGGTTCCAAAGGTTTTGAAGCAG
ATTTCCATTCAGAAATTGTTCAAAGTCGCAGGAGATGAGACAAATAAAACATTTTATTTA
TCTATTGCCTGCATTCCAAACCATAACAATGTTGAGACAGCTTTAAACATTACTGTTATT
TGCAAGCATCAGCTTCCAATTCGTAAATATAAAGCTCCTTTTGAATTATCAATGATGTTT
TCTGATTTAAAGGAGCCTTACAACATTGTTCATGATCCTTCATATCCCCA-AAGGATT-G
T--TCATGCTCTG-CTTGAAACTCACACATCTTTTGCACAGGTTCTTTGCAAC-AACTTA
CAAGAAGATGTGATCATCTACACCTTGAACAACCATGAGCTAACTCCTGGAAAGCTAGAT
TTAGGTGAAAGAACCTTGAATTACAGTGAAGATGCCTACAAAAGGAAATATTTCCTTTCA
AAAACACTTGAATGTCTTCCATCTAACACACAAACCATGTCTTATTTAGACAGCATCCAA
ATTCCTTCCTGGAAGATAGACTTTGCCAGGGGAGAAATTAAAATTTCTCCGCAGTCTATT
TCAGTTGTGAAATCTTTGTTAAAGCTTGATTTAAGCGGGATCAAAAAGAAAGAATCTAAG
ATTAAGGAAGCATGTGCTTCAGGATCAAAATGA
>LC549181.1_isolate_P1_South_Korea
ATGTCTTCAAGTGTTTATGAGTCGATCATTCAGACAAGAGCTTCAGTCTGGGGATCAACT
GCATCTGGTAAAGCTGTTGTAGATTCTTACTGGATTCACGAACTTGGTACTGGTTCTCAA
CTAGTTCAGACCCAGCTGTACTCTGATTCAAGAAGCAAA-AGTA-GCTTTGGCTATACTG
CAAAAGTAGGGGATCTTCCTTGTGAAGAAGAAGAGATT-CTTTCTCAGCATGTGTATATC
CCTATTTTTGATGATATTGATTTTAGCATCAATATTGATGACTCTGTTCTGGCACTATCT
GTTTGCTCAAATACAGTCAATGCTAACGGAGTGAAACATCAAGGTCATTTGAAGGTTTTG
TCTCCTGCTCAGCTCCACTCTATTGGATCTATCATGAACAGATCTGATATTACAGACCGA
TTCCAGCTCCAAGAAAAAGACATAATTCCCAATGACAGACACATTGAAGCTGCAAACAAA
GGCTCTTTGTCTTGTGTCAAAGAGCATACCTATAAGATCGAGATGTGCTATAATCAAGCT
TTAGGCAAAGTGAATGTTCTATCTCCTAACAGAAATGTCCATGAATGGCTGTACAGTTTC
AAGCCAAATTTCAATCAAGTTGAAAGCAACAACAGAACTGTGAATTCTCTTGCAGTGAAA
TCTCTGCTCATGTCAGCAGAAAACAACATCATGCCTAACTCTCAAGCTTTTGTCAAAGCT
TCCACCGATTCTCATTTCAAGCTGAGCCTTTGGCTAAGGGTTCCAAAGGTTTTGAAGCAG
ATTTCCACTCAGAAATTGTTCAAAGTCGCAGGAGATGAGACAAATAAAACGTTTTATTTA
TCTATTGCCTGCATTCCGAACCATAACAGTGTTGAGACAGCTTTAAACATTACTGTTATT
TGCAAGCATCAGCTTCCAATTCGTAAATGTAAAGCTCCTTTTGAATTATCAATGATGTTT
TCTGATTTAAAGGAGCCTTACAACATTGTTCATGATCCTTCATATCCCCA-AAGGATT-G
T--TCATGCTCTG-CTTGAAACTCACACATCTTTTGCACAGGTTCTTTGCAAC-AACTTG
CAAGAAGATGTGATCATCTACACCTTGAACAACCATGAGCTAACTCCTAGAAAGCTAGAT
TTAGGTGAAAGAACCTTGAATTACAGTGAAGATGCCTACAAAAGGAAATATTTCCTTTCA
AAAACACTTGAATGTCTTCCATCTAACACACAAACTATGTCTTATTTAGACAGCATCCAA
ATTCCTTCCTGGAAGATAGACTTTGCTAGGGGAGAAATTAAAATTTCTCCGCAATCTATT
TCAGTTGTGAAATCTTTGTTAAAGCTTGATTTAAGCGGGATCAAAAAGAAAGAATCTAAG
ATTAAGGAAGCATGTGCTTCAGGATCAAAATGA

## Sheet: NSm
>NC_002050.1_BR-01_Brazil
ATGTTGACTCTTTTCGGTAACAAGAGGCCTTCTAAGTCTG--------------------
--------------------TAATGGCAGTGTTGAAGTCTCAAAACCATGGTCTTCTTCT
GATGAAAAGCTTGCTTTAACCCGGAAAGGATGAAGGTCCTTTAGTTTCACTTGCTAAACA
CAAAGCCATGGATGCATCCAAAGGAAAGATACTGTTAAACATTGAGGGAACATCTTCCTT
TGGAACCTATGAATCTGATTCCATCACAGAGTCAGAAGGTTATGATCTTTCTGCTAGAAT
GATAGTAGATACAAACCATCATATCTCAAACTGGAAAAATGATCTTTTTGTTGGCAACGG
AAAGCAAAATGCTAATAAGGTTATCAAGATCTGTCCGACTTGGGACAGCAGAAAACAATA
CATGATGATTTCCAGAATTGTGATATGGGTCTGCCCCACTATACCAAACCCTACAGGAAA
ACTTGTGGTTGCTTTAATTGATCCCAACATGCCATCTGGAAAGCAAGTCATCCTGAAGGG
TCAGGGGACAATAACTGATCCTATCTGCTTTGTTTTTTATCTGAACTGGTCTATTCCGAA
GATGAACAACACCCCAGAAAACTGTTGTCAGCTGCATTTGATGTGTAGCCAAGAATACAA
GAAAGGGGTTTCTTTTGGTAGTGTCATGTATTCTTGGACAAAAGAGTTTGGTGATTCACC
CAGAGCTGATAAAGACAAAAGTTGTATGGTTATACCTCTAAACAGGGCCATTAGAGCTAG
ATCTCAGGCATTCATTGAAGCCTGCAAGCTGATAATTCCTAAAGGAAACAGTGAGAAGCA
GATAAAAAAACAGCTTAAAGAACTGAGCTCAAATCTTGAGAGATCAGTTGAAGAGGAAGA
GGAAGGAATTTCTGACAGTGTTGCTCAGTTATCCTTTGATGAAATATAG
>MF159051.1_CY_South_Korea
ATGTTGACTTTTTTTGGTAATAAGGGGTCTTCTAAGTCTGCCAGAAAGGATGAAGGCCCT
TTAGTTTCACTTGCTAAACATAACGGTAATGTTGAAGTCTCAAAACCATGGTCTTCTTCT
GATGAAAAGCTTGCTTTAACC---------------------------------------
-AAAGCCATGGATACATCCAAAGGAAAGATACTGTTGAACACAGAGGGAACATCTTCCTT
TGGAACATATGAATCTGATTCTATCACAGAATCAGAGGGTTATGATCTTTCTGCAAGAAT
GATAGTAGATACAAACCACCATATCTCAAACTGGAAAAATGATCTTTTTGTCGGCAACGG
GAAGCAAACCGCTAATAAGGTCATCAAGATCTGTCCAACTTGGGACAGCAGAAAACAATA
CATGATGATTTCCAGGATTGTAATATGGGTCTGCCCCACTATACCAAACCCTACAGGGAA
ACTTGTGGTTGCTCTGGTCGATCCCAACATGCCATCTGAAAAGCAAATCATTCTGAAGGG
TCAAGGGACAATAACTGATCCTATCTGTTTTGTTTTTTATCTGAACTGGTCTATTCCAAA
AATGAATAACACTCCAGAAAATTGCTGTCAGCTGCACTTGATGTGCAGTCAAGAATACAA
GAAGGGAGTTTCTTTTGGTAGTGTCATGTATTCTTGGACAAAGGAGTTTTGTGATTCACC
CAGAGCTGATAAAGACAAAAGTTGCATGGTCATACCTCTAAACAGGGCTATTAGAGCTAG
ATCTCAAGCATTCATTGAGGCTTGCAAGCTGATAATTCCTAAAGGAAACAGCGAGAAGCA
GATTAAAAAACAGCTTAAAGAATTGAGCTCAAATCTTGAGAGATCAGTTGAAGAAGAGGA
GGAAGGGGTTTCTGATAATGTTGCTCAGTTATCTTTTGATGAAATATAG
>LC273306.1_TSWV-HJ_South_Korea
ATGTTGACTTTTTTTGGTAATAAGGGGTCTTCTAAGTCTGCCAGAAAGGATGAAGGCCCT
TTAGTTTCACTAGCTAAACATAACGGTAATGTAGAAGTCTCAAAACCATGGTCTTCTTCT
GATGAAAAGCTTGCTTTAACC---------------------------------------
-AAAGCTATGGATACATCTAAAGGAAAGATACTGCTGAACACAGAGGGAACATCTTCCTT
TGGAACATATGAATCTGATTCTATCACAGAATCAGAGGGTTATGATCTTTCTGCAAGAAT
GATAGTAGATACAAACCACCATATCTCAAACTGGAAAAATGATCTTTTTGTCGGCAACGG
GAAGCAAAACGCTAATAAGGTCATCAAAATCTGTCCAACTTGGGACAGCAGAAAACAATA
CATGATGATTTCCAGGATTGTGATATGGGTCTGCCCCACTATACCAAACCCTACAGGGAA
ACTTGTGGTTGCTCTGGTCGATCCCAACATGCCATCTGAAAAGCAAATCATTCTGAAGGG
TCAGGGGACAATAACTGATCCTATCTGTTTTGTTTTTTATCTGAACTGGTCTATTCCGAA
AATGAATAACACTCCAGAAAACTGTTGTCAGCTGCACTTGATGTGCAGTCAAGAATACAA
GAAAGGGGTTTCTTTTGGTAGTGTCATGTATTCTTGGACAAAGGAGTTTTGTGATTCACC
CAGAGCTGATAAAGACAAGAGTTGCATGGTCATACCTCTAAACAGGGCTATTAGAGCTAG
ATCTCAAGCATTCATTGAGGCTTGCAAGCTGATAATTCCTAAAGGAAACAGTGAGAAGCA
GATTAAAAAACAGCTTAAAGAATTGAGCTCAAATCTTGAGAGATCAGTTGAAGAAGAGGA
AGAAGGGGTTTCTGATAATGTTGCTCAGTTATCTTTTGATGAAATATAG
>MG983522.1_Tarquinia_Italy
ATGTTGACTTTTTTTGGTAATAAGGGGTCTTCTAAGTCTGTCAGAAAGGATGAAGGGCCT
TTAGTTTCACTTGCTAAACATAACGGTAATGTTGAAGTCTCAAAACCATGGTCTTCTTCT
GATGAAAAGCTTGCTTTAACC---------------------------------------
-AAAGCTATGGATACATCCAAAGGAAAGATACTGTTGAACACAGAGGGAACATCTTCCTT
TGGAACATATGAATCTGATTCTATCACAGAATCAGAGGGTTATGATCTTTCTGCAAGAAT
GATAGTAGATACAAACCACCATATCTCAAACTGGAAAAATGATCTTTTTGTCGGCAACGG
GAAGCAAAACGCTAATAAGGTCATCAAGATCTGTCCAACTTGGGACAGCAGAAAACAATA
CATGATGATTTCCAGGATTGTGATATGGGTCTGCCCCACTATACCAAACCCTACAGGGAA
ACTTGTGGTAGCTCTGGTCGATCCCAACATGCCATCTGAAAAGCAAATCGTTCTGAAGGG
TCAGGGGACAATAACTGATCCTATCTGTTTTGTTTTTTATCTGAACTGGTCTATTCCGAA
AATGAATAATACTTCAGAAAACTGCTGTCAGCTGCACTTGATGTGCAGTCAAGAATACAA
GAAGGGGGTTTCTTTTGGTAGTGTCATGTATTCTTGGACAAAGGAGTTTTGTGATTCACC
CAGAGCTGATAAAGACAAAAGTTGCATGGTCATACCTCTAAACAGGGCTATTAGAGCTAG
ATCTCAAGCATTCATTGAGGCTTGCAAGCTGATAATTCCTAAAGGAAACAGTGAGAAGCA
GATTAAAAAACAGCTTAAAGAATTGAGCTCAAATCTTGAGAGATCAGTTGAAGAAGAGGA
GGAAGGGGTTTCTGATAATGTTGCTCAGTTATCTTTTGATGAAATATAG
>MW293978.1_WJ_South_Korea
ATGTTGACTTTTTTTGGTAATAAGGGGTCTTCTAAGTCTGCCAGAAAGGATGAAGGCCCT
TTAGTTTCACTAGCTAAACATAACGGTAATGTTGAAGTCTCAAAACCATGGTCTTCTTCT
GATGAAAAGCTTGCTTTAACC---------------------------------------
-AAAGCTATGGATACATCTAAAGGAAAGATACTGTTGAACACAGAGGGAACATCTTCCTT
TGGAACATATGAATCTGATTCTATCACAGAATCAGAGGGTTATGATCTTTCTGCAAGAAT
GATAGTAGATACAAACCACCATATCTCAAACTGGAAAAATGATCTTTTTGTCGGCAACGG
GAAGCAAAACGCTAATAAGGTCATCAAAATCTGTCCAACTTGGGACAGCAGAAAACAATA
CATGATGATTTCCAGGATTGTGATATGGGTCTGCCCCACTATACCAAACCCTACAGGGAA
ACTTGTGGTTGCTCTGGTCGATCCCAACATGCCATCTGAAAAGCAAATCATTCTGAAGGG
TCAGGGGACAATAACTGATCCTATCTGTTTTGTTTTTTATCTGAACTGGTCTATTCCGAA
AATGAATAACACTCCAGAAAACTGTTGTCAGCTGCACTTGATGTGCAGTCAAGAATACAA
GAAAGGGGTTTCTTTTGGTAGTGTCATGTATTCTTGGACAAAGGAGTTTTGTGATTCACC
CAGAGCTGATAAAGACAAAAGTTGCATGGTCATACCTCTAAACAGGGCTATTAGAGCTAG
ATCTCAAGCATTCATTGAGGCTTGCAAGCTGATAATTCCTAAAGGAAACAGTGAGAAGCA
GATTAAAAAACAGCTTAAAGAATTGAGCTCAAATCTTGAGAGATCAGTTGAAGAAGAGGA
AGAAGGGGTTTCTGATAATGTTGCTCAGTTATCTTTTGATGAAATATAG
>MG983520.1_Lazio17_Italy
ATGTTGACTTTTTTTGGTAATAAGGGGTCTTCTAAGTCTGTCAGAAAGGATGAAGGGCCT
TTAGTTTCACTTGCTAAACATAACGGTAATGTTGAAGTCTCAAAACCATGGTCTTCTTCT
GATGAAAAGCTTGCTTTAACC---------------------------------------
-AAAGCTATGGATACATCCAAAGGAAAGATACTGTTGAACACAGAGGGAACATCTTCCTT
TGGAACATATGAATCTGATTCTATCACAGAGTCAGAGGGTTATGATCTTTCTGCAAGAAT
GATAGTAGATACAAACCACCATATCTCAAACTGGAAAAATGATCTTTTTGTCGGCAACGG
GAAGCAAAACGCTAATAAGGTCATCAAGATCTGTCCAACTTGGGACAGCAGAAAACAATA
CATGATGATTTCCAGGATTGTGATATGGGTCTGCCCCACTATACCAAACCCTACAGGGAA
ACTTGTGGTAGCTCTGGTCGATCCCAACATGCCATCTGAAAAGCAAATCATTCTGAAGGG
TCAGGGGACAATAACTGATCCTATCTGTTTTGTTTTTTATCTGAACTGGTCTATTCCGAA
AATGAATAATACTCCAGAAAACTGCTGTCAGCTGCACTTGATGTGCAGTCAAGAATACAA
GAAGGGGGTTTCTTTTGGTAGTGTCATGTATTCTTGGACAAAGGAGTTTTGTGATTCACC
CAGAGCTGATAAAGACAAAAGTTGCATGGTCATACCTCTAAACAGGGCTATTAGAGCTAG
ATCTCAAGCATTCATTGAGGCTTGCAAGCTGATAATTCCTAAAGGAAACAGTGAGAAGCA
GATTAAAAAACAGCTTAAAGAATTGAGCTCAAATCTTGAGAGATCAGTTGAAGAAGAGGA
GGAAGGGGTTTCTGATAATGTTGCTCAGTTATCTTTTGATGAAATATAG
>KM657118.1_YNta_China
ATGTTGACTTTTTTTGGTAATAAGGGGTCTTCTAAGTCTGCCAGAAAGGATGAAGGGCCT
TTAGTTTCACTTGCTAAACATAACGGTAATGTTGAAGTCTCAAAACCATGGTCTTCTTCT
GATGAAAAGCTTGCTTTAACC---------------------------------------
-AAAGCTATGGATACATCCAAAGGAAAGATACTGTTGAACACAGAGGGAACATCTTCCTT
TGGAACATATGAATCTGATTCTATCACAGAATCAGAGGGTTATGATCTTTCTGCAAGAAT
GATAGTAGATACAAACCACCATATCTCAAACTGGAAAAATGATCTTTTTGTCGGCAACGG
GAAGCAAAACGCTAATAAGGTCATCAAGATCTGTCCAACTTGGGACAGCAGAAAACAATA
CATGATGATTTCCAGGATCGTGATATGGGTCTGCCCCACTATACCAAACCCTACAGGGAG
ACTTGTGGTTGCTCTGGTCGATCCCAACATGCCATCTGAAAAGCAAATCATTCTGAAGGG
TCAGGGGACAATAACTGATCCTATCTGTTTTGTTTTTTATCTGAACTGGTCTATTCCGAA
AATGAATAACACTCCAGAAAACTGCTGTCAGCTGCACTTGATGTGCAGTCAAGAATACAA
GAAGGGGGTTTCTTTTGGTAGTGTCATGTATTCTTGGACAAAGGAGTTTTGTGATTCACC
CAGAGCTGATAAAGACAAAAGTTGCATGGTCATACCTCTAAACAGGGCTATTAGAGCTAG
ATCTCAAGCATTCATTGAGGCTTGCAAGCTGATAATTCCTAAAGGAAACAGTGAGAAGCA
GATTAAAAAACAGCTTAAAGAACTGAGCTCAAATCTTGAGAGATCAGTTGAAGAAGAGGA
GGAAGGGGTTTCTGATAATGTTGCTCAGTTATCTTTTGATGAAATATAG
>MW293975.1_YI_South_Korea
ATGTTGACTTTTTTTGGTAATAAGGGGTCTTCTAAGTCTGCCAGAAAGGATGAAGGCCCT
TTAGTTTCACTTGCTAAACATAACGGTAATGTTGAAGTCTCAAAACCATGGTCTTCTTCT
GATGAAAAGCTTGCTTTAACC---------------------------------------
-AAAGCTATGGATACATCCAAAGGAAAGATACTGTTGAACACAGAGGGAACATCTTCCTT
TGGAACATATGAATCTGATTCTATCACAGAATCAGAGGGTTATGATCTTTCTGCAAGAAT
GATAGTAGATACAAACCACCATATCTCAAACTGGAAAAATGATCTTTTTGTCGGCAACGG
GAAGCAAAACGCTAATAAGGTCATCAAAATCTGTCCAACTTGGGACAGCAGAAAACAATA
CATGATGATTTCCAGGATTGTGATATGGGTCTGCCCCACTATACCAAACCCTACAGGGAA
ACTTGTGGTTGCTCTGGTCGATCCCAACATGCCATCTGAAAAGCAAATCATTCTGAAGGG
TCAGGGGACAATAACTGATCCTATCTGTTTTGTTTTTTATCTGAACTGGTCTATTCCGAA
AATGAATAACACTCCAGAAAACTGTTGTCAGCTGCACTTGATGTGCAGTCAAGAATACAA
GAAAGGGGTTTCTTTTGGTAGTGTCATGTATTCTTGGACAAAGGAGTTTTGTGATTCACC
CAGAGCTGATAAAGACAAAAGTTGCATGGTCATACCTCTAAACAGGGCTATTAGAGCTAG
ATCTCAAGCATTCATTGAGGCTTGCAAGCTGATAATTCCTAAAGGAAACAGTGAAAAGCA
GATTAAAAAACAGCTTAAAGAATTGAGCTCAAATCTTGAGAGATCAGTTGAAGAAGAGGA
AGAAGGGGTTTCTGATAATGTTGCTCAGTTATCTTTTGATGAAATATAG
>MF159050.1_BR_South_Korea
ATGTTGACTTTTTTCAGTAATAAGGGGTCTTCTAAGTCTGCCGGAAAGGATGAAGGTCCT
TTAGTTTCACTAGCTAAACATAATGGTAATGTTGAAGTCTCAAAACCATGGTCTTCTTCT
GATGAAAAACTTGTTTTGACT---------------------------------------
-AAAGCTATGGATACATCCAAAGGAAAGATACTGTTGAACACAGAGGGAACATCTTCCTT
TGGAACCTATGAATCTGATTCTATCACAGAATCAGAGGGTTATGATCTTTCTGCAAGAAT
GATAGTAGATACAAACCATCATATCTCAAACTGGAAAAATGATCTTTTTGTTGGCAACGG
GAAGCAGAATGCTAATAAGGTCATCAAGATCTGTCCAACTTGGGACAGCAGAAAACAGTA
CATGATGATTTCTAGGATTGTGATATGGGTCTGCCCCACTATACCAAACCCTACAGGAAA
ACTTGTGGTTGCCCTAGTCGATCCCAACATGTCATCTGAAAAGCAAGTCATTCTGAAGGG
TCAGGGGACAATAACTGATCCCATATGTTTTGTCTTTTATCTGAACTGGTCTATTCCAAA
AATAAACAACACTCCAGAAAACTGCTGTCAGCTGCATTTGATGTGCAGCCAAGAATACAA
GAAGGGGGTTTCTTTTGGTAGTGTCATGTATTCTTGGACAAAGGAGTTTTGTGATTCACC
CAGAGCTGATAAAGATAAAAGTTGTGTGGTTATACCTCTAAACAGAGCTATTAGAGCTAG
ATCTCAAGCATTCATTGAGGCTTGCAAGCTGATAATTCCTAAAGGAAATAGTGAAAAGCA
GATTAAAAAACAGCTTAAAGAGTTGAGCTCAAATCTTGAGAGATCAGTTGAAGAAGAAGA
GGAAGGGATTTCTGATAGTGTTGCTCAGTTATCTTTTGATGAAATATAG
>KP008133.1_PVR_Spain
ATGTTGACTTTTTTCGGTAATAAGGGGTCTTCTAAGTCTGCCGGAAAGGATGAAGGTCCT
TTAGTTTCACTAGCTAAACATAATGGTAATGTTGAAGTCTCAAAACCATGGTCTTCTGCT
GATGAAAAGCTTGCTTTGACT---------------------------------------
-AAAGCAATGGATACATCCAAAGGAAAGATACTGTTGAATACAGAGGGAACATCTTCCTT
TGGAACCTATGAATCTGATTCTATCACAGAATCAGAGGGTTATGATCTTTCTGCAAGAAT
GATAGTAGATACAAACCATCATATCTCAAACTGGAAAAATGATCTTTTTGTTGGCAACGG
GAAGCAGAACGCTAACAAGGTCATCAAGATCTGTCCAACTTGGGACAGCAGAAAACAATA
CATGATGATTTCTAGGATTGTGATATGGGTCTGCCCCACTATACCAAACCCTACAGGAAA
ACTTGTGGTTGCCCTAGTCGATCCCAACATGCCATCTGAAAAGCAAGTCATTCTGAAGGG
TCAGGGGACAATAACTGATCCTATATGTTTTGTCTTTTATCTGAACTGGTCTATTCCAAA
AATAAACAACACTCCAGAAAACTGCTGTCAGCTGCATTTGATGTGCAGCCAAGAATACAA
GAAGGGGGTTTCTTTTGGTAGTGTCATGTATTCTTGGACAAAGGAGTTTTGTGATTCACC
CAGAGCTGATAAAGACAAAAGTTGTGTGGTTATACCTCTAAACAGAGCTATTAGAGCTAG
ATCTCAAGCATTTATTGAGGCTTGCAAGCTGATAATTCCTAAAGGAAACAGTGAGAAGCA
GATTAAAAAACAGCTTAAAGAGTTGAGCTCAAATCTTGAGAGATCAGTTGAAGAGGAAGA
AGAAGGGATTTCTGATAGTGTTGCTCAGTTGTCTTTTGATGAAATATAG
>LC549180.1_P1_South_Korea
ATGTTGACTTTTTTTGGTAATAAGGGGTCTTCTAAGTCTGCCAGAAAGGATGAAGGTCCT
TTAGTTTCACTAGCTAAACATAATGGTAATGTAGAAGTCTCAAAACCATGGTCTTCTTCT
GATGAAAAGCTTGCTTTGACT---------------------------------------
-AAAGCTATGGATACATCCAAAGGAAAGATACTGTTGAACACAGAGGGAACATCTTCCTT
TGGAACCTATGAATCTGATTCTATCACAGAATCAGAGGGTTATGATCTTTCTGCAAGAAT
GATAGTAGATACAAACCATCATATCTCAAACTGGAAAAATGATCTTTTTGTTGGCAATGG
GAAGCAGAACGCTAATAAGGTCATCAAGATCTGTCCAACTTGGGACAGCAGAAAACAATA
CATGATGATTTCCAGGATTGTGATATGGGTCTGCCCCACTATACCAAACCCTACAGGGAA
ACTTGTGGTTGCCCTAGTTGATCCCAACATGCCATCTGAAAAGCAAGTCATTCTGAAGGG
TCAAGGGACAATAACTGATCCTATATGTTTTGTCTTTTATCTGAACTGGTCTATTCCAAA
AATAAACAACACTCCAGAAAACTGCTGTCAGCTGCATTTGATGTGCAGCCAAGAATACAA
GAAGGGGGTTTCTTTTGGTAGTGTCATGTATTCTTGGACAAAGGAGTTTTGTGATTCACC
CAGAGCTGATAAAGACAAAAGTTGTGTGGTTATACCTCTAAACAGAGCTATTAGAGCTAG
ATCTCAAGCATTCATTGAGGCTTGCAAGCTGATAATTCCTAAAGGAAACAGTGAGAAGCA
GATTAAAAAACAGCTTAAAGAGTTGAGCTCAAATCTTGAAAGATCAGTTGAAGAAGAAGA
GGAAGGGATTTCTGATAGTGTTGCTCAGTTATCTTTTGATGAAATATAG
>PV092079_D-P2-24_Slovenia
ATGTTGACTCTTTTCGGTAATAAGGGGTCTTCTAAGTCTGCCAGAAAGGATGAAGGTCCT
TTAGTTTCACTCGCTAAACATAATGGTAATGTTGAAGTCTCTAAGCCATGGTCTTCTTCT
GATGAAAAGCTTGCTTTGACT---------------------------------------
-AAAGCTATGGATACATCCAAAGGAAAGATACTGTTGAACACAGAGGGGACATCTTCCTT
TGGAACCTATGAATCTGATTCTATCACAGAATCAGAGGGTTATGATCTTTCTGCAAGAAT
GATAGTAGATACAAACCATCATATCTCAAACTGGAAAAATGATCTTTTTGTTGGCAACGG
GAAGCAAAACGCAAATAAGGTCATCAAGATCTGTCCAACTTGGGACAGCAGAAAACAATA
CATGATGATTTCCAGGATTGTGATATGGGTCTGCCCCACCATACCAAACCCTACAGGGAA
ACTTGTGGTTGCCCTGGTCGATCCCAACATGCCATCTGAAAAGCAAGTCATTCTGAAGGG
TCAAGGGACGATAACTGATCCTATATGTTTTGTCTTTTATCTGAACTGGTCTATTCCGAA
AATGAATAACACTCCAGAAAACTGCTGTCAGTTGCATTTGATGTGCAGCCAAGAATACAA
GAAGGGGGTTTCTTTCGGTAGTGTCATGTATTCTTGGACAAAGGAGTTTTGTGATTCACC
CAGAGCTGATAAAGATAAAAGTTGCATGGTTATACCTCTAAACAGAGCTATTAGAGCTAG
ATCTCAAGCATTCATTGAGGCCTGCAAGCTGATAATTCCTAAAGGGAACAGTGAGAAGCA
GATTAAAAGACAGCTTAAAGAATTGAGCTCTAATCTTGAGAGATCAGTTGAAGAAGAAGA
GGAAGGGATTTCTGATAGTGTTGCTCAGTTATCTTTTGATGAAATATAG
>JN664253.1_CG-1_China
ATGTTGACTCTTTTCGGTAATAAGGGGTCTTCTAAGTCTGCCAGAAAGGATGAAGGTCCT
TTAGTTTCACTTGCTAAACATAACGGTAATGTTGAAGTCTCTAAGCCGTGGTCTTCTTCT
GATGAAAAGCTTGCTTTGACT---------------------------------------
-AAAGCTATGGATACATCCAAAGGAAAGATACTGTTGAACACAGAAGGAACATCTTCCTT
TGGAACCTATGAATCTGATTCTATCACAGAATCAGAGGGTTATGATCTTTCTGCAAGAAT
GATAGTAGATACAAACCATCATATCTCAAACTGGAAAAATGATCTTTTTGTTGGCAACGG
GAAGCAAAATGCAAATAAGGTCATCAAGATCTGTCCAACTTGGGACAGCAGAAAACAATA
CATGATGATTTCCAGGATTGTGATATGGGTTTGCCCCACTATACCAAACCCTACAGGGAA
ACTTGTGGTTGCCTTGGTCGATCCCAACATGCCATCTGAAAAGCAAGTCATTCTGAAGGG
TCAGGGGACAATAACTGATCCTATATGTTTTGTCTTTTATCTGAACTGGTCTATTCCGAA
AATGAATAATACTCCAGAAAACTGCTGCCAGCTGCATTTGATGTGCAGCCAAGAATACAA
GAAGGGGGTTTCTTTTGGTAGTGTCATGTATTCTTGGACAAAGGAGTTTTGTGATTCACC
CAGAGCTGATAAAGATAAAAGTTGCATGGTCATACCTCTAAACAGAGCTATTAGAGCTAG
ATCTCAAGCATTCATTGAAGCCTGCAAGCTGATAATTTCTAAGGGAAACAGTGAGAAGCA
GATTAAAAAACAGCTTAAAGAATTGAGCTCAAATCTTGAGAGATCAGTTGAAGAAGAAGA
GGAAGGGATTTCTGATAGTGTTGCTCAGTTATCTTTTGATGAAATATAG
>OL471953_TUR20ST1_Croatia
ATGTTGACTCTTTTCGGTAATAAGGGGTCTTCTAAGTCTTCCAGAAAGGATGAAGGTCCT
TTAGTTTCACTTGCTAAACATAATGGTAATGTTGAAGTCTCTAAGCCATGGTCTTCTTCT
GATGAAAAGCTTGCTTTGACT---------------------------------------
-AAAGCTATGGATACATCCAAAGGAAAGATACTGTTGAACACAGAGGGGACATCTTCCTT
TGGAACCTATGAATCTGATTCTATCACAGAATCAGAGGGTTATGATCTTTCTGCAAGAAT
GATAGTAGATACAAACCATCATATCTCAAACTGGAAAAATGATCTTTTTGTTGGCAACGG
GAAGCAAAACGCAAATAAGGTCATCAAGATCTGTCCAACTTGGGACAGCAGAAAACAATA
CATGATGATTTCCAGGATTGTGATATGGGTCTGCCCCACCATACCAAACCCTACAGGGAA
ACTTGTGGTTGCCCTGGTCGATCCCAACATGCCATCTGAAAAGCAAGTCATTCTGAAGGG
TCAGGGGACGATAACTGATCCTATATGTTTTGTCTTTTATCTGAACTGGTCTATTCCGAA
AATGAATAACACTCCAGAAAACTGCTGTCAGCTGCATTTGATGTGCAGCCAAGAATACAA
GAAGGGGGTTTCTTTCGGTAGTGTCATGTATTCTTGGACAAAGGAGTTTTGTGATTCACC
CAGAGCTGATAAAGATAAAAGTTGCATGGTTATACCTCTAAACAGAGCTATTAGAGCTAG
ATCTCAAGCATTCATTGAGGCTTGCAAGCTGATAATTCCTAAAGGGAACAGTGAGAAGCA
GATTAAAAGACAGCTTAAAGAATTGAGCTCTAATCTTGAGAGATCAGTTGAAGAAGAAGA
GGGAGGGATTTCTGATAGTGTTGCTCAGTTATCTTTTGATGAAATATAG
>PV092078-D-K10-22
ATGTTGACTCTTTTCGGTAATAAGGGGTCTTCTAAGTCTGCCAGAAAGGATGAAAGTCCT
TTAGTTTCACTTGCTAAACATAATGGTAATGTTGAAGTCTCTAAGCCATGGTCTTCTTCT
GATGAAAAGCTTGCTTTGACT---------------------------------------
-AAAGCTATGGATACATCCAAAGGAAAGATACTGTTGAACACAGAGGGGACATCTTCCTT
TGGAACCTATGAATCTGATTCTATCACAGAATCAGAGGGTTATGATCTTTCTGCAAGAAT
GATAGTAGATACAAACCATCATATCTCAAACTGGAAAAATGATCTTTTTGTTGGCAACGG
GAAGCAAAACGCAAATAAGGTCATCAAGATCTGTCCAACTTGGGACAGCAGAAAACAATA
CATGATGATTTCCAGGATTGTGATATGGGTCTGCCCCACCATACCAAACCCTACAGGGAA
ACTTGTGGTAGCCCTGGTCGATCCCAACATGCCATCTGAAAAGCAAGTCATTCTGAAGGG
TCAGGGGACGATAACTGATCCTATATGTTTTGTCTTTTATCTGAACTGGTCTATTCCGAA
AATGAATAACACTCCAGAAAACTGCTGTCAGCTGCATTTGATGTGCAGCCAAGAATACAA
GAAGGGGGTTTCTTTCGGTAGTGTCATGTATTCTTGGACAAAGGAGTTTTGTGATTCACC
CAGAGCTGATAAAGATAAAAGTTGCATGGTTATACCTCTAAACAGAGCTATTAGAGCTAG
ATCTCAAGCATTCATTGAGGCTTGCAAGCTGATAATTCCTAAAGGGAACAGTGAGAAGCA
GATTAAAAGACAGCTTAAAGAATTGAGCTCTAATCTTGAGAGATCAGTTGAAGAAGAAGA
GGAAGGGATTTCTGATAGTGTTGCTCAGTTATCTTTTGATGAAATATAG
>OL471950_PLE20ST3_Croatia
ATGTTGACTCTTTTCGGTAATAAGGGGTCTTCTAAGTCTGCCAGAAAGGATGAAGGTCCT
TTAGTTTCACTTGCTAAACATAATGGTAATGTTGAAGTCTCTAAGCCATGGTCTTCTTCT
GATGAAAAGCTTGCTTTGACT---------------------------------------
-AAAGCTATGGATACATCCAAAGGAAAGATACTGTTGAACACAGAGGGGACATCTTCCTT
TGGAACCTATGAATCTGATTCTATCACAGAATCAGAGGGTTATGATCTTTCTGCAAGAAT
GATAGTAGATACAAACCATCATATCTCAAACTGGAAAAATGATCTTTTTGTTGGCAACGG
GAAGCAAAACGCAAATAAGGTCATCAAGATCTGTCCAACTTGGGACAGCAGAAAACAATA
CATGATGATTTCCAGGATTGTGATATGGGTCTGCCCCACCATACCAAACCCTACAGGGAA
ACTTGTGGTTGCCCTGGTCGATCCCAACATGCCATCTGGAAAGCAAGTCATTCTGAAGGG
TCAGGGGACGATAACTGATCCTATATGTTTTGTCTTTTATCTGAACTGGTCTATTCCGAA
AATAAATAACACTCCAGAAAACTGCTGTCAGCTGCATTTGATGTGCAGCCAAGAATACAA
GAAGGGGGTTTCTTTCGGTAGTGTCATGTATTCTTGGACAAAGGAGTTTTGTGATTCACC
CAGAGCTGATAAAGATAAAAGTTGCATGGTTATACCTCTAAACAGAGCTATTAGAGCTAG
ATCTCAAGCATTCATTGAGGCTTGCAAGCTGATAATTCCTAAAGGGAACAGTGAGAAGCA
GATTAAAAGACAGCTTAAAGAATTGAGCTCTAATCTTGAGAGATCAGTTGAAGAAGAAGA
GGAAGGGATTTCTGATAGTGTTGCTCAGTTATCTTTTGATGAAATATAG
>PP968745_100/23_Montenegro
ATGTTGACTCTTTTCGGTAATAAGGGGTCTTCTAAGTCTGCCAGAAAGGATGAAGGTCCT
TTAGTTTCACTTGCTAAACATAACGGTAATGTTGAAGTCTCTAAGCCGTGGTCTTCTTCT
GATGAAAAGCTTGCTTTGACT---------------------------------------
-AAAGCTATGGATACATCCAAAGGAAAGATACTGTTGAACACAGAAGGAACATCTTCCTT
TGGAACCTATGAATCTGATTCTATCACAGAATCAGAGGGTTATGATCTTTCTGCAAGAAT
GATAGTAGATACAAACCATCATATCTCAAACTGGAAAAATGATCTTTTTGTTGGCAACGG
GAAACAAAATGCAAATAAGGTCATCAAGATCTGTCCAACTTGGGACAGCAGAAAACAATA
CATGATGATTTCCAGGATTGTGATATGGGTTTGCCCCACTATACCAAACCCTACAGGGAA
ACTTGTAGTTGCCCTGGTTGACCCCAACATGCCATCTGAAAAGCAAGTCATTCTGAAAGG
TCAGGGGACAATAACTGATCCCATATGTTTTGTCTTTTATCTGAACTGGTCTATTCCGAA
AATGAATAACACTCCAGAAAACTGCTGTCAGCTGCATTTGATGTGCAGCCAAGAATACAA
GAAGGGGGTTTCTTTTGGTAGTGTCATGTATTCTTGGACAAAGGAGTTTTGTGATTCACC
CAGAGCTGATAAAGATAAAAGTTGCATGGTCATACCTCTAAACAGAGCTATTAGAGCTAG
ATCTCAAGCATTCATTGAGGCTTGCAAGCTGATAATTCCTAAAGGAAACAGTGAGAAGCA
GATTAAAAAACAGCTTAAAGAATTGAGCTCAAATCTTGAGAGATCAGTTGAAGAAGAAGA
GGAAGGGATTTCTGACAGTGTTGCTCAGTTATCTTTTGATGAAATATAG
>PV092076_D-K5-21_Slovenia
ATGTTGACTCTTTTCGGTAATAAGGGGTCTTCTAAGTCTGCCAGAAAGGATGAAGGTCCT
TTAGTTTCACTTGCTAAACATAATGGTAATGTTGAAGTCTCTAAGCCATGGTCTTCTTCT
GATGAAAAGCTTGCTTTGACT---------------------------------------
-AAAGCTATGGATACATCCAAAGGAAAGATACTGTTGAACACAGAGGGGACATCTTCCTT
TGGAACCTATGAATCTGATTCTATCACAGAATCAGAGGGTTATGATCTTTCTGCAAGAAT
GATAGTAGATACAAACCATCATATCTCAAACTGGAAAAATGATCTTTTTGTTGGCAACGG
GAAGCAAAACGCAAATAAGGTCATCAAGATCTGTCCAACTTGGGACAGCAGAAAACAATA
CATGATGATTTCCAGGATTGTGATATGGGTCTGCCCCACCATACCAAACCCTACAGGGAA
ACTTGTGGTTGCCCTGGTCGATCCCAACATGCCATCTGAAAAGCAAGTCATTCTGAAGGG
TCAGGGGACGATAACTGATCCTATATGTTTTGTCTTTTATTTGAACTGGTCTATTCCGAA
AATGAATAACACTCCAGAAAACTGCTGTCAGCTGCATTTGATGTGCAGCCAAGAATACAA
GAAGGGGGTTTCTTTCGGTAGTGTCATGTATTCTTGGACAAAGGAGTTTTGTGATTCACC
CAGAGCTGATAAAGATAAAAGTTGCATGGTTATACCTCTAAACAGAGCTATTAGAGCTAG
ATCTCAAGCATTCATTGAGGCTTGCAAGCTGATAATTCCTAAAGGGAACAGTGAGAAGCA
GATTAAAAGACAGCTTAAAGAATTGAGCTCTAATCTTGAGAGATCAGTTGAAGAAGAAGA
GGAAGGGATTTCTGATAGTGTTGCTCAGTTATCTTTTGATGAAATATAG
>KT160281.1_PA01_USA
ATGTTGACTCTTTTCGGTAATAAAGGGTCTTCTAAGTCTGCCAGAAAGGATGAAGGTCCT
TTAGTTTCACTTGCTAAACATAATGGTAATGTTGAAGTCTCTAAGCCATGGTCTTCTTCT
GATGAAAAGCTTGCTTTGACT---------------------------------------
-AAAGCTATGGATACATCCAAAGGAAAGATACTGTTGAACACAGAGGGAACATCTTCCTT
TGGAACCTATGAATCTGATTCTATCACAGAATCAGAGGGTTATGATCTTTCTGCAAGAAT
GATAGTAGATACAAACCATCATATCTCAAACTGGAAAAATGATCTTTTTGTTGGCAACGG
GAAGCAAAACGCAAATAAGGTCATCAAGATCTGTCCAACTTGGGACAGCAGAAAACAATA
CATGATGATTTCCAGGATTGTAATATGGGTCTGCCCCACTATACCAAACCCTACAGGGAA
ACTTGTGGTTGCCCTGGTCGATCCTAACATGCCATCTGGAAAGCAAGTCATTCTAAAGGG
TCAAGGGACAATAACTGATCCTATATGTTTTGTCTTTTATCTGAACTGGTCTATTCCGAA
AATGAATAACACTCCAGAAAACTGCTGTCAGCTGCATTTGATGTGCAGCCAAGAATACAA
GAAGGGGGTCTCTTTTGGTAGTGTCATGTATTCTTGGACAAAGGAGTTTTGTGATTCACC
CAGAGCTGACAAAGATAAAAGTTGCATGGTCATACCTCTAAACAGAGCTATTAGAGCTAG
ATCTCAAGCATTCATTGAGGCTTGCAAGCTGATAATTCCTAAAGGAAACAGTGAGAAGCA
GATTAAAAAACAGCTTAAAGAATTGAGCTCAAATCTTGAGAAATCAGTTGAAGAAGAAGA
AGAAGGGATTTCTGATAGTGTTGCTCAGTTATCTTTTGATGAAATATAG
>PP968742_98/23_Montenegro
ATGTTGACTCTTTTCGGTAATAAGGGGTCTTCTAAGTCTGCCAGAAAGGATGAAGGTCCT
TTAGTTTCACTTGCTAAACATAACGGTAATGTTGAAGTCTCTAAGCCGTGGTCTTCTTCT
GATGAAAAGCTTGCTTTGACT---------------------------------------
-AAAGCTATGGATACATCCAAAGGAAAGATACTGTTGAACACAGAAGGAACATCTTCCTT
TGGAACCTATGAATCTGATTCTATCACAGAATCAGAGGGTTATGATCTTTCTGCAAGAAT
GATAGTAGATACAAACCATCATATCTCAAACTGGAAAAATGATCTTTTTGTTGGCAACGG
GAAACAAAATGCAAATAAGGTTATCAAGATCTGTCCAACTTGGGACAGCAGGAAACAATA
CATGATGATTTCCAGGATTGTGATATGGGTTTGCCCCACTATACCAAACCCTACAGGGAA
ACTTGTGGTTGCCCTGGTTGACCCCAACATGCCATCTGAAAAGCAAGTCATTCTGAAGGG
TCAGGGGACAATAACTGATCCCATATGTTTTGTCTTTTATCTGAACTGGTCTATTCCGAA
AATGAATAACACTCCAGAAAACTGCTGTCAGCTGCATTTGATGTGCAGCCAAGAATACAA
GAAGGGGGTTTCTTTTGGTAGTGTCATGTATTCTTGGACAAAGGAGTTTTGTGATTCACC
CAGAGCTGATAAAGATAAAAGTTGCATGGTCATACCTCTAAACAGAGCTATTAGAGCTAG
ATCTCAAGCATTCATTGAGGCTTGCAAGCTGATAATTCCTAAAGGAAACAGTGAGAAGCA
GATTAAAAAACAGCTTAAAGAATTGAGCTCAAATCTTGAGAGATCAGTTGAAGAAGAAGA
GGAAGGGATTTCTGATAGTGTTGCTCAGTTATCTTTTGATGAAATATAG
>MH756625.1_PepCal_12_Italy
ATGTTGACTCTTTTCGGTAATAAGGGGTCTTCTAAGTCTGCCAGAAAGGATGAAGGTCCT
TTAGTTTCACTTGCTAAACATAACGGTAATGTTGAAGTCTCTAAGCCGTGGTCTTCTTCT
GATGAAAAGCTTGCTTTGGCT---------------------------------------
-AAAGCTATGGATACATCCAAAGGAAAGATACTGTTGAACACAGAAGGAACATCTTCCTT
TGGAACCTATGAATCTGATTCTATCACAGAATCAGAGGGTTATGATCTTTCTGCAAGAAT
GATAGTAGATACAAACCATCATATCTCGAACTGGAAAAATGATCTTTTTGTTGGCAACGG
GAAGCAAAATGCAAATAAGGTCATCAAGATCTGTCCAACTTGGGACAGCAGAAAACAATA
CATGATGATTTCCAGGATTGTGATATGGGTTTGCCCCACTATACCAAACCCTACAGGGAA
ACTTGTGGTCGCCCTGGTCGATCCCAACATGCCATCTGAAAAGCAAGTCATTCTGAAGGG
TCAGGGGACAATAACTGATCCCATATGTTTTGTCTTTTATCTGAACTGGTCTATTCCGAA
AATGAATAACACTCCAGAAAACTGCTGTCAGCTGCATTTGATGTGCAGCCAAGAATACAA
GAAGGGGGTTTCTTTTGGTAGTGTCATGTATTCTTGGACAAAGGAGTTTTGTGATTCACC
CAGAGCTGATAAAGATAAAAGTTGCATGGTCATACCTCTAAACAGAGCTATTAGAGCTAG
ATCTCAAGCATTCATTGAGGCTTGCAAGCTGATAATTCCTAAAGGAAACAGTGAGAAGCA
GATTAAAAAACAGCTTAAAGAATTGAGCTCAAATCTTGAGAGATCAGTTGAAGAAGAAGA
GGAAGGGATTTCTGATAGTGTTGCTCAGTTATCTTTTGATGAAATATAG
>OL471947_PLE20ST2_Croatia
ATGTTGACTCTTTTCGGTAATAAGGGGTCTTCTAAGTCTGCCAGAAAGGATGAAGGTCCT
TTAGTTTCACTTGCTAAACATAATGGTAATGTTGAAGTCTCTAAGCCATGGTCTTCTTCT
GATGAAAAGCTTGCTTTGACT---------------------------------------
-AAAGCTATGGATACATCCAAAGGAAAGATACTGTTGAACACAGAGGGGACATCTTCCTT
TGGAACCTATGAATCTGATTCTATCACAGAATCAGAGGGTTATGATCTTTCTGCAAGAAT
GATAGTAGATACAAACCATCATATCTCAAACTGGAAAAATGATCTTTTTGTTGGCAACGG
GAAGCAAAACGCAAATAAGGTCATCAAGATCTGTCCAACTTGGGACAGCAGAAAACAATA
CATGATGATTTCCAGGATTGTGATATGGGTCTGCCCCACCATACCAAACCCTACAGGGAA
ACTTGTGGTTGCCCTGGTCGATCCCAACATGCCATCTGAAAAGCAAGTCATTCTGAAGGG
TCAGGGGACGATAACTGATCCTATATGTTTTGTCTTTTATCTGAACTGGTCTATTCCGAA
AATGAATAACACTCCAGAAAACTGCTGTCAGCTGCATTTGATGTGCAGCCAAGAATACAA
GAAGGGGGTTTCTTTCGGTAGTGTCATGTATTCTTGGACAAAGGAGTTTTGTGATTCACC
CAGAGCTGATAAAGATAAAAGTTGCATGGTTATACCTCTAAACAGAGCTATTAGAGCTAG
ATCTCAAGCATTCATTGAGGCTTGCAAGCTGATAATTCCTAAAGGGAACAGTGAGAAGCA
GATTAAAAGACAGCTTAAAGAATTGAGCTCTAATCTTGAGAGATCAGTTGAAGAAGAAGA
GGAAGGGATTTCTGATAGTGTTGCTCAGTTATCTTTTGATGAAATATAG
>OL471956_TUR20ST2_Croatia
ATGTTGACTCTTTTCGGTAATAAGGGGTCTTCTAAGTCTGCCAGAAAGGATGAAGGTCCT
TTAGTTTCACTTGCTAAACATAATGGTAATGTTGAAGTCTCTAAGCCATGGTCTTCTTCT
GATGAAAAGCTTGCTTTGACT---------------------------------------
-AAAGCTATGGATACATCCAAAGGAAAGATACTGTTGAACACAGAGGGGACATCTTCCTT
TGGAACCTATGAATCTGATTCTATCACAGAATCAGAGGGTTATGATCTTTCTGCAAGAAT
GATAGTAGATACAAACCATCATATCTCAAACTGGAAAAATGATCTTTTTGTTGGCAACGG
GAAGCAAAACGCAAATAAGGTCATCAAGATCTGTCCAACTTGGGACAGCAGAAAACAATA
CATGATGATTTCCAGGATTGTGATATGGGTCTGCCCCACCATACCAAACCCTACAGGGAA
ACTTGTGGTTGCCCTGGTCGATCCCAACATGCCATCTGAAAAGCAAGTCATTCTGAAGGG
TCAGGGGACGATAACTGATCCTATATGTTTTGTCTTTTATCTGAACTGGTCTATTCCGAA
AATGAATAACACTCCAGAAAACTGCTGTCAGCTGCATTTGATGTGCAGCCAAGAATACAA
GAAGGGGGTTTCTTTCGGTAGTGTCATGTATTCTTGGACAAAGGAGTTTTGTGATTCACC
CAGAGCTGATAAAGATAAAAGTTGCATGGTTATACCTCTAAACAGAGCTATTAGAGCTAG
ATCTCAAGCATTCATTGAGGCTTGCAAGCTGATAATTCCTAAAGGGAACAGTGAGAAGCA
GATTAAAAGACAGCTTAAAGAATTGAGCTCTAATCTTGAGAGATCAGTTGAAGAAGAAGA
GGAAGGGATTTCTGATAGTGTTGCTCAGTTATCTTTTGATGAAATATAG
>OL471959_TUR20ST3_Croatia
ATGTTGACTCTTTTCGGTAATAAGGGGTCTTCTAAGTCTGCCAGAAAGGATGAAGGTCCT
TTAGTTTCACTTGCTAAACATAATGGTAATGTTGAAGTCTCTAAGCCATGGTCTTCTTCT
GATGAAAAGCTTGCTTTGACT---------------------------------------
-AAAGCTATGGATACATCCAAAGGAAAGATACTGTTGAACACAGAGGGGACATCTTCCTT
TGGAACCTATGAATCTGATTCTATCACAGAATCAGAGGGTTATGATCTTTCTGCAAGAAT
GATAGTAGATACAAACCATCATATCTCAAACTGGAAAAATGATCTTTTTGTTGGCAACGG
GAAGCAAAACGCAAATAAGGTCATCAAGATCTGTCCAACTTGGGACAGCAGAAAACAATA
CATGATGATTTCCAGGATTGTGATATGGGTCTGCCCCACCATACCAAACCCTACAGGGAA
ACTTGTGGTTGCCCTGGTCGATCCCAACATGCCATCTGAAAAGCAAGTCATTCTGAAGGG
TCAGGGGACGATAACTGATCCTATATGTTTTGTCTTTTATCTGAACTGGTCTATTCCGAA
AATGAATAACACTCCAGAAAACTGCTGTCAGCTGCATTTGATGTGCAGCCAAGAATACAA
GAAGGGGGTTTCTTTCGGTAGTGTCATGTATTCTTGGACAAAGGAGTTTTGTGATTCACC
CAGAGCTGATAAAGATAAAAGTTGCATGGTTATACCTCTAAACAGAGCTATTAGAGCTAG
ATCTCAAGCATTCATTGAGGCTTGCAAGCTGATAATTCCTAAAGGGAACAGTGAGAAGCA
GATTAAAAGACAGCTTAAAGAATTGAGCTCTAATCTTGAGAGATCAGTTGAAGAAGAAGA
GGAAGGGATTTCTGATAGTGTTGCTCAGTTATCTTTTGATGAAATATAG
>OL471962_TUR20SW_Croatia
ATGTTGACTCTTTTCGGTAATAAGGGGTCTTCTAAGTCTGCCAGAAAGGATGAAGGTCCT
TTAGTTTCACTTGCTAAACATAATGGTAATGTTGAAGTCTCTAAGCCATGGTCTTCTTCT
GATGAAAAGCTTGCTTTGACT---------------------------------------
-AAAGCTATGGATACATCCAAAGGAAAGATACTGTTGAACACAGAGGGGACATCTTCCTT
TGGAACCTATGAATCTGATTCTATCACAGAATCAGAGGGTTATGATCTTTCTGCAAGAAT
GATAGTAGATACAAACCATCATATCTCAAACTGGAAAAATGATCTTTTTGTTGGCAACGG
GAAGCAAAACGCAAATAAGGTCATCAAGATCTGTCCAACTTGGGACAGCAGAAAACAATA
CATGATGATTTCCAGGATTGTGATATGGGTCTGCCCCACCATACCAAACCCTACAGGGAA
ACTTGTGGTTGCCCTGGTCGATCCCAACATGCCATCTGAAAAGCAAGTCATTCTGAAGGG
TCAGGGGACGATAACTGATCCTATATGTTTTGTCTTTTATCTGAACTGGTCTATTCCGAA
AATGAATAACACTCCAGAAAACTGCTGTCAGCTGCATTTGATGTGCAGCCAAGAATACAA
GAAGGGGGTTTCTTTCGGTAGTGTCATGTATTCTTGGACAAAGGAGTTTTGTGATTCACC
CAGAGCTGATAAAGATAAAAGTTGCATGGTTATACCTCTAAACAGAGCTATTAGAGCTAG
ATCTCAAGCATTCATTGAGGCTTGCAAGCTGATAATTCCTAAAGGGAACAGTGAGAAGCA
GATTAAAAGACAGCTTAAAGAATTGAGCTCTAATCTTGAGAGATCAGTTGAAGAAGAAGA
GGAAGGGATTTCTGATAGTGTTGCTCAGTTATCTTTTGATGAAATATAG
>HM581938.1_Pepper1_CY-CN_South_Korea_
ATGTTGACTCTTTTCGGTAACAAGGGGTCTTCTAAGTCTGCCAGAAAGGATGAAGGTCCT
TTAGTTTCACTTGCTAAACATAATGGTAATGTTGAAGTCTCTAAGCCATGGTCTTCTTCT
GATGAAAAGCTTGCTTTGACT---------------------------------------
-AAAGCTATGGATACATCCAAAGGAAAGATACTGTTGAACACAGAAGGAACATCTTCTTT
TGGAACCTATGAATCAGATTCTATCACAGAATCAGAGGGTTATGATCTTTCTGCAAGAAT
GATAGTAGATACAAACCATCATATCTCAAACTGGAAAAATGATCTTTTTGTTGGCAACGG
GAAGCAAAACGCAAATAAGGTCATCAAGATCTGTCCAACTTGGGACAGCAGAAAACAATA
CATGATGATTTCCAGGATTGTGATATGGGTCTGCCCCACTATACCAAACCCTACAGGAAA
ACTTGTGGTTGCCCTGGTCGATCCCAACATGCCATCTGAAAAGCAAGTCGTTCTGAAGGG
TCAGGGGACAATAACTGATCCTATATGTTTTGTCTTTTATCTGAACTGGTCTATTCCGAA
AATGAATAACACTCCAGAAAACTGCTGTCAGCTGCATTTGATGTGCAGCCAAGAATACAA
GAAGGGGGTTTCTTTTGGTAGTGTCATGTATTCTTGGACAAAGGAGTTTTGTGATTCACC
CAGAGCTGATAAAGATAAAAGTTGCATGGTCATACCTCTAAACAGAGCTATTAGAGCTAG
ATCTCAAGCATTCATTGAGGCTTGCAAGCTGATAATTCCTAAAGGGAGCAGTGAGAAGCA
GATTAAAAAACAGCTTAAAGAATTGAGCTCAAATCTTGAGAGATCAGTTGAAGAAGAAGA
GGAACGGATTTCTGATAGTGTTGCTCAGTTATCTTTTGATGAAATATAG
>MH756627.1_PepCal_24_Italy
ATGTTGACTCTTTTCGGTAATAAGGGGTCTTCTAAGTCTGCCAGAAAGGATGAAGGTCCT
TTAGTTTCACTTGCTAAACATAACGGTAATGTTGAAGTCTCTAAGCCGTGGTCTTCTTCT
GATGAAAAGCTTGCTTTGACT---------------------------------------
-AAAGCTATGGATACATCCAAAGGAAAGATACTGTTGAACACAGAAGGAACATCTTCCTT
TGGAACCTATGAATCTGATTCTATCACAGAATCAGAGGGTTATGATCTTTCTGCAAGAAT
GATAGTAGATACAAACCATCATATCTCAAACTGGAAAAATGATCTTTTTGTTGGCAACGG
GAAGCAAAATGCAAATAAGGTCATCAAGATCTGTCCAACTTGGGACAGCAGAAAACAATA
CATGATGATTTCCAGGATTGTGATATGGGTTTGCCCCACTATACCAAACCCTACAGGGAA
ACTTGTGGTTGCTCTGGTCGATCCCAACATGCCATCTGAAAAGCAAGTCATTCTGAAGGG
TCAGGGGACAATAACTGATCCCATATGTTTTGTCTTTTATCTGAACTGGTCTATTCCGAA
AATGAATAACACTCCAGAAAACTGCTGTCAGCTGCATTTGATGTGCAGCCAAGAATACAA
GAAGGGGGTTTCTTTTGGTAGTGTCATGTATTCCTGGACAAAGGAGTTTTGTGATTCACC
CAGAGCTGATAAAGATAAAAGTTGCATGGTCATACCTCTAAACAGAGCTATTAGAGCTAG
ATCTCAAGCATTCATTGAGGCTTGCAAGCTGATAATTCCTAAAGGAAACAGTGAGAAGCA
GATTAAAAAACAGCTTAAAGAATTGAGCTCAAATCTTGAGAGATCAGTTGAAGAAGAAGA
GGAAGGGATTTCTGATAGTGTTGCTCAGTTATCTTTTGATGAAATATAG
>MN493847.1_TSWV-BJFC-Ze_China
ATGTTGACTCTTTTCGGTAATAAGGGGTCTTCTAAGTCTGCCAGAAAGGATGAAGGTCCT
TTAGTTTCACTTGCTAAACATAACGGTAATGTTGAAGTCTCTAAGCCGTGGTCTTCTTCT
GATGAAAAGCTTGCTTTGACT---------------------------------------
-AAAGCTATGGATACATCCAAAGGAAAGATACTGTTGAACACAGAAGGAACATCTTCCTT
TGGAACCTATGAATCTGATTCTATCACAGAATCAGAGGGTTATGATCTTTCTGCAAGAAT
GATAGTAGATACAAACCATCATATCTCAAACTGGAAAAATGATCTTTTTGTTGGCAACGG
AAAGCAAAATGCAAATAAGGTCATCAAGATCTGTCCAACTTGGGACAGCAGAAAACAATA
CATGATGATTTCCAGGATTGTGATATGGGTCTGCCCCACTATACCAAACCCTACAGGGAA
ACTTGTGGTTGCCTTGGTCGATCCCAACATGCCATCTGAAAAGCAAGTCATTCTGAAGGG
TCAGGGGACAATAACTGATCCTATATGTTTTGTCTTTTATCTGAACTGGTCTATTCCGAA
AATGAATAATACTCCAGAAAACTGCTGCCAGCTGCATTTGATGTGCAGCCAAGAATACAA
GAAGGGGGTTTCTTTTGGTAGTGTCATGTATTCTTGGACAAAGGAGTTTTGTGATTCACC
CAGAGCTGATAAAGATAAAAGTTGCATGGTCATACCTCTAAACAGAGCTATTAGAGCTAG
ATCTCAAGCATTCATTGAGGCTTGCAAGCTGATAATTCCTAAAGGAAACAGTGAGAAGCA
GATTAAAAAACAGCTTAAAGAATTGAGCTCAAATCTTGAGAGATCAGTTGAAGAAGAAGA
GGAAGGGATTTCTGATAGTGTTGCTCAGTTATCTTTTGATGAAATATAG
>MN870630.1_YNHHMZ_China
ATGTTGACTCTTTTCGGTAATAAGGGGTCTTCTAAGTCTGCCAGAAAGGATGAAGGTCCT
TTAGTTTCACTTGCTAAACATAACGGTAATGTTGAAGTCTCTAAGCCGTGGTCTTCTTCT
GATGAAAAGCTTGCTTTGACT---------------------------------------
-AAAGCTATGGATACATCCAAAGGAAAGATACTGTTGAACACAGAAGGAACATCTTCCTT
TGGAACCTATGAATCTGATTCTATCACAGAATCAGAGGGTTATGATCTTTCTGCAAGAAT
GATAGTAGATACAAACCATCATATCTCAAACTGGAAAAATGATCTTTTTGTTGGCAACGG
GAAGCAAAATGCAAATAAGGTCATCAAGATCTGTCCAACTTGGGACAGCAGAAAACAATA
CATGATGATTTCCAGGATTGTGATATGGGTCTGCCCCACTATACCAAACCCTACAGGGAA
ACTTGTGGTTGCCTTGGTCGATCCCAACATGCCATCTGAAAAGCAAGTCATTCTGAAGGG
TCAGGGGACAATAACTGATCCTATATGTTTTGTCTTTTATCTGAACTGGTCTATTCCGAA
AATGAATAATACTCCAGAAAACTGCTGCCAGCTGCATTTGATGTGCAGCCAAGAATACAA
GAAGGGGGTTTCTTTTGGTAGTGTCATGTATTCTTGGACAAAGGAGTTTTGTGATTCACC
CAGAGCTGATAAAGATAAAAGTTGCATGGTAATACCTCTAAACAGAGCTATTAGAGCTAG
ATCTCAAGCATTCATTGAGGCTTGCAAGCTGATAATTCCTAAAGGAAACAGTGAGAAGCA
GATTAAAAAACAGCTTAAAGAATTGAGCTCAAATCTTGAGAGATCAGTTGAAGAAGAAGA
GGAAGGGATTTCTGATAGTGTTGCTCAGTTATCTTTTGATGAAATATAG
>KC261975.1_TSWV-18_South_Korea
ATGTTGACTCTTTTCGGTAACAAGGGGTCTTCTAAGTCTACCAGAAAGGATGAAGGTCCT
TTAGTTTCACTTGCTAAACATAATGGTAATGTTGAAGTCTCTAAGCCGTGGTCTTCTTCT
GATGAAAAGCTTGCTTTGACT---------------------------------------
-AAAGCTATGGATACATCCAAAGGAAAGATACTGTTGAACACAGAAGGAACATCTTCTTT
TGGAACCTATGAATCAGATTCTATCACAGAATCAGAGGGTTATGATCTTTCTGCAAGAAT
GATAGTAGATACAAACCATCATATCTCAAACTGGAAAAATGATCTTTTTGTTGGCAACGG
GAAGCAAAACGCAAATAAGGTCATCAAGATCTGTCCAACTTGGGACAGCAGAAAACAATA
CATGATGATTTCCAGGATTGTGATATGGGTCTGCCCCACTATACCAAACCCTACAGGAAA
ACTTGTGGTTGCCCTGGTCGATCCCAACATGCCATCTGAAAAGCAAGTCATTCTGAAGGG
TCAGGGGACAATAACTGATCCTATATGTTTTGTCTTTTATCTGAACTGGTCTATTCCGAA
AATGAATAACACTCTAGAAAACTGCTGTCAGCTGCATTTGATGTGCAGCCAAGAATACAA
GAAGGGGGTTTCTTTTGGTAGTGTCATGTATTCTTGGACAAAGGAGTTTTGTGATTCACC
CAGAGCTGATAAAGATAAAAGTTGCATGGTCATACCTCTAAACAGAGCTATTAGAGCTAG
ATCTCAAGCATTCATTGAGGCTTGCAAGCTGATAATTCCTAAAGGGAACAGTGAGAAGCA
GATTAAAAAACAGCTTAAAGAATTGAGCTCAAATCTTGAGAGATCAGTTGAAGAAGAAGA
GGAAGGGATTTCTGATAGTGTTGCTCAGTTATCTTTTGATGAAATATAG
>KJ575621.1_p105_Italy
ATGTTGACTCTTTTCGGTAATAAGGGGTCTTCTAAGTCTGCCAGAAAGGATGAAGGTCCT
TTAGTTTCACTTGCTAAACATAATGGTAATGTTGAAGTCTCTAAGCCATGGTCTTCTTCT
GATGAAAAGCTTGCTTTGACT---------------------------------------
-AAAGCTATGGATACATCCAAAGGAAAGATACTGTTGAACACAGAGGGAACATCTTCCTT
TGGAACCTACGAATCTGATTCTATCACAGAATCAGAGGGTTATGATCTTTCTGCAAGAAT
GATAGTGGATACAAACCATCATATCTCAAACTGGAAAAATGATCTTTTTGTTGGCAACGG
[truncated: 435 more rows]

## Sheet: Concatenated
>PA01
[truncated: 99 more rows]
