# Supplementary material for: Tomato spotted wilt virus in tomato from Croatia, Montenegro and Slovenia: genetic diversity and evolution
Source: Front Microbiol. 2025 Jul 28;16:1618327. doi: 10.3389/fmicb.2025.1618327 (PMC12336143; doi:10.3389/fmicb.2025.1618327)
Supplement: Supplementary file 8 [file Table_7.xlsx]

## Sheet: 7_Supplementary_table_7
Supplementary Table 7. Results of recombination analyses with RDP4
			Breakpoint Positions
		In Alignment		In Recombinant Sequence		Relative to PA01							Detection Methods
Recombination Event Number	Number In .RDP File	Begin	End	Begin	End	Begin	End	Recombinant Sequence(s)	Minor Parental Sequence(s)	Major Parental Sequence(s)	RDP	GENECONV	Bootscan	Maxchi	Chimaera	SiSscan	PhylPro	LARD	3Seq
1	1	8650	13011	8643	12964	8643	12964	^Pujol1TL3	Unknown (TSWV-18)	PepCal_12	5.77e-71	2.04e-48	2.54e-70	1.91e-31	5.21e-33	1.95e-31	NS	NS	2.74e-12
1								TswvTRPep	Unknown(Pepper1_CY-CN)	D-K4-21
1								p202/3WT		PLE20ST3
1										D-K3-21
1										D-K5-21
1										BasC
1										Wa1
1										LL-N.05
1										PepCal_10
1										PepCal_24
1										PepCal_22
2	2	54*	8604*	54*	8597*	54*	8597*	^PepCal_10	Pujol1TL3	p105	7.59e-10	3.77e-09	1.24e-09	2.34e-11	2.54e-09	5.99e-54	NS	NS	1.44e-61
2								52STT21S	TSWV-QLD2	D-K4-21
2								TUR20SW	TSWV-QLD1
2								TUR20ST2	WA7
2								TUR20ST1	BR
2								TUR20ST3	PepCal_12
2								PLE20ST3	p202/3WT
2								PLE20ST2	PepCal_24
2								D-K3-21
2								D-K5-21
2								71SET22S
2								105DOT22S
2								104DOT22S
2								107DOT22S
2								108DOT22S
2								106DOT22S
2								98/23
2								100/23
2								PepCal_22
3	3	17*	8720	17*	8713	17*	8713	^TSWV-BJFC-Ze	YNta	p105	8.72e-39	1.06e-35	7.8e-43	4.59e-30	1.5e-10	8.5e-60	NS	NS	9.24e-56
3								YNHHMZ	Lazio17	PA01
3									Tarquinia	D-K4-21
3									CG-1
3									YNHHMZ
4	4	8650	13017	8643	12970	8643	12970	^WA7	Unknown (TSWV-18)	PepCal_12	2.62e-48	3.36e-40	1.33e-51	9.91e-25	9.67e-26	5.91e-32	NS	NS	1.37e-12
4								TSWV-QLD2[P]	Unknown(Pepper1_CY-CN)	BasC
4								TSWV-QLD1[P]		BR
4										Wa1
4										98/23
4										100/23
4										LL-N.05
4										PepCal_24
4										PepCal_22
5	5	8650	13011	8643	12964	8643	12964	^LK-1	Unknown (TSWV-18)	PepCal_12	4.51e-44	3.77e-34	6.5e-45	3.88e-21	1.7e-14	3.41e-30	NS	NS	1.37e-12
5									Unknown(Pepper1_CY-CN)	Lazio17
5										Tarquinia
5										CG-1
5										YNta
5										CY
5										YI
5										BasC
5										BR
5										Wa1
5										98/23
5										100/23
5										LL-N.05
5										PepCal_24
5										PepCal_22
6	6	25*	8780	25*	8773	25*	8773	^p105	PVR	D-K4-21	2.6e-16	2.09e-12	9.4e-07	1.63e-15	0.000361	6.09e-24	NS	NS	1.46e-43
6									P1
7	7	189*	8547*	189*	8540*	189*	8540*	LL-N.05	Pujol1TL3	Unknown (TswvTRPep)	1.64e-06	2.1e-09	0.00763	6.4e-16	0.00791	1.53e-27	NS	NS	1.5e-42
7									PepCal_12
7									PepCal_24
8	8	8656	13439	8637	13380	8649	13392	^BR-01	Unknown (PA01)	PepCal_12	7.41e-36	1.36e-28	3.47e-34	2.6e-20	6.47e-20	1.67e-33	NS	NS	1.37e-12
8									Unknown(Pepper1_CY-CN)	Lazio17
8									Unknown(TSWV-18)	Tarquinia
8										CG-1
8										YNta
8										CY
8										TSWV-HJ
8										WJ
8										BR
9	9	25*	8662	25*	8655	25*	8655	^TSWV-18	PVR	Unknown (Wa1)	1.59e-17	0.000179	1.62e-14	8.2e-21	7.27e-07	3.02e-38	NS	NS	6.73e-30
9								Pepper1_CY-CN	P1	Unknown(BasC)
10	10	8866*	12993	8859*	12946	8859*	12946	YI	WJ	TSWV-BJFC-Ze	3.28e-12	2.21e-10	1.18e-07	6.14e-14	NS	8.6e-24	NS	NS	8.94e-31
10									TSWV-HJ	P1
10										PVR
10										LL-N.05
11	11	54*	8865*	54*	8858*	54*	8858*	^YI	WJ	P1	1.25e-07	8.01e-07	2.63e-07	5.17e-09	1.44e-08	1.89e-47	NS	NS	1.36e-24
11									Lazio17	PVR
11									Tarquinia
11									YNta
11									CY
11									TSWV-HJ
12	12	25*	8662	25*	8655	25*	8655	^PA01	PVR	Wa1	2.55e-09	NS	4.59e-05	6.65e-12	3.8e-06	1.19e-40	NS	NS	3.26e-27
12									P1	BasC
13	13	13102	32*	13055	32*	13055	32*	^TswvTRPep	Pujol1TL3	Wa1	1.49e-22	2.65e-19	7.04e-24	4.34e-10	3.57e-09	1.23e-18	NS	NS	3.56e-11
13									PepCal_12
13									p202/3WT
14	14	8686	12934	8679	12887	8679	12887	^BR	PVR	PepCal_24	7.21e-21	0.0204	0.000375	1.04e-12	2.94e-13	0.000668	NS	NS	1.37e-12
14										PepCal_12
15	15	48*	10916	48*	10909	48*	10909	^Lazio17	CG-1	WJ	8.1e-08	NS	NS	3.04e-12	1.69e-07	6.58e-22	NS	NS	6.02e-20
15								Tarquinia	YNta	TSWV-HJ
16	16	13012*	15173*	12965*	15117*	12965*	15117*	^Wa1	P1	Pujol1TL3	4.49e-19	0.0174	9.92e-08	3.17e-08	4.53e-09	1.44e-06	NS	NS	1.37e-12
16									PVR	TSWV-QLD2
16										BR
16										PepCal_12
16										p202/3WT
16										PepCal_24
17	17	11616	13396	11609	13349	11609	13349	CG-1	PepCal_24	YNta	5.79e-18	1.43e-11	9.64e-15	1.37e-08	2.15e-08	7.72e-06	NS	NS	2.74e-12
17									Pepper1_CY-CN	Tarquinia
17									TSWV-18	TSWV-HJ
17									PepCal_12	WJ
17									98/23
17									100/23
17									PepCal_22
18	18	9404	13110	9397	13063	9397	13063	^TSWV-BJFC-Ze	PepCal_12	PVR	1.63e-05	NS	NS	5.87e-10	NS	1.66e-10	NS	NS	1.29e-15
18									98/23	P1
18									PepCal_24
18									PepCal_22
19	19	13012*	15152*	12965*	15096*	12965*	15096*	^BasC	PVR	Pujol1TL3	2.67e-13	0.00144	9.66e-10	2.97e-07	2.82e-09	1.75e-06	NS	NS	1.37e-12
19									P1	TSWV-QLD2
19										BR
19										PepCal_12
19										p202/3WT
19										PepCal_24
20	20	13018	15182*	12971	15126*	12971	15126*	^PepCal_12	PVR	100/23	1.04e-07	0.000793	4.03e-08	1.65e-08	4.58e-09	8.93e-08	NS	NS	1.37e-12
20								PepCal_24	P1	98/23
21	21	8598*	15194*	8591*	15138*	8591*	15138*	^BR	WJ	Pujol1TL3	6.24e-12	NS	NS	2.77e-08	3.43e-07	1.3e-05	NS	NS	1.37e-12
21									YNta	p202/3WT
21									CY
21									TSWV-HJ
22	22	8954	13023	8947	12976	8947	12976	TSWV-18	D-K4-21	WJ	0.000841	NS	0.0176	2.68e-06	2.9e-09	1.91e-08	NS	NS	8.22e-12
22								Pepper1_CY-CN	52STT21S	YNta
22									TUR20ST1	CY
22									PLE20ST3	TSWV-HJ
22									PLE20ST2
22									D-K3-21
22									D-K5-21
22									71SET22S
22									107DOT22S
22									LL-N.05
23	23~	233	8570*	233	8563*	233	8563*	^D-K4-21	Pujol1TL3	P1	NS	NS	NS	0.0203	NS	1.92e-12	NS	NS	5.21e-11
23									LK-1	PVR
23									TSWV-QLD2
23									TSWV-QLD1
23									WA7
23									p202/3WT
24	24	13834	14873	13787	14817	13787	14817	PepCal_22	p202/3WT	p105	0.0132	NS	0.0133	1.5e-05	NS	2.54e-06	NS	NS	1.15e-09
24									Pujol1TL3	D-K4-21
24										52STT21S
24										TUR20SW
24										TUR20ST2
24										TUR20ST1
24										TUR20ST3
24										PLE20ST3
24										PLE20ST2
24										D-K3-21
24										D-K5-21
24										71SET22S
24										105DOT22S
24										104DOT22S
24										107DOT22S
24										108DOT22S
24										106DOT22S
24										PepCal_10
25	25~	12932	15175*	12885	15119*	12885	15119*	^PA01	Unknown (p105)	PLE20ST2	0.000231	4.88e-05	1.23e-07	2.98e-06	0.0373	2.01e-11	NS	NS	NS
25										D-K4-21
25										TUR20SW
25										TUR20ST2
25										TUR20ST1
25										TUR20ST3
25										PLE20ST3
25										D-K5-21
26	26~	9886	10292	9879	10285	9879	10285	P1	CG-1	YNHHMZ	0.00144	1.91e-06	0.000405	0.00954	NS	0.0122	NS	NS	0.0230897
26									YNta	PA01
26									CY	p105
26									TSWV-HJ	D-K4-21
26										52STT21S
26										D-K3-21
26										Wa1
26										PepCal_12
26										98/23
26										100/23
26										LL-N.05
26										PepCal_10
26										PepCal_24
26										PepCal_22
27	27~	10293*	12864	10286*	12817	10286*	12817	^P1	Unknown (D-K4-21)	LL-N.05	NS	NS	NS	0.00104	0.000864	1.96e-08	NS	NS	6.62e-33
27								PVR
28	29~	2*	591	2*	590	2*	591	BR-01	Pujol1TL3	Unknown (CG-1)	0.021	0.00143	5.13e-05	0.00391	NS	0.000102	NS	NS	NS
28									p202/3WT	Unknown(YNta)
29	30~	144*	8500*	144*	8493*	144*	8493*	^WA7	TSWV-QLD2	Unknown (WJ)	NS	NS	NS	0.0146	0.0242	1.7e-10	NS	NS	7.59e-05
29									TSWV-QLD1	Unknown(YNta)
29										Unknown(CY)
29										Unknown(TSWV-HJ)
30	32~	7624*	7662	7617*	7655	7617*	7655	CG-1	Unknown (BR-01)	YNta	NS	0.0005	3.17e-05	NS	NS	NS	NS	NS	NS
30									Unknown(P1)
30									Unknown(PVR)
30									Unknown(TSWV-QLD1)
30									Unknown(TswvTRPep)
30									Unknown(BasC)
30									Unknown(BR)
30									Unknown(Wa1)
30									Unknown(PepCal_12)
30									Unknown(p202/3WT)
30									Unknown(Pujol1TL3)
31	33~	15041	37*	14982	37*	14985	37*	^CG-1	Unknown (CY)	YNta	0.00253	NS	0.000211	NS	NS	NS	NS	NS	NS
31									Unknown(WJ)
32	34~	8839*	12944	8832*	12897	8832*	12897	^PepCal_22	100/23	p105	NS	NS	NS	NS	NS	5.26e-08	NS	NS	0.00158
33	35~	11143*	11223	11136*	11216	11136*	11216	^Lazio17	Unknown (107DOT22S)	Tarquinia	NS	0.0182	0.0149	NS	NS	NS	NS	NS	NS
33									Unknown(p105)	YNta
33									Unknown(YNHHMZ)
33									Unknown(D-K4-21)
33									Unknown(52STT21S)
33									Unknown(D-K3-21)
33									Unknown(71SET22S)
33									Unknown(LL-N.05)
33									Unknown(PepCal_10)
34	36~	8912*	12525*	8905*	12478*	8905*	12478*	^Wa1	D-K4-21	PepCal_12	NS	NS	NS	0.000664	4.06e-05	NS	NS	NS	0.0153
Table Key:
~ = It is possible that this apparent recombination signal could have been caused by an evolutionary
process other than recombination.
* = The actual breakpoint position is undetermined (it was most likely overprinted by a subsequent
recombination event).
^ = The recombinant sequence may have been misidentified (one of the identified parents might be the recombinant)
Minor Parent = Parent contributing the smaller fraction of sequence.
Major Parent = Parent contributing the larger fraction of sequence.
Unknown = Only one parent and a recombinant need be in the alignment for a recombination event to be detectable.
The sequence listed as unknown was used to infer the existance of a missing parental sequence.
NS = No significant P-value was recorded for this recombination event using this method.
